# Supplementary material for: Analysis of subcellular RNA fractions demonstrates significant genetic regulation of gene expression in human brain post-transcriptionally
Source: Sci Rep. 2023 Aug 24;13:13874. doi: 10.1038/s41598-023-40324-0 (PMC10449874; doi:10.1038/s41598-023-40324-0)
Supplement: Supplementary file 2 — Supplementary Information 2. [file 41598_2023_40324_MOESM2_ESM.xlsx]

## Sheet: Legend
Worksheet	Description
DEGs	Differentially expressed genes at FDR < 5%
Column header	Description
ensembl_id	Ensembl gene id
baseMean	Mean of normalized counts for all samples
log2FoldChange	Shrinkage of log2 fold change
lfcSE	Shrinkage of effect size standard error
pvalue	P-value
padj	BH adjusted p-values
external_gene_name	Gene symbol
higher_exp	Fraction with significantly higher expression (padj < 0.05)
tissue	Tissue

## Sheet: DEGs
ensembl_id	baseMean	log2FoldChange	lfcSE	pvalue	padj	external_gene_name	higher_exp	tissue
ENSG00000000419	434.74	-0.632953	0.156718	1.07025e-05	9.70646e-05	DPM1	cytoplasm	anterior_prefrontal_cortex
ENSG00000000938	95.3716	1.33473	0.497646	0.00016284	0.00107252	FGR	nucleus	anterior_prefrontal_cortex
ENSG00000001036	179.008	-0.83797	0.213006	9.78703e-06	8.9566e-05	FUCA2	cytoplasm	anterior_prefrontal_cortex
ENSG00000001461	2906.47	-0.430155	0.147093	0.00121677	0.00605903	NIPAL3	cytoplasm	anterior_prefrontal_cortex
ENSG00000001561	1618.18	-0.394175	0.134735	0.00144171	0.0069782	ENPP4	cytoplasm	anterior_prefrontal_cortex
ENSG00000001617	106.29	0.692441	0.344733	0.00459097	0.0185113	SEMA3F	nucleus	anterior_prefrontal_cortex
ENSG00000001630	2480.35	-0.89336	0.128987	4.63206e-13	1.97253e-11	CYP51A1	cytoplasm	anterior_prefrontal_cortex
ENSG00000002330	652.787	-0.61579	0.174433	7.95541e-05	0.000572671	BAD	cytoplasm	anterior_prefrontal_cortex
ENSG00000002549	660.936	-0.44221	0.146175	0.000867206	0.00453793	LAP3	cytoplasm	anterior_prefrontal_cortex
ENSG00000002586	332.893	-0.778006	0.178798	1.87458e-06	2.04265e-05	CD99	cytoplasm	anterior_prefrontal_cortex
ENSG00000002933	58.7562	-1.13952	0.33924	5.31348e-05	0.000402568	TMEM176A	cytoplasm	anterior_prefrontal_cortex
ENSG00000003056	1269.62	-0.300964	0.134431	0.0140921	0.046636	M6PR	cytoplasm	anterior_prefrontal_cortex
ENSG00000003096	193.088	-0.745376	0.183892	7.60372e-06	7.13479e-05	KLHL13	cytoplasm	anterior_prefrontal_cortex
ENSG00000003137	583.515	-0.439165	0.170968	0.00327364	0.0139299	CYP26B1	cytoplasm	anterior_prefrontal_cortex
ENSG00000003147	1452.94	-0.40171	0.155889	0.00382375	0.015849	ICA1	cytoplasm	anterior_prefrontal_cortex
ENSG00000003393	2909.43	-0.400533	0.121377	0.00040475	0.00235907	ALS2	cytoplasm	anterior_prefrontal_cortex
ENSG00000003402	2528.17	0.46728	0.163528	0.00132631	0.00650396	CFLAR	nucleus	anterior_prefrontal_cortex
ENSG00000003436	396.009	1.04859	0.212738	6.17988e-08	9.29449e-07	TFPI	nucleus	anterior_prefrontal_cortex
ENSG00000003989	613.605	-0.752334	0.194976	1.44619e-05	0.000127065	SLC7A2	cytoplasm	anterior_prefrontal_cortex
ENSG00000004059	1452.24	-0.902251	0.137931	6.97111e-12	2.37306e-10	ARF5	cytoplasm	anterior_prefrontal_cortex
ENSG00000004142	1332.82	-0.369929	0.135812	0.00291658	0.0126207	POLDIP2	cytoplasm	anterior_prefrontal_cortex
ENSG00000004399	2630.58	0.518504	0.151766	0.000173343	0.00113098	PLXND1	nucleus	anterior_prefrontal_cortex
ENSG00000004487	1583.81	-0.480973	0.126631	4.99994e-05	0.000381937	KDM1A	cytoplasm	anterior_prefrontal_cortex
ENSG00000004534	3346.75	0.29616	0.118659	0.00743162	0.0277223	RBM6	nucleus	anterior_prefrontal_cortex
ENSG00000004660	3202.22	-0.292197	0.129162	0.0138645	0.0460749	CAMKK1	cytoplasm	anterior_prefrontal_cortex
ENSG00000004776	57.745	-0.913797	0.368308	0.0010144	0.00518488	HSPB6	cytoplasm	anterior_prefrontal_cortex
ENSG00000004779	836.48	-1.54606	0.155883	1.82477e-24	6.5424e-22	NDUFAB1	cytoplasm	anterior_prefrontal_cortex
ENSG00000004961	374.524	-0.620203	0.171926	6.08568e-05	0.000453498	HCCS	cytoplasm	anterior_prefrontal_cortex
ENSG00000004975	727.783	0.727059	0.200539	3.8142e-05	0.000302667	DVL2	nucleus	anterior_prefrontal_cortex
ENSG00000005020	1021.58	-0.779045	0.144003	8.29945e-09	1.51344e-07	SKAP2	cytoplasm	anterior_prefrontal_cortex
ENSG00000005022	1635.98	-1.00404	0.119728	4.79025e-18	5.88301e-16	SLC25A5	cytoplasm	anterior_prefrontal_cortex
ENSG00000005075	279.903	-0.599517	0.195852	0.000441732	0.00254847	POLR2J	cytoplasm	anterior_prefrontal_cortex
ENSG00000005194	703.5	-0.664678	0.137291	2.46605e-07	3.25328e-06	CIAPIN1	cytoplasm	anterior_prefrontal_cortex
ENSG00000005206	1339.06	0.765644	0.199816	1.48455e-05	0.000129973	SPPL2B	nucleus	anterior_prefrontal_cortex
ENSG00000005249	2719.34	-0.503086	0.118874	7.11793e-06	6.71866e-05	PRKAR2B	cytoplasm	anterior_prefrontal_cortex
ENSG00000005379	7723.85	0.72954	0.164779	1.35656e-06	1.51914e-05	TSPOAP1	nucleus	anterior_prefrontal_cortex
ENSG00000005486	2463.26	-0.795004	0.128214	8.02353e-11	2.2101e-09	RHBDD2	cytoplasm	anterior_prefrontal_cortex
ENSG00000005882	1439.09	-0.302895	0.123078	0.00791634	0.0292994	PDK2	cytoplasm	anterior_prefrontal_cortex
ENSG00000005884	1064.8	0.349841	0.151407	0.0100474	0.0355811	ITGA3	nucleus	anterior_prefrontal_cortex
ENSG00000005889	1807.14	-0.354303	0.124586	0.00218814	0.00994078	ZFX	cytoplasm	anterior_prefrontal_cortex
ENSG00000005893	2387.88	-0.739129	0.13008	1.89278e-09	3.95438e-08	LAMP2	cytoplasm	anterior_prefrontal_cortex
ENSG00000005961	134.782	0.733029	0.293859	0.00139432	0.00678212	ITGA2B	nucleus	anterior_prefrontal_cortex
ENSG00000006007	1603.38	-0.461118	0.156316	0.00099406	0.00509852	GDE1	cytoplasm	anterior_prefrontal_cortex
ENSG00000006015	575.496	-0.677808	0.165323	6.85164e-06	6.49766e-05	REX1BD	cytoplasm	anterior_prefrontal_cortex
ENSG00000006016	457.171	-1.0162	0.147611	6.11188e-13	2.53472e-11	CRLF1	cytoplasm	anterior_prefrontal_cortex
ENSG00000006025	630.43	0.682176	0.192489	5.98823e-05	0.000447136	AC003665.1	nucleus	anterior_prefrontal_cortex
ENSG00000006071	2919.49	0.857093	0.159435	9.2731e-09	1.67996e-07	ABCC8	nucleus	anterior_prefrontal_cortex
ENSG00000006116	1612.93	-0.437511	0.119983	9.74329e-05	0.000681295	CACNG3	cytoplasm	anterior_prefrontal_cortex
ENSG00000006125	9836.72	-0.438354	0.145394	0.000915499	0.00474498	AP2B1	cytoplasm	anterior_prefrontal_cortex
ENSG00000006128	478.688	-1.16917	0.156105	5.61075e-15	3.55332e-13	TAC1	cytoplasm	anterior_prefrontal_cortex
ENSG00000006210	2768.97	-0.780626	0.145531	1.1009e-08	1.9672e-07	CX3CL1	cytoplasm	anterior_prefrontal_cortex
ENSG00000006282	1316.57	0.656257	0.154514	3.95109e-06	3.98136e-05	SPATA20	nucleus	anterior_prefrontal_cortex
ENSG00000006451	888.443	-0.731004	0.174029	3.77235e-06	3.81509e-05	RALA	cytoplasm	anterior_prefrontal_cortex
ENSG00000006453	29.8681	1.25911	0.640482	0.00142241	0.00690213	BAIAP2L1	nucleus	anterior_prefrontal_cortex
ENSG00000006625	614.161	-0.968412	0.156326	4.92589e-11	1.41653e-09	GGCT	cytoplasm	anterior_prefrontal_cortex
ENSG00000006712	609.44	-0.60992	0.144073	5.08988e-06	4.99068e-05	PAF1	cytoplasm	anterior_prefrontal_cortex
ENSG00000006715	4096.84	-0.675385	0.139065	1.94553e-07	2.62741e-06	VPS41	cytoplasm	anterior_prefrontal_cortex
ENSG00000006757	251.086	-0.635993	0.24775	0.00156168	0.00746391	PNPLA4	cytoplasm	anterior_prefrontal_cortex
ENSG00000007080	371.456	-0.960833	0.161417	2.83366e-10	7.12549e-09	CCDC124	cytoplasm	anterior_prefrontal_cortex
ENSG00000007168	14012.4	-0.447897	0.116166	4.65326e-05	0.000358659	PAFAH1B1	cytoplasm	anterior_prefrontal_cortex
ENSG00000007237	19377.9	-0.424743	0.113727	6.91183e-05	0.000506571	AC005747.1	cytoplasm	anterior_prefrontal_cortex
ENSG00000007255	89.0825	-0.873642	0.260672	8.65775e-05	0.000617121	TRAPPC6A	cytoplasm	anterior_prefrontal_cortex
ENSG00000007384	169.862	0.516774	0.265683	0.0107806	0.037656	RHBDF1	nucleus	anterior_prefrontal_cortex
ENSG00000007520	319.769	-0.660816	0.164473	1.08593e-05	9.80864e-05	TSR3	cytoplasm	anterior_prefrontal_cortex
ENSG00000007541	1196.1	0.449656	0.159375	0.00162468	0.00772182	PIGQ	nucleus	anterior_prefrontal_cortex
ENSG00000007545	1271.95	0.40054	0.130957	0.000929745	0.00480858	CRAMP1	nucleus	anterior_prefrontal_cortex
ENSG00000008018	1237.06	-0.932224	0.131761	1.70117e-13	8.18512e-12	PSMB1	cytoplasm	anterior_prefrontal_cortex
ENSG00000008056	6368.57	-0.79721	0.126094	3.65362e-11	1.08144e-09	SYN1	cytoplasm	anterior_prefrontal_cortex
ENSG00000008118	1320.07	-0.519305	0.144894	9.09234e-05	0.00064163	CAMK1G	cytoplasm	anterior_prefrontal_cortex
ENSG00000008256	1693.31	0.374355	0.155303	0.00693868	0.026225	CYTH3	nucleus	anterior_prefrontal_cortex
ENSG00000008300	4317.69	0.907627	0.129533	2.9447e-13	1.31971e-11	CELSR3	nucleus	anterior_prefrontal_cortex
ENSG00000008324	211.854	-0.704164	0.182431	1.8771e-05	0.000161354	SS18L2	cytoplasm	anterior_prefrontal_cortex
ENSG00000008394	416.509	-0.842093	0.178214	2.71088e-07	3.53225e-06	MGST1	cytoplasm	anterior_prefrontal_cortex
ENSG00000008513	1084.34	0.370375	0.128868	0.00192426	0.00892436	ST3GAL1	nucleus	anterior_prefrontal_cortex
ENSG00000008710	17497.6	1.18627	0.195831	7.27652e-11	2.01683e-09	PKD1	nucleus	anterior_prefrontal_cortex
ENSG00000008735	5129.96	-0.300007	0.134845	0.015225	0.0496461	MAPK8IP2	cytoplasm	anterior_prefrontal_cortex
ENSG00000008952	6217.29	-1.07069	0.153628	2.57068e-13	1.1831e-11	SEC62	cytoplasm	anterior_prefrontal_cortex
ENSG00000008988	3420.54	-0.949132	0.147871	1.28108e-11	4.09155e-10	RPS20	cytoplasm	anterior_prefrontal_cortex
ENSG00000009307	9153.88	-0.348424	0.126314	0.00302187	0.0130256	CSDE1	cytoplasm	anterior_prefrontal_cortex
ENSG00000009694	1658.54	-0.333668	0.143324	0.00989903	0.035173	TENM1	cytoplasm	anterior_prefrontal_cortex
ENSG00000009765	17.7154	1.18953	0.756255	0.0035071	0.0147371	IYD	nucleus	anterior_prefrontal_cortex
ENSG00000009780	462.933	-0.412467	0.140869	0.00135713	0.00662006	FAM76A	cytoplasm	anterior_prefrontal_cortex
ENSG00000009830	758.03	0.411045	0.14524	0.00173548	0.00818543	POMT2	nucleus	anterior_prefrontal_cortex
ENSG00000009844	1355.58	-0.596869	0.141066	5.12605e-06	5.01748e-05	VTA1	cytoplasm	anterior_prefrontal_cortex
ENSG00000009950	799.383	0.636315	0.241867	0.00125565	0.00620813	MLXIPL	nucleus	anterior_prefrontal_cortex
ENSG00000009954	3323.27	-0.587167	0.11491	7.64612e-08	1.12411e-06	BAZ1B	cytoplasm	anterior_prefrontal_cortex
ENSG00000010017	2419.23	-0.537647	0.150386	8.94218e-05	0.000633044	RANBP9	cytoplasm	anterior_prefrontal_cortex
ENSG00000010165	641.991	-0.544008	0.179387	0.0005579	0.00310427	EEF1AKNMT	cytoplasm	anterior_prefrontal_cortex
ENSG00000010256	2056.98	-0.686306	0.152982	1.20256e-06	1.36178e-05	UQCRC1	cytoplasm	anterior_prefrontal_cortex
ENSG00000010270	761.161	-0.756476	0.141047	1.236e-08	2.17539e-07	STARD3NL	cytoplasm	anterior_prefrontal_cortex
ENSG00000010278	307.634	-0.719545	0.189051	2.0803e-05	0.000176432	CD9	cytoplasm	anterior_prefrontal_cortex
ENSG00000010327	461.171	0.725124	0.183111	1.08282e-05	9.79033e-05	STAB1	nucleus	anterior_prefrontal_cortex
ENSG00000010379	269.787	0.824491	0.230863	3.72758e-05	0.000296565	SLC6A13	nucleus	anterior_prefrontal_cortex
ENSG00000010438	251.86	-0.69924	0.199316	7.20718e-05	0.00052579	PRSS3	cytoplasm	anterior_prefrontal_cortex
ENSG00000010626	245.06	-0.607005	0.168003	6.42913e-05	0.000475981	LRRC23	cytoplasm	anterior_prefrontal_cortex
ENSG00000011007	974.641	-0.507219	0.137065	5.90894e-05	0.000442255	ELOA	cytoplasm	anterior_prefrontal_cortex
ENSG00000011021	2733.16	-0.28693	0.117228	0.00907067	0.0327431	CLCN6	cytoplasm	anterior_prefrontal_cortex
ENSG00000011028	281.799	1.61842	0.232525	1.15535e-13	5.77132e-12	AC080038.1	nucleus	anterior_prefrontal_cortex
ENSG00000011052	43.1224	-1.424	0.378516	1.07273e-05	9.72101e-05	NME1-NME2	cytoplasm	anterior_prefrontal_cortex
ENSG00000011132	263.633	0.556092	0.213509	0.00196811	0.00908412	AC005954.1	nucleus	anterior_prefrontal_cortex
ENSG00000011201	1074.16	-0.896327	0.207202	1.30631e-06	1.46508e-05	ANOS1	cytoplasm	anterior_prefrontal_cortex
ENSG00000011243	1822.33	0.491862	0.17302	0.00122699	0.00609673	AKAP8L	nucleus	anterior_prefrontal_cortex
ENSG00000011260	582.874	-0.808457	0.169844	2.39278e-07	3.16602e-06	UTP18	cytoplasm	anterior_prefrontal_cortex
ENSG00000011295	1859.86	-0.415142	0.112862	0.00010057	0.000700589	TTC19	cytoplasm	anterior_prefrontal_cortex
ENSG00000011304	744.132	0.942425	0.216591	1.08112e-06	1.23369e-05	PTBP1	nucleus	anterior_prefrontal_cortex
ENSG00000011451	1380.76	0.496567	0.133132	5.77706e-05	0.000433699	WIZ	nucleus	anterior_prefrontal_cortex
ENSG00000011485	1420.25	-0.397702	0.138859	0.00168091	0.00796864	PPP5C	cytoplasm	anterior_prefrontal_cortex
ENSG00000011600	55.7384	-1.06809	0.349032	0.000169249	0.00110719	TYROBP	cytoplasm	anterior_prefrontal_cortex
ENSG00000011677	1005.13	-0.69538	0.124335	3.62388e-09	7.10991e-08	GABRA3	cytoplasm	anterior_prefrontal_cortex
ENSG00000012061	1099.74	-0.488642	0.124019	2.49494e-05	0.000206854	ERCC1	cytoplasm	anterior_prefrontal_cortex
ENSG00000012174	846.161	-0.511968	0.157967	0.000316951	0.0019109	MBTPS2	cytoplasm	anterior_prefrontal_cortex
ENSG00000012660	1277.5	-0.596421	0.18585	0.00025049	0.00155752	ELOVL5	cytoplasm	anterior_prefrontal_cortex
ENSG00000012963	1063.9	-0.760758	0.164144	4.83339e-07	6.01913e-06	UBR7	cytoplasm	anterior_prefrontal_cortex
ENSG00000013016	3673.6	-0.673845	0.134918	1.21818e-07	1.7182e-06	EHD3	cytoplasm	anterior_prefrontal_cortex
ENSG00000013275	965.352	-0.651497	0.123581	2.84297e-08	4.61624e-07	PSMC4	cytoplasm	anterior_prefrontal_cortex
ENSG00000013288	1434.54	-0.457289	0.128208	0.000124515	0.000846694	MAN2B2	cytoplasm	anterior_prefrontal_cortex
ENSG00000013293	3313.77	-0.648632	0.12366	3.06343e-08	4.93099e-07	SLC7A14	cytoplasm	anterior_prefrontal_cortex
ENSG00000013297	298.986	-0.691033	0.16874	7.40694e-06	6.96779e-05	CLDN11	cytoplasm	anterior_prefrontal_cortex
ENSG00000013392	471.694	-0.409339	0.143489	0.00172519	0.00814383	RWDD2A	cytoplasm	anterior_prefrontal_cortex
ENSG00000013441	2717.15	0.329847	0.114938	0.00229032	0.0103185	CLK1	nucleus	anterior_prefrontal_cortex
ENSG00000013561	1747.28	-0.46621	0.126142	7.09384e-05	0.000518885	RNF14	cytoplasm	anterior_prefrontal_cortex
ENSG00000013573	365.559	0.911556	0.187434	1.17527e-07	1.66191e-06	DDX11	nucleus	anterior_prefrontal_cortex
ENSG00000013583	199.579	-0.772373	0.208863	2.84597e-05	0.000232073	HEBP1	cytoplasm	anterior_prefrontal_cortex
ENSG00000013810	152.552	0.764247	0.244895	0.000219758	0.00139174	TACC3	nucleus	anterior_prefrontal_cortex
ENSG00000014123	918.297	-0.494449	0.124147	2.13121e-05	0.000180406	UFL1	cytoplasm	anterior_prefrontal_cortex
ENSG00000014641	8236.06	-0.819796	0.128307	1.76018e-11	5.49537e-10	MDH1	cytoplasm	anterior_prefrontal_cortex
ENSG00000014824	3916.44	-0.528769	0.117316	1.84442e-06	2.01571e-05	SLC30A9	cytoplasm	anterior_prefrontal_cortex
ENSG00000014919	911.528	-0.550973	0.132244	7.72958e-06	7.24371e-05	COX15	cytoplasm	anterior_prefrontal_cortex
ENSG00000015133	396.775	0.483681	0.168097	0.00115114	0.00577885	CCDC88C	nucleus	anterior_prefrontal_cortex
ENSG00000015153	1422.24	-0.480403	0.136044	0.000128413	0.000869743	YAF2	cytoplasm	anterior_prefrontal_cortex
ENSG00000015171	4222.07	-0.344794	0.147163	0.00892033	0.0322948	ZMYND11	cytoplasm	anterior_prefrontal_cortex
ENSG00000015479	14380.7	-0.759192	0.134034	2.1565e-09	4.44684e-08	MATR3	cytoplasm	anterior_prefrontal_cortex
ENSG00000015592	1797.77	-1.10603	0.150228	1.38471e-14	8.07894e-13	STMN4	cytoplasm	anterior_prefrontal_cortex
ENSG00000015676	6538.78	-0.547091	0.122811	2.1852e-06	2.33758e-05	NUDCD3	cytoplasm	anterior_prefrontal_cortex
ENSG00000016391	652.016	-0.437815	0.162867	0.00260195	0.0114988	CHDH	cytoplasm	anterior_prefrontal_cortex
ENSG00000016402	65.2663	-0.614232	0.345762	0.0104403	0.0367037	IL20RA	cytoplasm	anterior_prefrontal_cortex
ENSG00000017797	2550.85	-0.601438	0.129698	7.75556e-07	9.14095e-06	RALBP1	cytoplasm	anterior_prefrontal_cortex
ENSG00000018189	8561.6	-0.49443	0.106206	9.50446e-07	1.0981e-05	RUFY3	cytoplasm	anterior_prefrontal_cortex
ENSG00000018236	12697.8	-0.674751	0.152239	1.48214e-06	1.64733e-05	CNTN1	cytoplasm	anterior_prefrontal_cortex
ENSG00000018610	574.408	-0.508726	0.134911	4.8065e-05	0.000368808	CXorf56	cytoplasm	anterior_prefrontal_cortex
ENSG00000018625	32290.2	-0.492736	0.148192	0.000244541	0.00152651	ATP1A2	cytoplasm	anterior_prefrontal_cortex
ENSG00000019505	6961.03	-0.572802	0.174905	0.000218508	0.00138478	SYT13	cytoplasm	anterior_prefrontal_cortex
ENSG00000019582	825.15	-1.26304	0.182494	2.78969e-13	1.26304e-11	CD74	cytoplasm	anterior_prefrontal_cortex
ENSG00000020129	12049.4	-0.978195	0.143888	1.03374e-12	4.12549e-11	NCDN	cytoplasm	anterior_prefrontal_cortex
ENSG00000020181	621.932	0.757434	0.278163	0.000598347	0.0032955	ADGRA2	nucleus	anterior_prefrontal_cortex
ENSG00000021300	3766.71	-0.700706	0.211959	0.000121297	0.000829381	PLEKHB1	cytoplasm	anterior_prefrontal_cortex
ENSG00000021574	1455.89	-0.55584	0.139792	1.59986e-05	0.000139326	SPAST	cytoplasm	anterior_prefrontal_cortex
ENSG00000021762	795.823	0.934672	0.133178	2.63255e-13	1.20409e-11	OSBPL5	nucleus	anterior_prefrontal_cortex
ENSG00000022267	2942.38	-0.459268	0.15211	0.000778497	0.00414595	FHL1	cytoplasm	anterior_prefrontal_cortex
ENSG00000022277	1399.18	-1.05104	0.12381	2.27654e-18	2.90834e-16	RTF2	cytoplasm	anterior_prefrontal_cortex
ENSG00000022355	10594.1	-0.779436	0.150688	2.89602e-08	4.68527e-07	GABRA1	cytoplasm	anterior_prefrontal_cortex
ENSG00000023041	557.639	-0.332633	0.134858	0.00699806	0.0263929	ZDHHC6	cytoplasm	anterior_prefrontal_cortex
ENSG00000023228	9437.48	-0.639855	0.132796	3.11351e-07	4.00754e-06	NDUFS1	cytoplasm	anterior_prefrontal_cortex
ENSG00000023318	1052.47	-0.349933	0.142282	0.00645981	0.0246939	ERP44	cytoplasm	anterior_prefrontal_cortex
ENSG00000023330	929.754	-0.38848	0.125379	0.000866542	0.00453552	ALAS1	cytoplasm	anterior_prefrontal_cortex
ENSG00000023572	1106.57	-0.859883	0.147958	7.19473e-10	1.67118e-08	GLRX2	cytoplasm	anterior_prefrontal_cortex
ENSG00000023608	155.883	-0.452258	0.193482	0.00619786	0.0238278	SNAPC1	cytoplasm	anterior_prefrontal_cortex
ENSG00000023734	2067.56	-0.832116	0.127705	6.02967e-12	2.06842e-10	STRAP	cytoplasm	anterior_prefrontal_cortex
ENSG00000024862	452.215	-0.622757	0.147279	4.89902e-06	4.82625e-05	CCDC28A	cytoplasm	anterior_prefrontal_cortex
ENSG00000025423	237.89	-1.02771	0.22242	3.06583e-07	3.95993e-06	HSD17B6	cytoplasm	anterior_prefrontal_cortex
ENSG00000025772	629.52	-0.792387	0.147563	1.08771e-08	1.9452e-07	TOMM34	cytoplasm	anterior_prefrontal_cortex
ENSG00000025796	2057.41	-0.328612	0.130487	0.00622997	0.0239388	SEC63	cytoplasm	anterior_prefrontal_cortex
ENSG00000025800	3926.65	-0.449188	0.126955	0.000142348	0.000952512	KPNA6	cytoplasm	anterior_prefrontal_cortex
ENSG00000026036	816.591	1.16617	0.257105	2.61976e-07	3.43453e-06	RTEL1-TNFRSF6B	nucleus	anterior_prefrontal_cortex
ENSG00000026297	611.32	-0.394349	0.166984	0.00712435	0.0267603	RNASET2	cytoplasm	anterior_prefrontal_cortex
ENSG00000027075	323.539	1.43108	0.891349	0.00171296	0.00809641	PRKCH	nucleus	anterior_prefrontal_cortex
ENSG00000028839	832.068	-0.396084	0.145634	0.0026605	0.011713	TBPL1	cytoplasm	anterior_prefrontal_cortex
ENSG00000029363	5871.53	-0.285321	0.124643	0.0124324	0.0421678	BCLAF1	cytoplasm	anterior_prefrontal_cortex
ENSG00000029364	1823.56	-0.527443	0.14672	8.68635e-05	0.000618676	SLC39A9	cytoplasm	anterior_prefrontal_cortex
ENSG00000029725	5169.07	-0.373092	0.149841	0.00532352	0.0209817	RABEP1	cytoplasm	anterior_prefrontal_cortex
ENSG00000029993	483.854	-1.18463	0.202392	3.12949e-10	7.80758e-09	HMGB3	cytoplasm	anterior_prefrontal_cortex
ENSG00000030582	546.31	-0.414557	0.195157	0.0106049	0.0371767	GRN	cytoplasm	anterior_prefrontal_cortex
ENSG00000031698	3524.97	-0.651883	0.115405	3.29861e-09	6.52749e-08	SARS	cytoplasm	anterior_prefrontal_cortex
ENSG00000033050	1144.13	-0.43582	0.157375	0.00195889	0.00905286	ABCF2	cytoplasm	anterior_prefrontal_cortex
ENSG00000033100	1363.44	0.422697	0.166039	0.00369288	0.0153926	CHPF2	nucleus	anterior_prefrontal_cortex
ENSG00000033627	10275	-0.75769	0.105686	1.44067e-13	7.02293e-12	ATP6V0A1	cytoplasm	anterior_prefrontal_cortex
ENSG00000033867	3268.47	-0.480532	0.121248	2.42608e-05	0.000201983	SLC4A7	cytoplasm	anterior_prefrontal_cortex
ENSG00000034510	6208.01	-1.70515	0.165392	1.85024e-26	8.94106e-24	TMSB10	cytoplasm	anterior_prefrontal_cortex
ENSG00000034713	2154.84	-1.13617	0.123235	2.38516e-21	5.58103e-19	GABARAPL2	cytoplasm	anterior_prefrontal_cortex
ENSG00000035141	355.052	-0.388192	0.15267	0.00457863	0.0184682	FAM136A	cytoplasm	anterior_prefrontal_cortex
ENSG00000035664	289.156	0.869085	0.229334	1.46433e-05	0.000128405	DAPK2	nucleus	anterior_prefrontal_cortex
ENSG00000035687	1325.83	-0.485577	0.122841	2.49229e-05	0.000206721	ADSS	cytoplasm	anterior_prefrontal_cortex
ENSG00000035862	4004.57	-0.792596	0.146938	9.11057e-09	1.65187e-07	TIMP2	cytoplasm	anterior_prefrontal_cortex
ENSG00000036530	2464.48	-0.471893	0.154434	0.000696123	0.00375312	CYP46A1	cytoplasm	anterior_prefrontal_cortex
ENSG00000036828	846.784	0.4041	0.139575	0.00152176	0.00730765	CASR	nucleus	anterior_prefrontal_cortex
ENSG00000037241	158.127	-0.639554	0.226713	0.000848322	0.0044559	RPL26L1	cytoplasm	anterior_prefrontal_cortex
ENSG00000037280	120.529	1.47499	0.360134	1.23609e-06	1.3969e-05	FLT4	nucleus	anterior_prefrontal_cortex
ENSG00000038002	166.428	-0.566169	0.252334	0.0046727	0.0187693	AGA	cytoplasm	anterior_prefrontal_cortex
ENSG00000038219	5065.4	-0.352207	0.107079	0.000504716	0.00285407	BOD1L1	cytoplasm	anterior_prefrontal_cortex
ENSG00000038274	1674.2	-0.940888	0.144223	6.95688e-12	2.37185e-10	MAT2B	cytoplasm	anterior_prefrontal_cortex
ENSG00000038358	1721.78	0.54324	0.125466	4.00344e-06	4.02499e-05	EDC4	nucleus	anterior_prefrontal_cortex
ENSG00000038382	9264.95	0.324914	0.121253	0.00392134	0.0162051	TRIO	nucleus	anterior_prefrontal_cortex
ENSG00000039650	488.909	0.490022	0.189732	0.00266149	0.011713	PNKP	nucleus	anterior_prefrontal_cortex
ENSG00000040633	569.956	-0.574956	0.183698	0.000356519	0.00211447	PHF23	cytoplasm	anterior_prefrontal_cortex
ENSG00000041353	2626.68	-0.695819	0.13021	1.50233e-08	2.60697e-07	RAB27B	cytoplasm	anterior_prefrontal_cortex
ENSG00000041357	923.743	-0.720044	0.162317	1.3878e-06	1.55022e-05	PSMA4	cytoplasm	anterior_prefrontal_cortex
ENSG00000042062	128.172	1.79194	0.265178	5.97721e-13	2.48815e-11	RIPOR3	nucleus	anterior_prefrontal_cortex
ENSG00000042493	134.813	-1.08785	0.258068	1.83631e-06	2.00822e-05	CAPG	cytoplasm	anterior_prefrontal_cortex
ENSG00000042753	720.656	-1.23538	0.143729	6.39017e-19	8.87795e-17	AP2S1	cytoplasm	anterior_prefrontal_cortex
ENSG00000043093	2123.68	-0.422415	0.121901	0.000205468	0.00131057	DCUN1D1	cytoplasm	anterior_prefrontal_cortex
ENSG00000044115	2475.57	-0.34733	0.141647	0.0068752	0.02604	CTNNA1	cytoplasm	anterior_prefrontal_cortex
ENSG00000044574	2630.81	-1.21381	0.153713	1.84335e-16	1.62603e-14	HSPA5	cytoplasm	anterior_prefrontal_cortex
ENSG00000046653	15731.7	-0.913842	0.154766	3.51418e-10	8.69897e-09	GPM6B	cytoplasm	anterior_prefrontal_cortex
ENSG00000047249	2887.03	-0.661542	0.129245	3.34575e-08	5.33903e-07	ATP6V1H	cytoplasm	anterior_prefrontal_cortex
ENSG00000047315	2384.17	-0.339627	0.124445	0.00320391	0.0137014	POLR2B	cytoplasm	anterior_prefrontal_cortex
ENSG00000047578	1026.11	0.316771	0.128021	0.00720032	0.0270046	KIAA0556	nucleus	anterior_prefrontal_cortex
ENSG00000047579	441.454	-0.613011	0.155585	1.70822e-05	0.000147866	DTNBP1	cytoplasm	anterior_prefrontal_cortex
ENSG00000047597	697.329	-0.791432	0.165699	2.43639e-07	3.21607e-06	XK	cytoplasm	anterior_prefrontal_cortex
ENSG00000047617	97.8755	1.35497	0.333018	2.12837e-06	2.28558e-05	ANO2	nucleus	anterior_prefrontal_cortex
ENSG00000047849	11131	-0.708784	0.124986	1.96462e-09	4.09676e-08	MAP4	cytoplasm	anterior_prefrontal_cortex
ENSG00000047932	2082.24	-0.624091	0.11939	3.76737e-08	5.93957e-07	GOPC	cytoplasm	anterior_prefrontal_cortex
ENSG00000048162	134.712	-0.712056	0.218579	0.000171989	0.00112347	NOP16	cytoplasm	anterior_prefrontal_cortex
ENSG00000048392	1536.77	-0.658951	0.123227	1.68967e-08	2.89589e-07	RRM2B	cytoplasm	anterior_prefrontal_cortex
ENSG00000048540	7515.04	-0.527742	0.132155	1.60016e-05	0.000139326	LMO3	cytoplasm	anterior_prefrontal_cortex
ENSG00000048544	707.343	-0.453481	0.143076	0.000514703	0.00290242	MRPS10	cytoplasm	anterior_prefrontal_cortex
ENSG00000048649	4397.14	-0.40093	0.133114	0.00104096	0.00530479	RSF1	cytoplasm	anterior_prefrontal_cortex
ENSG00000049130	1944.15	-0.358523	0.127834	0.00237918	0.010667	KITLG	cytoplasm	anterior_prefrontal_cortex
ENSG00000049245	750.588	-0.674012	0.144643	5.62431e-07	6.90733e-06	VAMP3	cytoplasm	anterior_prefrontal_cortex
ENSG00000049449	796.512	-1.22986	0.14542	2.04051e-18	2.63712e-16	RCN1	cytoplasm	anterior_prefrontal_cortex
ENSG00000049540	260.503	0.426199	0.195819	0.00977336	0.0348383	ELN	nucleus	anterior_prefrontal_cortex
ENSG00000049541	225.826	-0.477365	0.169391	0.00148738	0.00716425	RFC2	cytoplasm	anterior_prefrontal_cortex
ENSG00000049618	5764.97	0.56185	0.119191	6.26045e-07	7.58797e-06	ARID1B	nucleus	anterior_prefrontal_cortex
ENSG00000050165	8914.13	-0.622166	0.110079	4.15723e-09	8.0218e-08	DKK3	cytoplasm	anterior_prefrontal_cortex
ENSG00000050393	1214.37	-0.336656	0.143652	0.00936265	0.0336387	MCUR1	cytoplasm	anterior_prefrontal_cortex
ENSG00000050628	268.341	-0.363635	0.161419	0.0109095	0.0380046	PTGER3	cytoplasm	anterior_prefrontal_cortex
ENSG00000050748	5258.64	-0.439497	0.110577	2.55117e-05	0.000210974	MAPK9	cytoplasm	anterior_prefrontal_cortex
ENSG00000051596	338.578	-0.648417	0.194482	0.000149175	0.000992222	THOC3	cytoplasm	anterior_prefrontal_cortex
ENSG00000051620	244.056	-0.660474	0.179512	4.23347e-05	0.000330354	HEBP2	cytoplasm	anterior_prefrontal_cortex
ENSG00000052723	1129.62	-0.482255	0.127772	5.05296e-05	0.000385457	SIKE1	cytoplasm	anterior_prefrontal_cortex
ENSG00000052802	1557.77	-0.800361	0.125212	2.32959e-11	7.13286e-10	MSMO1	cytoplasm	anterior_prefrontal_cortex
ENSG00000053371	387.893	-0.619612	0.177661	9.32633e-05	0.000654815	AKR7A2	cytoplasm	anterior_prefrontal_cortex
ENSG00000053372	710.651	-0.380753	0.164556	0.00846663	0.0309547	MRTO4	cytoplasm	anterior_prefrontal_cortex
ENSG00000053438	923.952	-1.00822	0.13574	1.11139e-14	6.57052e-13	NNAT	cytoplasm	anterior_prefrontal_cortex
ENSG00000053501	294.082	-0.590572	0.178445	0.000203121	0.00129895	USE1	cytoplasm	anterior_prefrontal_cortex
ENSG00000053702	158.051	-0.838974	0.209216	7.38071e-06	6.949e-05	NRIP2	cytoplasm	anterior_prefrontal_cortex
ENSG00000053747	575.207	1.0633	0.205299	1.63983e-08	2.81699e-07	LAMA3	nucleus	anterior_prefrontal_cortex
ENSG00000054116	824.434	-0.8461	0.137864	1.05313e-10	2.82728e-09	TRAPPC3	cytoplasm	anterior_prefrontal_cortex
ENSG00000054118	3278.63	-0.606039	0.112683	1.70463e-08	2.91478e-07	THRAP3	cytoplasm	anterior_prefrontal_cortex
ENSG00000054148	463.324	-0.819109	0.154126	1.4797e-08	2.56971e-07	PHPT1	cytoplasm	anterior_prefrontal_cortex
ENSG00000054277	919.415	-0.325972	0.132629	0.0073447	0.0274488	OPN3	cytoplasm	anterior_prefrontal_cortex
ENSG00000054654	2123.14	0.460142	0.143556	0.000433606	0.00250876	SYNE2	nucleus	anterior_prefrontal_cortex
ENSG00000054793	19260.5	-0.422456	0.132051	0.000518903	0.00292166	ATP9A	cytoplasm	anterior_prefrontal_cortex
ENSG00000054803	1326.46	-0.659289	0.14136	5.76961e-07	7.05073e-06	CBLN4	cytoplasm	anterior_prefrontal_cortex
ENSG00000055130	1919.43	-0.427184	0.127022	0.000291102	0.00177382	CUL1	cytoplasm	anterior_prefrontal_cortex
ENSG00000055211	491.432	-0.314738	0.139218	0.0125699	0.0425099	GINM1	cytoplasm	anterior_prefrontal_cortex
ENSG00000055332	4272.51	-0.340695	0.128722	0.00459402	0.0185135	EIF2AK2	cytoplasm	anterior_prefrontal_cortex
ENSG00000055813	1641.31	-0.460333	0.139494	0.000312236	0.00188657	CCDC85A	cytoplasm	anterior_prefrontal_cortex
ENSG00000055950	409.249	-0.523354	0.150509	0.000140294	0.000939623	MRPL43	cytoplasm	anterior_prefrontal_cortex
ENSG00000055955	313.216	1.1592	0.202203	7.10312e-10	1.65682e-08	ITIH4	nucleus	anterior_prefrontal_cortex
ENSG00000056050	390.067	-0.657901	0.173543	2.64189e-05	0.000217104	HPF1	cytoplasm	anterior_prefrontal_cortex
ENSG00000056097	4631.29	-0.374531	0.126413	0.00129717	0.00638787	ZFR	cytoplasm	anterior_prefrontal_cortex
ENSG00000056487	231.759	0.795638	0.264259	0.000260463	0.00161097	PHF21B	nucleus	anterior_prefrontal_cortex
ENSG00000057252	613.984	-0.519976	0.167709	0.000499226	0.00283095	SOAT1	cytoplasm	anterior_prefrontal_cortex
ENSG00000057663	1004.91	-0.376692	0.120976	0.000840157	0.00441823	ATG5	cytoplasm	anterior_prefrontal_cortex
ENSG00000057757	1922.54	-0.943971	0.130203	4.36676e-14	2.39086e-12	PITHD1	cytoplasm	anterior_prefrontal_cortex
ENSG00000058091	6051.09	-0.331769	0.114033	0.00181844	0.00850811	CDK14	cytoplasm	anterior_prefrontal_cortex
ENSG00000058262	1353.2	-0.530292	0.142442	5.1896e-05	0.000394268	SEC61A1	cytoplasm	anterior_prefrontal_cortex
ENSG00000058335	6010.92	-0.380408	0.118229	0.000628349	0.00343184	RASGRF1	cytoplasm	anterior_prefrontal_cortex
ENSG00000058404	7530.7	-0.330613	0.121336	0.00338266	0.0142953	CAMK2B	cytoplasm	anterior_prefrontal_cortex
ENSG00000058453	797.048	0.520062	0.187368	0.00133913	0.00655673	CROCC	nucleus	anterior_prefrontal_cortex
ENSG00000058668	7246.56	-0.512113	0.111282	1.08449e-06	1.23626e-05	ATP2B4	cytoplasm	anterior_prefrontal_cortex
ENSG00000058799	322.315	-0.675803	0.155715	2.61987e-06	2.73542e-05	YIPF1	cytoplasm	anterior_prefrontal_cortex
ENSG00000058804	497.278	-0.635843	0.159916	1.34859e-05	0.000119529	NDC1	cytoplasm	anterior_prefrontal_cortex
ENSG00000059378	168.741	0.735348	0.372025	0.00377593	0.0156947	PARP12	nucleus	anterior_prefrontal_cortex
ENSG00000059573	599.894	-0.556944	0.148168	4.20921e-05	0.000328765	ALDH18A1	cytoplasm	anterior_prefrontal_cortex
ENSG00000059691	989.61	-0.631553	0.142701	1.91166e-06	2.07796e-05	GATB	cytoplasm	anterior_prefrontal_cortex
ENSG00000060138	210.607	0.757341	0.17556	2.44904e-06	2.58498e-05	YBX3	nucleus	anterior_prefrontal_cortex
ENSG00000060140	410.649	-0.501226	0.176337	0.00120868	0.00602283	STYK1	cytoplasm	anterior_prefrontal_cortex
ENSG00000060339	1580.12	-0.321462	0.114094	0.00257383	0.0113971	CCAR1	cytoplasm	anterior_prefrontal_cortex
ENSG00000060491	1581.81	0.486713	0.204103	0.00459965	0.0185321	OGFR	nucleus	anterior_prefrontal_cortex
ENSG00000060642	243.198	-0.445446	0.169419	0.00294138	0.0127231	PIGV	cytoplasm	anterior_prefrontal_cortex
ENSG00000060718	1483.92	0.386592	0.132709	0.00155898	0.0074526	COL11A1	nucleus	anterior_prefrontal_cortex
ENSG00000060762	753.967	-0.928933	0.145809	2.13164e-11	6.54478e-10	MPC1	cytoplasm	anterior_prefrontal_cortex
ENSG00000061273	996.703	0.673539	0.239885	0.000633905	0.00345878	HDAC7	nucleus	anterior_prefrontal_cortex
ENSG00000061794	787.356	-0.634396	0.164007	2.21334e-05	0.000186436	MRPS35	cytoplasm	anterior_prefrontal_cortex
ENSG00000061918	3965.78	-0.683036	0.119158	1.66479e-09	3.52444e-08	GUCY1B1	cytoplasm	anterior_prefrontal_cortex
ENSG00000061938	5240.33	0.483406	0.131552	7.56486e-05	0.000548297	TNK2	nucleus	anterior_prefrontal_cortex
ENSG00000062096	65.638	-0.630477	0.314485	0.00663282	0.0252467	ARSF	cytoplasm	anterior_prefrontal_cortex
ENSG00000062485	3295.17	-0.414658	0.108775	6.52368e-05	0.000482257	CS	cytoplasm	anterior_prefrontal_cortex
ENSG00000062524	156.416	0.875691	0.278137	0.000148297	0.000987564	LTK	nucleus	anterior_prefrontal_cortex
ENSG00000062582	416.949	-0.697921	0.149717	5.46878e-07	6.73867e-06	MRPS24	cytoplasm	anterior_prefrontal_cortex
ENSG00000062716	1381.72	-0.72095	0.129602	3.91831e-09	7.60699e-08	VMP1	cytoplasm	anterior_prefrontal_cortex
ENSG00000062725	2742.77	-0.321591	0.123944	0.0050267	0.019989	APPBP2	cytoplasm	anterior_prefrontal_cortex
ENSG00000063046	6589.69	-0.697797	0.120008	1.0196e-09	2.28935e-08	EIF4B	cytoplasm	anterior_prefrontal_cortex
ENSG00000063176	1273.6	0.713506	0.155114	6.55977e-07	7.88627e-06	SPHK2	nucleus	anterior_prefrontal_cortex
ENSG00000063177	1913.45	-0.443192	0.17023	0.00296163	0.0127982	RPL18	cytoplasm	anterior_prefrontal_cortex
ENSG00000063241	307.434	-0.936825	0.173592	7.46534e-09	1.37487e-07	ISOC2	cytoplasm	anterior_prefrontal_cortex
ENSG00000063245	2505.9	-0.416355	0.143716	0.00137939	0.00671834	EPN1	cytoplasm	anterior_prefrontal_cortex
ENSG00000063322	1470.77	-0.623422	0.132439	5.23151e-07	6.48223e-06	MED29	cytoplasm	anterior_prefrontal_cortex
ENSG00000063587	952.217	-0.419257	0.157456	0.00285046	0.012382	ZNF275	cytoplasm	anterior_prefrontal_cortex
ENSG00000063601	1195.61	-0.425578	0.138833	0.000811031	0.0042884	MTMR1	cytoplasm	anterior_prefrontal_cortex
ENSG00000063660	4317.28	0.506589	0.150822	0.000221894	0.00140287	GPC1	nucleus	anterior_prefrontal_cortex
ENSG00000063854	1268.08	-0.865419	0.119782	6.00325e-14	3.16223e-12	HAGH	cytoplasm	anterior_prefrontal_cortex
ENSG00000064012	83.7894	0.543553	0.279515	0.0102205	0.0360964	CASP8	nucleus	anterior_prefrontal_cortex
ENSG00000064042	6101.29	-0.305407	0.112837	0.00376609	0.0156626	LIMCH1	cytoplasm	anterior_prefrontal_cortex
ENSG00000064115	1541.02	-0.376748	0.12125	0.000848528	0.00445592	TM7SF3	cytoplasm	anterior_prefrontal_cortex
ENSG00000064199	164.54	-1.03498	0.242794	1.62543e-06	1.79403e-05	SPA17	cytoplasm	anterior_prefrontal_cortex
ENSG00000064419	1496.93	-0.363689	0.125587	0.00173686	0.00818849	TNPO3	cytoplasm	anterior_prefrontal_cortex
ENSG00000064490	187.94	-0.527102	0.188165	0.00129808	0.00638953	RFXANK	cytoplasm	anterior_prefrontal_cortex
ENSG00000064547	90.5851	1.12387	0.251476	6.44348e-07	7.76326e-06	LPAR2	nucleus	anterior_prefrontal_cortex
ENSG00000064687	741.323	0.431443	0.220736	0.0149254	0.0488925	ABCA7	nucleus	anterior_prefrontal_cortex
ENSG00000064726	3005.03	-0.574922	0.141345	1.04881e-05	9.52373e-05	BTBD1	cytoplasm	anterior_prefrontal_cortex
ENSG00000064995	443.58	-0.367335	0.150146	0.00639026	0.0244701	TAF11	cytoplasm	anterior_prefrontal_cortex
ENSG00000065029	819.829	0.547174	0.204209	0.00155708	0.00744521	ZNF76	nucleus	anterior_prefrontal_cortex
ENSG00000065150	6041.44	-0.443109	0.116456	5.12942e-05	0.00039062	IPO5	cytoplasm	anterior_prefrontal_cortex
ENSG00000065154	3192.05	-0.806436	0.118802	1.59721e-12	6.07953e-11	OAT	cytoplasm	anterior_prefrontal_cortex
ENSG00000065183	779.606	-0.782422	0.139446	3.01526e-09	6.01672e-08	WDR3	cytoplasm	anterior_prefrontal_cortex
ENSG00000065308	311.534	0.485626	0.190401	0.00293146	0.0126826	TRAM2	nucleus	anterior_prefrontal_cortex
ENSG00000065325	250.448	-0.423799	0.182188	0.00705411	0.0265458	GLP2R	cytoplasm	anterior_prefrontal_cortex
ENSG00000065357	1045.14	0.621022	0.155296	1.31776e-05	0.000116983	DGKA	nucleus	anterior_prefrontal_cortex
ENSG00000065427	925.031	-0.492436	0.147848	0.000254306	0.00157868	KARS	cytoplasm	anterior_prefrontal_cortex
ENSG00000065491	503.266	-0.464868	0.147155	0.000483943	0.00275482	TBC1D22B	cytoplasm	anterior_prefrontal_cortex
ENSG00000065518	1067.92	-1.04247	0.15352	1.02253e-12	4.08809e-11	NDUFB4	cytoplasm	anterior_prefrontal_cortex
ENSG00000065548	1723.81	-0.816425	0.115765	2.49531e-13	1.15319e-11	ZC3H15	cytoplasm	anterior_prefrontal_cortex
ENSG00000065559	4719.33	-0.510255	0.123326	1.05623e-05	9.58715e-05	MAP2K4	cytoplasm	anterior_prefrontal_cortex
ENSG00000065609	8775.18	-0.484846	0.112089	4.24289e-06	4.2422e-05	SNAP91	cytoplasm	anterior_prefrontal_cortex
ENSG00000065621	585.485	-0.332294	0.130434	0.00576615	0.022424	GSTO2	cytoplasm	anterior_prefrontal_cortex
ENSG00000065665	915.744	-0.349913	0.165133	0.0153268	0.0499266	SEC61A2	cytoplasm	anterior_prefrontal_cortex
ENSG00000065675	143.88	-0.619833	0.207793	0.000556124	0.00309671	PRKCQ	cytoplasm	anterior_prefrontal_cortex
ENSG00000065717	666.476	0.913603	0.252085	2.22652e-05	0.000187191	TLE2	nucleus	anterior_prefrontal_cortex
ENSG00000065833	1129.86	-0.631751	0.168825	3.17674e-05	0.000256226	ME1	cytoplasm	anterior_prefrontal_cortex
ENSG00000065923	3791.93	-0.634784	0.150997	4.67405e-06	4.6301e-05	SLC9A7	cytoplasm	anterior_prefrontal_cortex
ENSG00000065978	927.284	-0.744853	0.156486	2.7906e-07	3.63187e-06	YBX1	cytoplasm	anterior_prefrontal_cortex
ENSG00000066032	6287.76	-0.394061	0.126452	0.00074749	0.00400192	CTNNA2	cytoplasm	anterior_prefrontal_cortex
ENSG00000066185	46.4087	-0.6893	0.345825	0.00579015	0.0225095	ZMYND12	cytoplasm	anterior_prefrontal_cortex
ENSG00000066336	37.9706	-1.03365	0.375889	0.000463543	0.00265395	SPI1	cytoplasm	anterior_prefrontal_cortex
ENSG00000066427	1554.3	-0.272103	0.120748	0.0152775	0.0497808	ATXN3	cytoplasm	anterior_prefrontal_cortex
ENSG00000066455	783.048	-0.366424	0.163864	0.0108232	0.0377633	GOLGA5	cytoplasm	anterior_prefrontal_cortex
ENSG00000066557	819.249	-0.404922	0.129921	0.000759885	0.00405753	LRRC40	cytoplasm	anterior_prefrontal_cortex
ENSG00000066583	202.178	-0.831845	0.192423	1.91765e-06	2.08243e-05	ISOC1	cytoplasm	anterior_prefrontal_cortex
ENSG00000066735	157.305	0.907015	0.347486	0.000553414	0.00308472	KIF26A	nucleus	anterior_prefrontal_cortex
ENSG00000067057	4201.9	-0.504978	0.115231	3.59267e-06	3.64664e-05	PFKP	cytoplasm	anterior_prefrontal_cortex
ENSG00000067064	2398.1	-0.404337	0.138678	0.00144647	0.00699143	IDI1	cytoplasm	anterior_prefrontal_cortex
ENSG00000067066	315.05	0.945451	0.327273	0.000217037	0.00137607	SP100	nucleus	anterior_prefrontal_cortex
ENSG00000067113	434.764	-0.66731	0.1555	3.23298e-06	3.31485e-05	PLPP1	cytoplasm	anterior_prefrontal_cortex
ENSG00000067191	2858.18	-0.292968	0.109604	0.00454047	0.0183409	CACNB1	cytoplasm	anterior_prefrontal_cortex
ENSG00000067208	2105.14	-0.652626	0.141063	6.77052e-07	8.12645e-06	EVI5	cytoplasm	anterior_prefrontal_cortex
ENSG00000067221	1040.97	-0.477531	0.158099	0.000788683	0.00418916	STOML1	cytoplasm	anterior_prefrontal_cortex
ENSG00000067225	15742.4	-0.932811	0.187998	5.91473e-08	8.93197e-07	PKM	cytoplasm	anterior_prefrontal_cortex
ENSG00000067533	826.217	-0.430874	0.129212	0.000323746	0.00194712	RRP15	cytoplasm	anterior_prefrontal_cortex
ENSG00000067560	3026.83	-0.812331	0.132223	1.073e-10	2.87369e-09	RHOA	cytoplasm	anterior_prefrontal_cortex
ENSG00000067596	1384	-0.296201	0.122536	0.00869198	0.0315813	DHX8	cytoplasm	anterior_prefrontal_cortex
ENSG00000067704	1525.82	-0.393976	0.159873	0.0053387	0.021018	IARS2	cytoplasm	anterior_prefrontal_cortex
ENSG00000067715	33568	-0.576929	0.149331	2.44372e-05	0.000203223	SYT1	cytoplasm	anterior_prefrontal_cortex
ENSG00000067840	9780.61	0.484037	0.126664	3.72489e-05	0.000296458	PDZD4	nucleus	anterior_prefrontal_cortex
ENSG00000067842	2846.67	-0.504075	0.133129	4.32287e-05	0.000336461	ATP2B3	cytoplasm	anterior_prefrontal_cortex
ENSG00000067992	7938.84	-0.404327	0.126805	0.000601127	0.00330672	PDK3	cytoplasm	anterior_prefrontal_cortex
ENSG00000068137	285.538	0.861659	0.210016	4.41242e-06	4.39443e-05	PLEKHH3	nucleus	anterior_prefrontal_cortex
ENSG00000068308	1428.33	-0.39022	0.125975	0.00078169	0.00415897	OTUD5	cytoplasm	anterior_prefrontal_cortex
ENSG00000068366	2962.09	-0.334507	0.144916	0.0105603	0.0370492	ACSL4	cytoplasm	anterior_prefrontal_cortex
ENSG00000068394	564.999	-0.601132	0.142906	5.71054e-06	5.52392e-05	GPKOW	cytoplasm	anterior_prefrontal_cortex
ENSG00000068615	2433.16	-0.564744	0.117646	4.08694e-07	5.13849e-06	REEP1	cytoplasm	anterior_prefrontal_cortex
ENSG00000068650	1454.35	0.369862	0.13074	0.00217381	0.00988635	ATP11A	nucleus	anterior_prefrontal_cortex
ENSG00000068654	2341.47	0.305178	0.127118	0.00940617	0.0337514	POLR1A	nucleus	anterior_prefrontal_cortex
ENSG00000068697	815.635	-0.638569	0.174506	4.54147e-05	0.00035169	LAPTM4A	cytoplasm	anterior_prefrontal_cortex
ENSG00000068796	2460.25	-0.358743	0.13277	0.00312727	0.0134201	KIF2A	cytoplasm	anterior_prefrontal_cortex
ENSG00000068831	589.651	0.384736	0.173432	0.0104859	0.0368465	RASGRP2	nucleus	anterior_prefrontal_cortex
ENSG00000068912	1624.08	-0.772754	0.124442	8.08938e-11	2.22416e-09	ERLEC1	cytoplasm	anterior_prefrontal_cortex
ENSG00000068976	719.802	-0.514874	0.20371	0.00266235	0.0117144	PYGM	cytoplasm	anterior_prefrontal_cortex
ENSG00000069275	12906.1	-0.867509	0.135734	1.97804e-11	6.10693e-10	NUCKS1	cytoplasm	anterior_prefrontal_cortex
ENSG00000069329	3776.08	-0.866766	0.134299	1.26252e-11	4.05559e-10	VPS35	cytoplasm	anterior_prefrontal_cortex
ENSG00000069345	2051.66	-1.02352	0.120944	2.59491e-18	3.2774e-16	DNAJA2	cytoplasm	anterior_prefrontal_cortex
ENSG00000069424	8843.84	-0.295211	0.109384	0.00439019	0.0178148	KCNAB2	cytoplasm	anterior_prefrontal_cortex
ENSG00000069493	151.355	0.644749	0.216687	0.000501767	0.00284245	CLEC2D	nucleus	anterior_prefrontal_cortex
ENSG00000069509	414.693	-0.921997	0.155074	3.12843e-10	7.80758e-09	FUNDC1	cytoplasm	anterior_prefrontal_cortex
ENSG00000069535	1401.72	-0.842641	0.158109	1.12053e-08	1.99336e-07	MAOB	cytoplasm	anterior_prefrontal_cortex
ENSG00000069667	4116.01	0.269962	0.10568	0.00734729	0.0274538	RORA	nucleus	anterior_prefrontal_cortex
ENSG00000069849	1150.8	-0.569984	0.135054	5.69721e-06	5.51342e-05	ATP1B3	cytoplasm	anterior_prefrontal_cortex
ENSG00000069869	2392.04	0.530901	0.161797	0.000260612	0.00161145	NEDD4	nucleus	anterior_prefrontal_cortex
ENSG00000069956	2481.17	-0.488161	0.128232	4.02629e-05	0.000316905	MAPK6	cytoplasm	anterior_prefrontal_cortex
ENSG00000069966	3578.02	-0.641897	0.122217	2.77832e-08	4.52117e-07	GNB5	cytoplasm	anterior_prefrontal_cortex
ENSG00000070010	560.229	-0.383139	0.139851	0.00273266	0.0119693	UFD1	cytoplasm	anterior_prefrontal_cortex
ENSG00000070081	843.944	-0.547549	0.129352	6.03673e-06	5.79407e-05	NUCB2	cytoplasm	anterior_prefrontal_cortex
ENSG00000070087	8350.41	-1.0482	0.13849	2.95063e-15	2.04329e-13	PFN2	cytoplasm	anterior_prefrontal_cortex
ENSG00000070193	18.4363	-0.798663	0.574808	0.0111138	0.0385892	FGF10	cytoplasm	anterior_prefrontal_cortex
ENSG00000070388	96.7277	0.567529	0.256076	0.00520823	0.0205967	FGF22	nucleus	anterior_prefrontal_cortex
ENSG00000070404	251.08	0.647987	0.262909	0.00192572	0.00892927	FSTL3	nucleus	anterior_prefrontal_cortex
ENSG00000070413	3255.1	-0.429594	0.129142	0.000327891	0.00197045	DGCR2	cytoplasm	anterior_prefrontal_cortex
ENSG00000070610	2962.37	0.355529	0.114069	0.000896446	0.00466022	GBA2	nucleus	anterior_prefrontal_cortex
ENSG00000070669	1401.66	-0.535458	0.174637	0.000490646	0.00278655	ASNS	cytoplasm	anterior_prefrontal_cortex
ENSG00000070718	2173.74	-0.54095	0.12991	8.15127e-06	7.60318e-05	AP3M2	cytoplasm	anterior_prefrontal_cortex
ENSG00000070761	398.217	-0.821245	0.151921	8.84647e-09	1.6066e-07	CFAP20	cytoplasm	anterior_prefrontal_cortex
ENSG00000070785	487.382	-0.388045	0.149958	0.00402097	0.0165431	EIF2B3	cytoplasm	anterior_prefrontal_cortex
ENSG00000070831	3957.1	-0.879711	0.124782	2.78337e-13	1.26304e-11	CDC42	cytoplasm	anterior_prefrontal_cortex
ENSG00000070961	17936.1	-0.415904	0.125326	0.000475416	0.00271574	ATP2B1	cytoplasm	anterior_prefrontal_cortex
ENSG00000071073	3004.73	0.340962	0.140282	0.0073742	0.0275451	MGAT4A	nucleus	anterior_prefrontal_cortex
ENSG00000071082	4989.18	-0.943344	0.142216	3.18085e-12	1.15158e-10	RPL31	cytoplasm	anterior_prefrontal_cortex
ENSG00000071127	1433.11	-0.480532	0.128492	5.9296e-05	0.000443205	WDR1	cytoplasm	anterior_prefrontal_cortex
ENSG00000071246	1550.99	0.548522	0.15635	0.000112465	0.000775431	VASH1	nucleus	anterior_prefrontal_cortex
ENSG00000071462	511.68	-1.0112	0.17628	8.44384e-10	1.93304e-08	BUD23	cytoplasm	anterior_prefrontal_cortex
ENSG00000071537	3723.58	-0.543987	0.150599	7.64966e-05	0.00055389	SEL1L	cytoplasm	anterior_prefrontal_cortex
ENSG00000071539	31.301	-0.780455	0.408493	0.00535738	0.021079	TRIP13	cytoplasm	anterior_prefrontal_cortex
ENSG00000071553	2387.18	-0.991558	0.12708	5.70973e-16	4.48486e-14	ATP6AP1	cytoplasm	anterior_prefrontal_cortex
ENSG00000071564	354.725	0.615362	0.165088	4.02742e-05	0.000316905	TCF3	nucleus	anterior_prefrontal_cortex
ENSG00000071655	1871.66	0.610441	0.172252	7.5967e-05	0.000550414	MBD3	nucleus	anterior_prefrontal_cortex
ENSG00000071894	1642.29	1.15321	0.192438	1.22422e-10	3.22815e-09	CPSF1	nucleus	anterior_prefrontal_cortex
ENSG00000071967	944.526	-0.882282	0.150421	5.22852e-10	1.25648e-08	CYBRD1	cytoplasm	anterior_prefrontal_cortex
ENSG00000071994	607.065	-0.317469	0.137848	0.0114478	0.0395207	PDCD2	cytoplasm	anterior_prefrontal_cortex
ENSG00000072041	1814.26	-0.375491	0.157685	0.00703721	0.0265001	SLC6A15	cytoplasm	anterior_prefrontal_cortex
ENSG00000072042	1825.72	-0.746469	0.132086	2.55305e-09	5.19229e-08	RDH11	cytoplasm	anterior_prefrontal_cortex
ENSG00000072062	1996.16	-0.585791	0.160875	5.70848e-05	0.000428985	PRKACA	cytoplasm	anterior_prefrontal_cortex
ENSG00000072195	2291.3	0.397228	0.146832	0.00283322	0.0123224	SPEG	nucleus	anterior_prefrontal_cortex
ENSG00000072201	1962.59	-0.306263	0.122276	0.00683405	0.0259018	LNX1	cytoplasm	anterior_prefrontal_cortex
ENSG00000072401	501.346	-0.422382	0.177739	0.0060995	0.0235188	UBE2D1	cytoplasm	anterior_prefrontal_cortex
ENSG00000072415	1649.17	-0.443249	0.16386	0.00228653	0.0103119	MPP5	cytoplasm	anterior_prefrontal_cortex
ENSG00000072506	197.234	-0.896846	0.195316	4.90873e-07	6.10269e-06	HSD17B10	cytoplasm	anterior_prefrontal_cortex
ENSG00000072778	3885.14	0.706717	0.202819	6.66355e-05	0.00049064	ACADVL	nucleus	anterior_prefrontal_cortex
ENSG00000072786	281.434	0.509906	0.184498	0.0015213	0.00730704	STK10	nucleus	anterior_prefrontal_cortex
ENSG00000072803	3850.87	-0.575131	0.131305	2.7824e-06	2.88614e-05	FBXW11	cytoplasm	anterior_prefrontal_cortex
ENSG00000072818	25.264	-1.45891	0.52074	0.000244012	0.00152406	ACAP1	cytoplasm	anterior_prefrontal_cortex
ENSG00000072832	3179.51	-0.646089	0.124006	3.56255e-08	5.63644e-07	CRMP1	cytoplasm	anterior_prefrontal_cortex
ENSG00000072954	1043.66	-0.357254	0.142438	0.00550256	0.0215688	TMEM38A	cytoplasm	anterior_prefrontal_cortex
ENSG00000073150	823.381	0.435644	0.171951	0.00378945	0.015745	PANX2	nucleus	anterior_prefrontal_cortex
ENSG00000073331	134.584	0.891194	0.210468	2.79724e-06	2.90018e-05	ALPK1	nucleus	anterior_prefrontal_cortex
ENSG00000073350	95.9332	0.587228	0.25665	0.0041265	0.0169146	LLGL2	nucleus	anterior_prefrontal_cortex
ENSG00000073464	5037.77	-0.78674	0.140581	2.99241e-09	5.98186e-08	CLCN4	cytoplasm	anterior_prefrontal_cortex
ENSG00000073578	2789.08	-0.568744	0.111158	7.8188e-08	1.14798e-06	SDHA	cytoplasm	anterior_prefrontal_cortex
ENSG00000073605	664.39	0.39274	0.173429	0.00939299	0.0337204	GSDMB	nucleus	anterior_prefrontal_cortex
ENSG00000073803	2165.32	-0.284029	0.118215	0.00986491	0.0351091	MAP3K13	cytoplasm	anterior_prefrontal_cortex
ENSG00000073910	6128.8	0.303974	0.125745	0.00895037	0.0323877	FRY	nucleus	anterior_prefrontal_cortex
ENSG00000073921	4088.7	-0.28037	0.117112	0.0100297	0.0355448	PICALM	cytoplasm	anterior_prefrontal_cortex
ENSG00000074071	352.696	-1.04724	0.155797	1.83235e-12	6.89193e-11	MRPS34	cytoplasm	anterior_prefrontal_cortex
ENSG00000074181	1518.54	1.33066	0.243279	1.60337e-09	3.41393e-08	NOTCH3	nucleus	anterior_prefrontal_cortex
ENSG00000074201	1248.4	-0.908913	0.136404	3.06857e-12	1.11456e-10	CLNS1A	cytoplasm	anterior_prefrontal_cortex
ENSG00000074219	56.6729	0.82688	0.366581	0.00210121	0.0096067	TEAD2	nucleus	anterior_prefrontal_cortex
ENSG00000074317	3347.43	-1.20759	0.185093	3.24729e-12	1.1691e-10	SNCB	cytoplasm	anterior_prefrontal_cortex
ENSG00000074319	607.556	-0.54465	0.145501	4.8083e-05	0.000368819	TSG101	cytoplasm	anterior_prefrontal_cortex
ENSG00000074370	60.2856	0.675102	0.494881	0.0119011	0.0407314	ATP2A3	nucleus	anterior_prefrontal_cortex
ENSG00000074603	3967.35	-0.461135	0.128021	0.000102231	0.000711268	DPP8	cytoplasm	anterior_prefrontal_cortex
ENSG00000074657	4204.26	0.268663	0.111021	0.0100123	0.0355066	ZNF532	nucleus	anterior_prefrontal_cortex
ENSG00000074696	3769.35	-0.856105	0.161432	1.25925e-08	2.21105e-07	HACD3	cytoplasm	anterior_prefrontal_cortex
ENSG00000074706	5443.96	-0.465368	0.129584	0.000104379	0.000724851	IPCEF1	cytoplasm	anterior_prefrontal_cortex
ENSG00000074800	8990.99	-1.12335	0.166649	1.3395e-12	5.17838e-11	ENO1	cytoplasm	anterior_prefrontal_cortex
ENSG00000074842	202.516	-0.880161	0.202083	1.52225e-06	1.68853e-05	MYDGF	cytoplasm	anterior_prefrontal_cortex
ENSG00000074855	1077.9	0.514032	0.16204	0.000395652	0.00231507	ANO8	nucleus	anterior_prefrontal_cortex
ENSG00000074964	1154.65	0.344372	0.132594	0.0044526	0.0180384	ARHGEF10L	nucleus	anterior_prefrontal_cortex
ENSG00000075043	11777.3	0.418719	0.179868	0.00677487	0.025717	KCNQ2	nucleus	anterior_prefrontal_cortex
ENSG00000075089	660.779	-0.578952	0.151315	2.91243e-05	0.000236884	ACTR6	cytoplasm	anterior_prefrontal_cortex
ENSG00000075142	2592.29	-0.893734	0.16326	4.32078e-09	8.30136e-08	SRI	cytoplasm	anterior_prefrontal_cortex
ENSG00000075223	473.574	-0.51074	0.144989	0.000124988	0.000849388	SEMA3C	cytoplasm	anterior_prefrontal_cortex
ENSG00000075239	934.959	-0.745144	0.144167	3.59055e-08	5.6767e-07	ACAT1	cytoplasm	anterior_prefrontal_cortex
ENSG00000075303	1029.55	-0.333041	0.146444	0.0121245	0.0413429	SLC25A40	cytoplasm	anterior_prefrontal_cortex
ENSG00000075336	463.912	-0.655373	0.169007	1.87363e-05	0.000161242	TIMM21	cytoplasm	anterior_prefrontal_cortex
ENSG00000075340	12415.7	-0.318029	0.102777	0.00111394	0.00562778	ADD2	cytoplasm	anterior_prefrontal_cortex
ENSG00000075399	1053.4	0.496507	0.153758	0.000379468	0.0022339	VPS9D1	nucleus	anterior_prefrontal_cortex
ENSG00000075415	6720.58	-0.873245	0.114652	3.09174e-15	2.12118e-13	SLC25A3	cytoplasm	anterior_prefrontal_cortex
ENSG00000075420	808.191	0.663854	0.141825	5.41424e-07	6.68384e-06	FNDC3B	nucleus	anterior_prefrontal_cortex
ENSG00000075539	4071.73	0.385643	0.147174	0.0036404	0.0152167	FRYL	nucleus	anterior_prefrontal_cortex
ENSG00000075618	1819.66	-0.506369	0.15671	0.000374462	0.00220911	FSCN1	cytoplasm	anterior_prefrontal_cortex
ENSG00000075624	23105.2	-1.35767	0.134979	5.44988e-25	2.12536e-22	ACTB	cytoplasm	anterior_prefrontal_cortex
ENSG00000075785	2865.69	-0.924039	0.111956	1.84277e-17	1.93222e-15	RAB7A	cytoplasm	anterior_prefrontal_cortex
ENSG00000075790	2762.72	-0.41459	0.119229	0.000201439	0.00128954	BCAP29	cytoplasm	anterior_prefrontal_cortex
ENSG00000075826	1224.75	0.658193	0.143581	8.57637e-07	1.00498e-05	SEC31B	nucleus	anterior_prefrontal_cortex
ENSG00000075914	474.471	-0.473616	0.138934	0.000218677	0.00138529	EXOSC7	cytoplasm	anterior_prefrontal_cortex
ENSG00000075945	4583.4	-0.691135	0.139115	1.10077e-07	1.56954e-06	KIFAP3	cytoplasm	anterior_prefrontal_cortex
ENSG00000075975	806.435	-0.513038	0.127985	1.80605e-05	0.000155788	MKRN2	cytoplasm	anterior_prefrontal_cortex
ENSG00000076067	828.376	0.436832	0.14599	0.000996154	0.0051069	RBMS2	nucleus	anterior_prefrontal_cortex
ENSG00000076108	2982.04	0.559594	0.148894	3.67293e-05	0.000292636	BAZ2A	nucleus	anterior_prefrontal_cortex
ENSG00000076248	333.152	-0.703528	0.198406	5.76453e-05	0.000432904	UNG	cytoplasm	anterior_prefrontal_cortex
ENSG00000076344	2147.12	1.01354	0.205904	5.81956e-08	8.80619e-07	RGS11	nucleus	anterior_prefrontal_cortex
ENSG00000076382	586.608	0.493828	0.152701	0.000380702	0.00223938	SPAG5	nucleus	anterior_prefrontal_cortex
ENSG00000076554	3390.13	-0.467732	0.123375	4.94682e-05	0.00037866	TPD52	cytoplasm	anterior_prefrontal_cortex
ENSG00000076604	284.916	0.53734	0.174667	0.000529606	0.00297438	TRAF4	nucleus	anterior_prefrontal_cortex
ENSG00000076716	281.509	-0.762422	0.201898	2.06978e-05	0.000175675	GPC4	cytoplasm	anterior_prefrontal_cortex
ENSG00000076928	841.146	0.68972	0.136761	8.24124e-08	1.20364e-06	ARHGEF1	nucleus	anterior_prefrontal_cortex
ENSG00000077147	4468.73	-0.773728	0.139465	3.9007e-09	7.57943e-08	TM9SF3	cytoplasm	anterior_prefrontal_cortex
ENSG00000077152	116.569	-0.708505	0.256975	0.000833473	0.00439139	UBE2T	cytoplasm	anterior_prefrontal_cortex
ENSG00000077264	7147.67	-0.284228	0.116124	0.00871583	0.0316559	PAK3	cytoplasm	anterior_prefrontal_cortex
ENSG00000077312	235.159	-0.723929	0.18093	1.03525e-05	9.41984e-05	SNRPA	cytoplasm	anterior_prefrontal_cortex
ENSG00000077327	82.4111	-0.908423	0.430342	0.00201239	0.00925775	SPAG6	cytoplasm	anterior_prefrontal_cortex
ENSG00000077348	161.358	-0.90844	0.195475	3.88292e-07	4.90417e-06	EXOSC5	cytoplasm	anterior_prefrontal_cortex
ENSG00000077380	2493.75	-0.457263	0.132769	0.000191504	0.0012339	DYNC1I2	cytoplasm	anterior_prefrontal_cortex
ENSG00000077420	129.374	-0.526482	0.254373	0.00837285	0.0306926	APBB1IP	cytoplasm	anterior_prefrontal_cortex
ENSG00000077454	691.26	0.813056	0.250503	0.000107292	0.000742293	LRCH4	nucleus	anterior_prefrontal_cortex
ENSG00000077522	1546.01	-0.369901	0.150672	0.0065842	0.0250831	ACTN2	cytoplasm	anterior_prefrontal_cortex
ENSG00000077549	1592.61	-0.758387	0.122896	1.06025e-10	2.84297e-09	CAPZB	cytoplasm	anterior_prefrontal_cortex
ENSG00000077585	640.89	-0.641654	0.163046	1.48821e-05	0.00013019	GPR137B	cytoplasm	anterior_prefrontal_cortex
ENSG00000077721	625.796	-0.483803	0.139569	0.000164662	0.00108262	UBE2A	cytoplasm	anterior_prefrontal_cortex
ENSG00000078053	3239.84	-0.535642	0.176398	0.000551594	0.00307766	AMPH	cytoplasm	anterior_prefrontal_cortex
ENSG00000078070	1003.59	-0.362728	0.156022	0.00887587	0.0321652	MCCC1	cytoplasm	anterior_prefrontal_cortex
ENSG00000078140	4439.22	-0.548716	0.143233	3.17026e-05	0.000255888	UBE2K	cytoplasm	anterior_prefrontal_cortex
ENSG00000078549	5625.56	-0.627157	0.120282	3.38182e-08	5.38499e-07	ADCYAP1R1	cytoplasm	anterior_prefrontal_cortex
ENSG00000078618	2920.61	-0.316626	0.127771	0.00710188	0.0267029	NRDC	cytoplasm	anterior_prefrontal_cortex
ENSG00000078668	2165.96	-0.951849	0.124612	2.46458e-15	1.73921e-13	VDAC3	cytoplasm	anterior_prefrontal_cortex
ENSG00000078725	2388.4	-0.449503	0.145207	0.000663497	0.00360299	BRINP1	cytoplasm	anterior_prefrontal_cortex
ENSG00000079101	94.7395	-0.872887	0.33214	0.000708138	0.00381051	CLUL1	cytoplasm	anterior_prefrontal_cortex
ENSG00000079102	1665.29	0.330784	0.118414	0.00279196	0.0121811	RUNX1T1	nucleus	anterior_prefrontal_cortex
ENSG00000079215	17294.3	-0.80656	0.14934	8.66792e-09	1.57675e-07	SLC1A3	cytoplasm	anterior_prefrontal_cortex
ENSG00000079246	5438.72	-0.499971	0.111917	2.42176e-06	2.56471e-05	XRCC5	cytoplasm	anterior_prefrontal_cortex
ENSG00000079308	3002	0.84574	0.217538	9.13063e-06	8.41655e-05	TNS1	nucleus	anterior_prefrontal_cortex
ENSG00000079313	1574.7	0.621953	0.134581	7.99769e-07	9.40638e-06	REXO1	nucleus	anterior_prefrontal_cortex
ENSG00000079332	2472.16	-0.449682	0.166846	0.00234852	0.0105465	SAR1A	cytoplasm	anterior_prefrontal_cortex
ENSG00000079337	2516.46	0.619803	0.129312	3.40747e-07	4.34855e-06	RAPGEF3	nucleus	anterior_prefrontal_cortex
ENSG00000079459	1177.77	-0.450512	0.120145	7.03416e-05	0.000514689	FDFT1	cytoplasm	anterior_prefrontal_cortex
ENSG00000079462	178.354	-1.08864	0.1919	1.33669e-09	2.91021e-08	PAFAH1B3	cytoplasm	anterior_prefrontal_cortex
ENSG00000079739	964.731	-0.754815	0.147702	4.63711e-08	7.19319e-07	PGM1	cytoplasm	anterior_prefrontal_cortex
ENSG00000079785	2425.25	-0.667056	0.125621	2.09277e-08	3.51095e-07	DDX1	cytoplasm	anterior_prefrontal_cortex
ENSG00000079950	3872.66	-0.770545	0.12426	9.92174e-11	2.67983e-09	STX7	cytoplasm	anterior_prefrontal_cortex
ENSG00000080371	2436.7	-0.878641	0.127004	5.78266e-13	2.41168e-11	RAB21	cytoplasm	anterior_prefrontal_cortex
ENSG00000080493	5930.55	-0.700604	0.181878	1.79867e-05	0.000155212	SLC4A4	cytoplasm	anterior_prefrontal_cortex
ENSG00000080503	9400.8	-0.345257	0.119885	0.001857	0.00866483	SMARCA2	cytoplasm	anterior_prefrontal_cortex
ENSG00000080546	1462.54	-0.563294	0.130346	3.85005e-06	3.8866e-05	SESN1	cytoplasm	anterior_prefrontal_cortex
ENSG00000080573	3868.18	0.613204	0.137758	1.6155e-06	1.78395e-05	COL5A3	nucleus	anterior_prefrontal_cortex
ENSG00000080815	1417.03	-0.487434	0.14732	0.000276378	0.00169572	PSEN1	cytoplasm	anterior_prefrontal_cortex
ENSG00000080822	2140.15	-0.328692	0.111287	0.00169601	0.00802823	CLDND1	cytoplasm	anterior_prefrontal_cortex
ENSG00000080824	23055.6	-1.16753	0.145637	7.76434e-17	7.25183e-15	HSP90AA1	cytoplasm	anterior_prefrontal_cortex
ENSG00000080854	1704.33	0.471485	0.144507	0.000337995	0.00202405	IGSF9B	nucleus	anterior_prefrontal_cortex
ENSG00000081052	189.448	1.46027	0.326524	2.16619e-07	2.88682e-06	COL4A4	nucleus	anterior_prefrontal_cortex
ENSG00000081154	3154.08	-0.621857	0.124307	1.16416e-07	1.65039e-06	PCNP	cytoplasm	anterior_prefrontal_cortex
ENSG00000081181	258.039	-0.372969	0.166174	0.0107571	0.0375974	ARG2	cytoplasm	anterior_prefrontal_cortex
ENSG00000081237	161.407	-0.550246	0.196128	0.00119375	0.00595776	PTPRC	cytoplasm	anterior_prefrontal_cortex
ENSG00000081479	338.924	-0.410558	0.18328	0.00910886	0.0328543	LRP2	cytoplasm	anterior_prefrontal_cortex
ENSG00000081721	243.106	-0.510753	0.176684	0.00104571	0.00532573	DUSP12	cytoplasm	anterior_prefrontal_cortex
ENSG00000081803	3091.34	-0.551597	0.115737	4.98527e-07	6.19093e-06	CADPS2	cytoplasm	anterior_prefrontal_cortex
ENSG00000081853	284.202	-0.517993	0.187054	0.0014411	0.0069782	PCDHGA2	cytoplasm	anterior_prefrontal_cortex
ENSG00000082175	166.585	1.65459	0.720373	0.000397941	0.00232601	PGR	nucleus	anterior_prefrontal_cortex
ENSG00000082213	872.495	-0.697763	0.142695	1.77223e-07	2.41095e-06	C5orf22	cytoplasm	anterior_prefrontal_cortex
ENSG00000082397	6834.35	-0.596897	0.185841	0.000249784	0.001554	EPB41L3	cytoplasm	anterior_prefrontal_cortex
ENSG00000082438	1875.98	1.6559	0.245878	3.24369e-13	1.41593e-11	COBLL1	nucleus	anterior_prefrontal_cortex
ENSG00000082458	2839.01	-0.452669	0.160697	0.00160908	0.00765421	DLG3	cytoplasm	anterior_prefrontal_cortex
ENSG00000082515	324.745	-0.484147	0.169036	0.00123267	0.00612176	MRPL22	cytoplasm	anterior_prefrontal_cortex
ENSG00000082641	6503.86	-0.63552	0.115314	8.27247e-09	1.51029e-07	NFE2L1	cytoplasm	anterior_prefrontal_cortex
ENSG00000082684	644.984	0.562973	0.27757	0.00694364	0.0262277	SEMA5B	nucleus	anterior_prefrontal_cortex
ENSG00000082701	5810.63	-0.375257	0.114187	0.000500071	0.00283429	GSK3B	cytoplasm	anterior_prefrontal_cortex
ENSG00000082996	1143.82	-0.485832	0.14363	0.000222745	0.00140705	RNF13	cytoplasm	anterior_prefrontal_cortex
ENSG00000083099	1436.67	-0.301346	0.127341	0.0100469	0.0355811	LYRM2	cytoplasm	anterior_prefrontal_cortex
ENSG00000083123	666.825	-0.431925	0.171808	0.00402893	0.0165666	BCKDHB	cytoplasm	anterior_prefrontal_cortex
ENSG00000083457	171.474	-0.54338	0.187327	0.000912972	0.00473616	ITGAE	cytoplasm	anterior_prefrontal_cortex
ENSG00000083520	1575.11	-0.350113	0.128644	0.00332372	0.0141106	DIS3	cytoplasm	anterior_prefrontal_cortex
ENSG00000083535	712.237	0.413873	0.161112	0.00407389	0.0167298	PIBF1	nucleus	anterior_prefrontal_cortex
ENSG00000083635	362.027	-0.428791	0.15377	0.00193083	0.00894734	NUFIP1	cytoplasm	anterior_prefrontal_cortex
ENSG00000083720	3451.77	-1.13037	0.146223	8.49801e-16	6.46925e-14	OXCT1	cytoplasm	anterior_prefrontal_cortex
ENSG00000083750	568.719	-0.3559	0.133213	0.0036532	0.0152616	RRAGB	cytoplasm	anterior_prefrontal_cortex
ENSG00000083807	326.08	-0.370624	0.159901	0.00899414	0.0325091	SLC27A5	cytoplasm	anterior_prefrontal_cortex
ENSG00000083844	2405.43	0.336898	0.112247	0.00143687	0.00696168	ZNF264	nucleus	anterior_prefrontal_cortex
ENSG00000083845	1388.15	-0.680858	0.149519	9.07021e-07	1.05285e-05	RPS5	cytoplasm	anterior_prefrontal_cortex
ENSG00000083937	848.841	-0.529602	0.16692	0.000376897	0.00222111	CHMP2B	cytoplasm	anterior_prefrontal_cortex
ENSG00000084070	3166.13	-0.719051	0.137392	2.62908e-08	4.30669e-07	SMAP2	cytoplasm	anterior_prefrontal_cortex
ENSG00000084072	583.57	-0.460936	0.13758	0.000274346	0.00168465	PPIE	cytoplasm	anterior_prefrontal_cortex
ENSG00000084073	932.046	-0.927583	0.130868	1.61067e-13	7.76651e-12	ZMPSTE24	cytoplasm	anterior_prefrontal_cortex
ENSG00000084090	3801.6	-0.770591	0.139339	4.60747e-09	8.8065e-08	STARD7	cytoplasm	anterior_prefrontal_cortex
ENSG00000084207	849.841	-1.03924	0.185266	1.53005e-09	3.27979e-08	GSTP1	cytoplasm	anterior_prefrontal_cortex
ENSG00000084234	9357.73	-0.89408	0.146368	1.09454e-10	2.91384e-09	APLP2	cytoplasm	anterior_prefrontal_cortex
ENSG00000084444	3715.62	-0.884288	0.124895	1.90364e-13	9.13339e-12	FAM234B	cytoplasm	anterior_prefrontal_cortex
ENSG00000084463	1665.47	-0.473011	0.123309	4.03468e-05	0.000317251	WBP11	cytoplasm	anterior_prefrontal_cortex
ENSG00000084623	1017.38	-0.991466	0.137162	4.99582e-14	2.702e-12	EIF3I	cytoplasm	anterior_prefrontal_cortex
ENSG00000084636	2177.9	0.498684	0.148426	0.000240871	0.00150529	COL16A1	nucleus	anterior_prefrontal_cortex
ENSG00000084710	7833.89	-0.296576	0.127739	0.0115231	0.0397374	EFR3B	cytoplasm	anterior_prefrontal_cortex
ENSG00000084731	10125.4	-0.539805	0.113568	5.48491e-07	6.75479e-06	KIF3C	cytoplasm	anterior_prefrontal_cortex
ENSG00000084733	2517.23	-0.528014	0.182112	0.000872761	0.00456163	RAB10	cytoplasm	anterior_prefrontal_cortex
ENSG00000084754	1736.57	-0.535176	0.135402	2.06125e-05	0.000175151	HADHA	cytoplasm	anterior_prefrontal_cortex
ENSG00000084764	2551.4	-0.557004	0.121893	1.24485e-06	1.40384e-05	MAPRE3	cytoplasm	anterior_prefrontal_cortex
ENSG00000084774	1105.35	0.936278	0.165664	1.55266e-09	3.32185e-08	CAD	nucleus	anterior_prefrontal_cortex
ENSG00000085063	4976.12	-0.876067	0.130394	2.17417e-12	8.0684e-11	CD59	cytoplasm	anterior_prefrontal_cortex
ENSG00000085224	8667.55	-0.300823	0.128227	0.0107674	0.0376216	ATRX	cytoplasm	anterior_prefrontal_cortex
ENSG00000085276	304.881	0.84456	1.11266	0.0077376	0.0286904	MECOM	nucleus	anterior_prefrontal_cortex
ENSG00000085365	4627.04	-0.782175	0.117827	5.8429e-12	2.01055e-10	SCAMP1	cytoplasm	anterior_prefrontal_cortex
ENSG00000085377	1231.58	-0.278022	0.121908	0.0139232	0.0462076	PREP	cytoplasm	anterior_prefrontal_cortex
ENSG00000085415	1403.07	-0.562235	0.126976	2.44766e-06	2.58475e-05	SEH1L	cytoplasm	anterior_prefrontal_cortex
ENSG00000085433	4884.87	-0.658319	0.117461	3.9958e-09	7.7439e-08	WDR47	cytoplasm	anterior_prefrontal_cortex
ENSG00000085449	1452.47	-0.342673	0.14441	0.0084127	0.0308019	WDFY1	cytoplasm	anterior_prefrontal_cortex
ENSG00000085514	125.766	0.830747	0.231767	3.96805e-05	0.000313317	PILRA	nucleus	anterior_prefrontal_cortex
ENSG00000085662	934.314	-0.477406	0.142548	0.000252398	0.00156807	AKR1B1	cytoplasm	anterior_prefrontal_cortex
ENSG00000085760	666.17	-0.370558	0.135149	0.00279113	0.0121798	MTIF2	cytoplasm	anterior_prefrontal_cortex
ENSG00000085788	3876.09	-0.260459	0.106849	0.00983508	0.0350135	DDHD2	cytoplasm	anterior_prefrontal_cortex
ENSG00000085832	7803.44	-0.594141	0.136991	3.11771e-06	3.20261e-05	EPS15	cytoplasm	anterior_prefrontal_cortex
ENSG00000086061	4489.48	-1.02907	0.1277	7.96178e-17	7.37427e-15	DNAJA1	cytoplasm	anterior_prefrontal_cortex
ENSG00000086065	1325.27	-0.836115	0.12875	1.22586e-11	3.95496e-10	CHMP5	cytoplasm	anterior_prefrontal_cortex
ENSG00000086205	191.139	-0.471564	0.223332	0.00961316	0.0343665	FOLH1	cytoplasm	anterior_prefrontal_cortex
ENSG00000086232	2030.9	-0.669321	0.126291	2.21377e-08	3.67787e-07	EIF2AK1	cytoplasm	anterior_prefrontal_cortex
ENSG00000086289	2007.79	-1.09578	0.160029	6.74437e-13	2.77117e-11	EPDR1	cytoplasm	anterior_prefrontal_cortex
ENSG00000086300	3415.8	-0.834305	0.133881	5.7902e-11	1.64381e-09	SNX10	cytoplasm	anterior_prefrontal_cortex
ENSG00000086504	758.756	-1.19564	0.135147	7.64572e-20	1.31646e-17	MRPL28	cytoplasm	anterior_prefrontal_cortex
ENSG00000086598	1907.46	-0.821869	0.136735	2.44599e-10	6.20684e-09	TMED2	cytoplasm	anterior_prefrontal_cortex
ENSG00000086666	721.646	-0.584555	0.152999	2.7607e-05	0.000225699	ZFAND6	cytoplasm	anterior_prefrontal_cortex
ENSG00000087053	1398.23	-0.283876	0.119684	0.0104163	0.0366583	MTMR2	cytoplasm	anterior_prefrontal_cortex
ENSG00000087076	151.496	-0.475868	0.200396	0.0051199	0.0203007	HSD17B14	cytoplasm	anterior_prefrontal_cortex
ENSG00000087085	513.132	-0.375728	0.166603	0.0102536	0.0361845	ACHE	cytoplasm	anterior_prefrontal_cortex
ENSG00000087086	8126.89	-0.647623	0.116009	4.92383e-09	9.35486e-08	FTL	cytoplasm	anterior_prefrontal_cortex
ENSG00000087111	862.512	-0.2876	0.122716	0.0116047	0.0399443	PIGS	cytoplasm	anterior_prefrontal_cortex
ENSG00000087152	5284.96	0.280188	0.119877	0.0122579	0.041691	ATXN7L3	nucleus	anterior_prefrontal_cortex
ENSG00000087191	1545.6	-0.916243	0.126049	4.68756e-14	2.54146e-12	PSMC5	cytoplasm	anterior_prefrontal_cortex
ENSG00000087206	799.485	-0.402118	0.158023	0.00425387	0.0173408	UIMC1	cytoplasm	anterior_prefrontal_cortex
ENSG00000087250	5705.85	-1.75059	0.150252	8.60006e-33	1.06206e-29	MT3	cytoplasm	anterior_prefrontal_cortex
ENSG00000087258	9133.31	-0.348669	0.113793	0.00106427	0.0054062	GNAO1	cytoplasm	anterior_prefrontal_cortex
ENSG00000087266	984.192	0.390842	0.124186	0.000736707	0.00394894	SH3BP2	nucleus	anterior_prefrontal_cortex
ENSG00000087269	514.196	-0.506371	0.179407	0.00122708	0.00609673	NOP14	cytoplasm	anterior_prefrontal_cortex
ENSG00000087301	1005.45	-0.394631	0.135807	0.00152112	0.00730704	TXNDC16	cytoplasm	anterior_prefrontal_cortex
ENSG00000087302	1200.37	-0.825401	0.177623	3.76052e-07	4.76311e-06	RTRAF	cytoplasm	anterior_prefrontal_cortex
ENSG00000087303	126.785	0.835041	0.351065	0.00126791	0.00626596	NID2	nucleus	anterior_prefrontal_cortex
ENSG00000087365	2709.31	-0.639349	0.115043	5.46051e-09	1.03304e-07	SF3B2	cytoplasm	anterior_prefrontal_cortex
ENSG00000087448	3402.24	-0.257896	0.112134	0.0140443	0.0465195	KLHL42	cytoplasm	anterior_prefrontal_cortex
ENSG00000087460	20887.4	-0.585669	0.107084	1.36641e-08	2.37853e-07	GNAS	cytoplasm	anterior_prefrontal_cortex
ENSG00000087494	123.133	-0.659516	0.230172	0.000687293	0.00371362	PTHLH	cytoplasm	anterior_prefrontal_cortex
ENSG00000087502	1457.22	-0.366985	0.123426	0.00130372	0.00641444	ERGIC2	cytoplasm	anterior_prefrontal_cortex
ENSG00000088247	1628.95	-0.487421	0.131997	6.69345e-05	0.000492515	KHSRP	cytoplasm	anterior_prefrontal_cortex
ENSG00000088320	17.9832	1.02168	0.607349	0.00478666	0.0191441	REM1	nucleus	anterior_prefrontal_cortex
ENSG00000088325	85.4174	-0.504832	0.250815	0.0105498	0.0370418	TPX2	cytoplasm	anterior_prefrontal_cortex
ENSG00000088340	171.534	1.0861	0.279999	6.18641e-06	5.92238e-05	FER1L4	nucleus	anterior_prefrontal_cortex
ENSG00000088356	190.09	-0.592329	0.220845	0.00139402	0.00678212	PDRG1	cytoplasm	anterior_prefrontal_cortex
ENSG00000088387	7340.77	0.360816	0.153705	0.00858372	0.0312799	DOCK9	nucleus	anterior_prefrontal_cortex
ENSG00000088727	204.916	-0.749737	0.210108	4.85961e-05	0.000372498	KIF9	cytoplasm	anterior_prefrontal_cortex
ENSG00000088812	4760.74	-0.673225	0.146978	8.08444e-07	9.49836e-06	ATRN	cytoplasm	anterior_prefrontal_cortex
ENSG00000088832	2100.28	-0.64159	0.149868	3.48854e-06	3.55556e-05	FKBP1A	cytoplasm	anterior_prefrontal_cortex
ENSG00000088833	1455.75	-0.322895	0.123267	0.00472948	0.01897	NSFL1C	cytoplasm	anterior_prefrontal_cortex
ENSG00000088881	238.603	1.10638	0.192022	7.06061e-10	1.65037e-08	EBF4	nucleus	anterior_prefrontal_cortex
ENSG00000088930	1054.62	-0.361235	0.121876	0.00142743	0.00692498	XRN2	cytoplasm	anterior_prefrontal_cortex
ENSG00000088986	2598.41	-1.20129	0.119893	1.06764e-24	3.95543e-22	DYNLL1	cytoplasm	anterior_prefrontal_cortex
ENSG00000088992	342.821	-0.49631	0.194491	0.00280246	0.0122053	TESC	cytoplasm	anterior_prefrontal_cortex
ENSG00000089009	3659.92	-0.647866	0.127353	7.00484e-08	1.03946e-06	AC004086.1	cytoplasm	anterior_prefrontal_cortex
ENSG00000089048	735.085	-0.392414	0.141667	0.00231868	0.0104357	ESF1	cytoplasm	anterior_prefrontal_cortex
ENSG00000089050	376.562	-0.360735	0.17102	0.0148877	0.048811	RBBP9	cytoplasm	anterior_prefrontal_cortex
ENSG00000089057	5054.03	-0.376465	0.113928	0.000437757	0.0025308	SLC23A2	cytoplasm	anterior_prefrontal_cortex
ENSG00000089060	337.97	0.493036	0.166149	0.00087945	0.00458904	SLC8B1	nucleus	anterior_prefrontal_cortex
ENSG00000089063	1108.09	-0.643661	0.146787	2.21909e-06	2.36927e-05	TMEM230	cytoplasm	anterior_prefrontal_cortex
ENSG00000089123	493.24	-0.52947	0.145822	7.7534e-05	0.000559216	TASP1	cytoplasm	anterior_prefrontal_cortex
ENSG00000089159	467.043	0.795422	0.206634	1.33861e-05	0.000118739	PXN	nucleus	anterior_prefrontal_cortex
ENSG00000089169	8143.01	-0.60812	0.133754	1.07136e-06	1.22506e-05	RPH3A	cytoplasm	anterior_prefrontal_cortex
ENSG00000089177	983.227	-0.492363	0.166195	0.000839995	0.00441823	KIF16B	cytoplasm	anterior_prefrontal_cortex
ENSG00000089195	333.192	-0.561348	0.154995	7.13706e-05	0.000521188	TRMT6	cytoplasm	anterior_prefrontal_cortex
ENSG00000089199	3337.68	-1.44623	0.179365	3.18277e-17	3.17264e-15	CHGB	cytoplasm	anterior_prefrontal_cortex
ENSG00000089220	10468.5	-1.02182	0.123073	1.03185e-17	1.17025e-15	PEBP1	cytoplasm	anterior_prefrontal_cortex
ENSG00000089234	758.148	-0.438853	0.126832	0.000203544	0.00130109	BRAP	cytoplasm	anterior_prefrontal_cortex
ENSG00000089248	841.802	-1.10878	0.143005	7.75605e-16	5.92472e-14	ERP29	cytoplasm	anterior_prefrontal_cortex
ENSG00000089280	3106.69	0.283691	0.114565	0.0086055	0.0313387	FUS	nucleus	anterior_prefrontal_cortex
ENSG00000089289	628.685	-0.730181	0.146077	9.34393e-08	1.35137e-06	IGBP1	cytoplasm	anterior_prefrontal_cortex
ENSG00000089351	582.621	0.420984	0.134843	0.000702025	0.0037816	GRAMD1A	nucleus	anterior_prefrontal_cortex
ENSG00000089472	730.925	-0.69903	0.183942	2.04829e-05	0.000174317	HEPH	cytoplasm	anterior_prefrontal_cortex
ENSG00000089486	1040.32	-0.499097	0.122904	1.56807e-05	0.000136639	CDIP1	cytoplasm	anterior_prefrontal_cortex
ENSG00000089693	2440.03	-0.966873	0.131736	2.3126e-14	1.30806e-12	MLF2	cytoplasm	anterior_prefrontal_cortex
ENSG00000089737	5316.76	-0.713134	0.153489	4.7036e-07	5.87065e-06	DDX24	cytoplasm	anterior_prefrontal_cortex
ENSG00000089818	3748.41	-0.693244	0.112013	9.60012e-11	2.60245e-09	NECAP1	cytoplasm	anterior_prefrontal_cortex
ENSG00000090006	578.2	0.712878	0.155481	7.46989e-07	8.8559e-06	LTBP4	nucleus	anterior_prefrontal_cortex
ENSG00000090013	242.459	-1.52473	0.211023	2.77863e-14	1.55975e-12	BLVRB	cytoplasm	anterior_prefrontal_cortex
ENSG00000090054	1141.14	-0.531154	0.13419	2.09206e-05	0.000177295	SPTLC1	cytoplasm	anterior_prefrontal_cortex
ENSG00000090238	1461.28	-0.504935	0.136427	6.32759e-05	0.00046948	YPEL3	cytoplasm	anterior_prefrontal_cortex
ENSG00000090263	572.556	-0.853021	0.190104	7.7404e-07	9.12793e-06	MRPS33	cytoplasm	anterior_prefrontal_cortex
ENSG00000090266	1040.74	-1.3565	0.132595	1.02261e-25	4.28898e-23	NDUFB2	cytoplasm	anterior_prefrontal_cortex
ENSG00000090273	1297.4	-1.06525	0.125888	2.48974e-18	3.16254e-16	NUDC	cytoplasm	anterior_prefrontal_cortex
ENSG00000090316	1211.29	-0.329164	0.134943	0.00764041	0.0283797	MAEA	cytoplasm	anterior_prefrontal_cortex
ENSG00000090376	297.39	1.51574	0.288845	4.32003e-09	8.30136e-08	IRAK3	nucleus	anterior_prefrontal_cortex
ENSG00000090432	391.03	-0.637155	0.171269	3.70172e-05	0.000294719	MUL1	cytoplasm	anterior_prefrontal_cortex
ENSG00000090520	569.111	-0.35478	0.153293	0.00989995	0.035173	DNAJB11	cytoplasm	anterior_prefrontal_cortex
ENSG00000090565	2702.14	0.401802	0.114084	0.000183743	0.00119218	RAB11FIP3	nucleus	anterior_prefrontal_cortex
ENSG00000090581	1104.05	-0.426367	0.132856	0.000516047	0.00290926	GNPTG	cytoplasm	anterior_prefrontal_cortex
ENSG00000090861	6077.34	-0.620988	0.141135	2.17717e-06	2.33123e-05	AARS	cytoplasm	anterior_prefrontal_cortex
ENSG00000090924	204.216	1.3393	0.289927	1.61601e-07	2.22292e-06	PLEKHG2	nucleus	anterior_prefrontal_cortex
ENSG00000090971	570.199	-0.637679	0.138718	9.20247e-07	1.06432e-05	NAT14	cytoplasm	anterior_prefrontal_cortex
ENSG00000090975	2775.93	0.414238	0.124178	0.000341967	0.00204344	PITPNM2	nucleus	anterior_prefrontal_cortex
ENSG00000091127	394.365	-0.405091	0.155719	0.0036211	0.0151449	PUS7	cytoplasm	anterior_prefrontal_cortex
ENSG00000091129	17645	-0.672255	0.163907	6.58955e-06	6.26515e-05	NRCAM	cytoplasm	anterior_prefrontal_cortex
ENSG00000091140	2066.44	-0.403477	0.122056	0.000413446	0.00240495	DLD	cytoplasm	anterior_prefrontal_cortex
ENSG00000091482	40.3695	-0.688996	0.405382	0.00990086	0.035173	SMPX	cytoplasm	anterior_prefrontal_cortex
ENSG00000091483	938.276	-0.557448	0.148453	4.29441e-05	0.000334597	FH	cytoplasm	anterior_prefrontal_cortex
ENSG00000091513	2845.24	-0.482701	0.132411	8.2472e-05	0.000591568	TF	cytoplasm	anterior_prefrontal_cortex
ENSG00000091527	2289.9	-0.565733	0.144313	2.04008e-05	0.000173951	CDV3	cytoplasm	anterior_prefrontal_cortex
ENSG00000091536	421.478	1.14502	0.218228	9.91734e-09	1.7836e-07	MYO15A	nucleus	anterior_prefrontal_cortex
ENSG00000091542	2351.17	-0.344229	0.142133	0.00722292	0.027071	ALKBH5	cytoplasm	anterior_prefrontal_cortex
ENSG00000091622	5527.93	0.429319	0.13969	0.000786282	0.0041774	PITPNM3	nucleus	anterior_prefrontal_cortex
ENSG00000091640	620.954	-1.03157	0.14313	5.65577e-14	3.01492e-12	SPAG7	cytoplasm	anterior_prefrontal_cortex
ENSG00000091651	764.69	0.488674	0.134214	8.65896e-05	0.000617121	ORC6	nucleus	anterior_prefrontal_cortex
ENSG00000091656	1856.48	0.999428	0.209033	1.29577e-07	1.81498e-06	ZFHX4	nucleus	anterior_prefrontal_cortex
ENSG00000091664	477.18	-0.854742	0.166129	3.28842e-08	5.25132e-07	SLC17A6	cytoplasm	anterior_prefrontal_cortex
ENSG00000091831	20.0852	0.589896	0.987575	0.0105268	0.0369728	ESR1	nucleus	anterior_prefrontal_cortex
ENSG00000091972	1472.49	-0.784847	0.132452	4.58857e-10	1.11232e-08	CD200	cytoplasm	anterior_prefrontal_cortex
ENSG00000091986	227.637	-1.05074	0.261988	3.96888e-06	3.99666e-05	CCDC80	cytoplasm	anterior_prefrontal_cortex
ENSG00000092010	344.898	-0.784327	0.174189	9.12929e-07	1.05806e-05	PSME1	cytoplasm	anterior_prefrontal_cortex
ENSG00000092054	87.6408	-0.818252	0.270459	0.000277952	0.00170303	MYH7	cytoplasm	anterior_prefrontal_cortex
ENSG00000092096	7166.75	-0.484075	0.149978	0.000342629	0.00204684	SLC22A17	cytoplasm	anterior_prefrontal_cortex
ENSG00000092098	748.566	0.644955	0.160187	1.00932e-05	9.22158e-05	RNF31	nucleus	anterior_prefrontal_cortex
ENSG00000092108	1277.8	0.391453	0.152354	0.00417119	0.0170695	SCFD1	nucleus	anterior_prefrontal_cortex
ENSG00000092199	6689.43	-0.919409	0.117905	7.20015e-16	5.55736e-14	HNRNPC	cytoplasm	anterior_prefrontal_cortex
ENSG00000092201	2862.47	-0.554376	0.116614	5.41598e-07	6.68384e-06	SUPT16H	cytoplasm	anterior_prefrontal_cortex
ENSG00000092203	2028.94	-0.666526	0.124787	1.87079e-08	3.16723e-07	TOX4	cytoplasm	anterior_prefrontal_cortex
ENSG00000092208	153.353	-0.604894	0.200858	0.000528032	0.00296704	GEMIN2	cytoplasm	anterior_prefrontal_cortex
ENSG00000092295	94.2865	0.901991	0.376514	0.00106841	0.00542354	TGM1	nucleus	anterior_prefrontal_cortex
ENSG00000092445	4520.56	-0.321124	0.136056	0.00941053	0.0337561	TYRO3	cytoplasm	anterior_prefrontal_cortex
ENSG00000092621	889.719	-0.885318	0.209838	2.20676e-06	2.35837e-05	PHGDH	cytoplasm	anterior_prefrontal_cortex
ENSG00000092820	2003.96	-1.05035	0.222572	1.38552e-07	1.92853e-06	EZR	cytoplasm	anterior_prefrontal_cortex
ENSG00000092841	2869.92	-1.07101	0.146555	2.25075e-14	1.27959e-12	MYL6	cytoplasm	anterior_prefrontal_cortex
ENSG00000092964	29622.7	-0.599962	0.118705	9.92704e-08	1.43012e-06	DPYSL2	cytoplasm	anterior_prefrontal_cortex
ENSG00000092969	961.236	-0.775836	0.148721	2.59349e-08	4.25467e-07	TGFB2	cytoplasm	anterior_prefrontal_cortex
ENSG00000093000	1703.12	-0.521394	0.158653	0.00025774	0.00159635	NUP50	cytoplasm	anterior_prefrontal_cortex
ENSG00000093010	621.108	-0.901192	0.159918	1.84599e-09	3.87484e-08	COMT	cytoplasm	anterior_prefrontal_cortex
ENSG00000093100	504.441	0.505622	0.151306	0.000240453	0.00150366	AC016026.1	nucleus	anterior_prefrontal_cortex
ENSG00000093144	753.967	-0.516139	0.135471	3.96914e-05	0.000313317	ECHDC1	cytoplasm	anterior_prefrontal_cortex
ENSG00000094631	1865.41	0.495293	0.137572	9.09599e-05	0.000641685	HDAC6	nucleus	anterior_prefrontal_cortex
ENSG00000094841	439.852	-0.455099	0.169623	0.0023718	0.010636	UPRT	cytoplasm	anterior_prefrontal_cortex
ENSG00000094880	512.464	-0.361034	0.143987	0.00563068	0.021978	CDC23	cytoplasm	anterior_prefrontal_cortex
ENSG00000094916	12691.5	-0.411267	0.125936	0.000433594	0.00250876	CBX5	cytoplasm	anterior_prefrontal_cortex
ENSG00000094963	63.535	1.30096	0.405912	6.30165e-05	0.000468023	FMO2	nucleus	anterior_prefrontal_cortex
ENSG00000095066	668.398	0.510405	0.205309	0.00302516	0.0130347	HOOK2	nucleus	anterior_prefrontal_cortex
ENSG00000095139	2413.46	-0.543183	0.149078	6.60163e-05	0.00048721	ARCN1	cytoplasm	anterior_prefrontal_cortex
ENSG00000095209	180.997	-0.673996	0.19217	7.88129e-05	0.000567519	TMEM38B	cytoplasm	anterior_prefrontal_cortex
ENSG00000095303	100.943	-0.788617	0.255911	0.000258321	0.00159946	PTGS1	cytoplasm	anterior_prefrontal_cortex
ENSG00000095321	897.702	-0.426988	0.150254	0.00159883	0.0076169	CRAT	cytoplasm	anterior_prefrontal_cortex
ENSG00000095380	290.874	-0.675182	0.169261	1.20379e-05	0.000107725	NANS	cytoplasm	anterior_prefrontal_cortex
ENSG00000095539	335.427	0.448528	0.178162	0.00380333	0.0157809	SEMA4G	nucleus	anterior_prefrontal_cortex
ENSG00000095713	451.081	-0.842776	0.150649	2.91019e-09	5.84378e-08	CRTAC1	cytoplasm	anterior_prefrontal_cortex
ENSG00000095787	5831.03	-0.380836	0.111133	0.000280305	0.00171509	WAC	cytoplasm	anterior_prefrontal_cortex
ENSG00000095951	3501.41	0.579539	0.146332	1.63013e-05	0.000141825	HIVEP1	nucleus	anterior_prefrontal_cortex
ENSG00000095970	66.0631	-1.00603	0.335545	0.000218535	0.00138478	TREM2	cytoplasm	anterior_prefrontal_cortex
ENSG00000096060	586.709	-0.557802	0.174541	0.000317223	0.00191151	FKBP5	cytoplasm	anterior_prefrontal_cortex
ENSG00000096080	330.611	-0.790333	0.182262	1.95682e-06	2.11467e-05	MRPS18A	cytoplasm	anterior_prefrontal_cortex
ENSG00000096092	881.234	-0.971287	0.139174	3.24857e-13	1.41593e-11	TMEM14A	cytoplasm	anterior_prefrontal_cortex
ENSG00000096384	22146.2	-1.04244	0.132883	3.35692e-16	2.76374e-14	HSP90AB1	cytoplasm	anterior_prefrontal_cortex
ENSG00000096401	1643.93	-0.591551	0.117653	1.1602e-07	1.64688e-06	CDC5L	cytoplasm	anterior_prefrontal_cortex
ENSG00000096433	285.96	0.669201	0.90106	0.0124993	0.0423341	ITPR3	nucleus	anterior_prefrontal_cortex
ENSG00000096746	1616.57	-0.586796	0.128955	1.24422e-06	1.40384e-05	HNRNPH3	cytoplasm	anterior_prefrontal_cortex
ENSG00000097021	1751.38	-0.959938	0.175873	4.10571e-09	7.93616e-08	ACOT7	cytoplasm	anterior_prefrontal_cortex
ENSG00000099194	15915.4	-0.946436	0.158703	2.30379e-10	5.85937e-09	SCD	cytoplasm	anterior_prefrontal_cortex
ENSG00000099203	119.189	-1.15105	0.271195	1.50458e-06	1.66976e-05	TMED1	cytoplasm	anterior_prefrontal_cortex
ENSG00000099219	1281.41	-0.421647	0.147259	0.001527	0.00732651	ERMP1	cytoplasm	anterior_prefrontal_cortex
ENSG00000099246	3538.21	-0.858903	0.130067	4.66643e-12	1.63871e-10	RAB18	cytoplasm	anterior_prefrontal_cortex
ENSG00000099256	384.882	-0.605933	0.167579	6.29041e-05	0.000467344	PRTFDC1	cytoplasm	anterior_prefrontal_cortex
ENSG00000099260	391.345	0.748921	0.745365	0.0115579	0.0398104	PALMD	nucleus	anterior_prefrontal_cortex
ENSG00000099284	190.947	-0.959034	0.192925	6.92861e-08	1.02883e-06	H2AFY2	cytoplasm	anterior_prefrontal_cortex
ENSG00000099290	1796.96	-0.505173	0.128917	2.53887e-05	0.000210114	WASHC2A	cytoplasm	anterior_prefrontal_cortex
ENSG00000099326	1033.82	0.536021	0.137247	2.4322e-05	0.000202416	MZF1	nucleus	anterior_prefrontal_cortex
ENSG00000099330	134.858	-0.480273	0.243012	0.0121201	0.0413348	OCEL1	cytoplasm	anterior_prefrontal_cortex
ENSG00000099341	1227.2	-0.770089	0.126102	1.55779e-10	4.03122e-09	PSMD8	cytoplasm	anterior_prefrontal_cortex
ENSG00000099364	2046.79	0.33797	0.156966	0.0149309	0.0489022	FBXL19	nucleus	anterior_prefrontal_cortex
ENSG00000099365	8067.98	-0.594692	0.136531	2.77179e-06	2.87647e-05	STX1B	cytoplasm	anterior_prefrontal_cortex
ENSG00000099622	6479.94	-0.322015	0.124352	0.004611	0.0185718	CIRBP	cytoplasm	anterior_prefrontal_cortex
ENSG00000099624	748.016	-1.31092	0.153296	8.01931e-19	1.08696e-16	ATP5F1D	cytoplasm	anterior_prefrontal_cortex
ENSG00000099625	560.346	0.344178	0.131665	0.00448648	0.0181591	CBARP	nucleus	anterior_prefrontal_cortex
ENSG00000099783	1664.37	-0.418725	0.115493	0.00012139	0.00082976	HNRNPM	cytoplasm	anterior_prefrontal_cortex
ENSG00000099795	758.03	-1.88346	0.135099	1.6284e-45	5.12538e-42	NDUFB7	cytoplasm	anterior_prefrontal_cortex
ENSG00000099797	973.975	-0.796039	0.136453	7.05413e-10	1.65037e-08	TECR	cytoplasm	anterior_prefrontal_cortex
ENSG00000099800	448.671	-0.697891	0.145701	2.93541e-07	3.79809e-06	TIMM13	cytoplasm	anterior_prefrontal_cortex
ENSG00000099804	668.099	-0.395374	0.154742	0.00423733	0.0172797	CDC34	cytoplasm	anterior_prefrontal_cortex
ENSG00000099817	1266.45	-0.345592	0.140438	0.00671288	0.0255121	POLR2E	cytoplasm	anterior_prefrontal_cortex
ENSG00000099822	2632.96	0.394377	0.140947	0.00224829	0.0101724	HCN2	nucleus	anterior_prefrontal_cortex
ENSG00000099864	5813.7	0.421255	0.133467	0.000621837	0.00340027	PALM	nucleus	anterior_prefrontal_cortex
ENSG00000099875	968.752	0.408023	0.188339	0.0105576	0.0370492	MKNK2	nucleus	anterior_prefrontal_cortex
ENSG00000099889	802.691	0.460961	0.180921	0.0032303	0.0137956	ARVCF	nucleus	anterior_prefrontal_cortex
ENSG00000099899	594.562	0.428338	0.159122	0.00255721	0.0113348	TRMT2A	nucleus	anterior_prefrontal_cortex
ENSG00000099901	643.397	-0.814529	0.193353	2.76084e-06	2.86779e-05	RANBP1	cytoplasm	anterior_prefrontal_cortex
ENSG00000099904	1313.18	0.412724	0.155064	0.00285065	0.012382	ZDHHC8	nucleus	anterior_prefrontal_cortex
ENSG00000099917	1540.48	0.436237	0.125926	0.000187985	0.00121439	MED15	nucleus	anterior_prefrontal_cortex
ENSG00000099942	3701.62	-0.420568	0.155719	0.00255563	0.0113301	CRKL	cytoplasm	anterior_prefrontal_cortex
ENSG00000099949	1812.94	0.761449	0.177495	2.39132e-06	2.53489e-05	LZTR1	nucleus	anterior_prefrontal_cortex
ENSG00000099968	2867.06	-0.331782	0.124499	0.00399498	0.0164666	BCL2L13	cytoplasm	anterior_prefrontal_cortex
ENSG00000099994	46.3406	0.903006	0.399025	0.00180348	0.00843991	SUSD2	nucleus	anterior_prefrontal_cortex
ENSG00000099998	238.914	0.761401	0.364491	0.00266305	0.0117152	GGT5	nucleus	anterior_prefrontal_cortex
ENSG00000100003	1275.21	-0.361916	0.119555	0.00114929	0.00577215	SEC14L2	cytoplasm	anterior_prefrontal_cortex
ENSG00000100024	34.459	0.790896	0.426528	0.00550953	0.0215884	UPB1	nucleus	anterior_prefrontal_cortex
ENSG00000100028	2140.61	-0.399719	0.115511	0.000231884	0.00145691	SNRPD3	cytoplasm	anterior_prefrontal_cortex
ENSG00000100030	9696.93	-0.741937	0.115248	2.03631e-11	6.26941e-10	MAPK1	cytoplasm	anterior_prefrontal_cortex
ENSG00000100031	109.422	0.752209	0.270276	0.000649014	0.00353255	GGT1	nucleus	anterior_prefrontal_cortex
ENSG00000100033	1804.19	0.935879	0.136035	7.36911e-13	3.01672e-11	PRODH	nucleus	anterior_prefrontal_cortex
ENSG00000100038	482.533	0.584139	0.192469	0.000486527	0.00276668	TOP3B	nucleus	anterior_prefrontal_cortex
ENSG00000100056	406.568	-0.41732	0.161963	0.0036812	0.0153555	ESS2	cytoplasm	anterior_prefrontal_cortex
ENSG00000100065	87.3356	1.78751	0.478335	2.53464e-06	2.66017e-05	CARD10	nucleus	anterior_prefrontal_cortex
ENSG00000100068	200.006	0.438395	0.209153	0.0116679	0.0401248	LRP5L	nucleus	anterior_prefrontal_cortex
ENSG00000100077	5643.95	-0.405147	0.123439	0.000407054	0.00236993	GRK3	cytoplasm	anterior_prefrontal_cortex
ENSG00000100095	5214.6	-0.823909	0.12141	1.46279e-12	5.63543e-11	SEZ6L	cytoplasm	anterior_prefrontal_cortex
ENSG00000100097	1246.03	-1.43333	0.146838	8.97055e-24	3.02131e-21	LGALS1	cytoplasm	anterior_prefrontal_cortex
ENSG00000100100	694.743	-0.469563	0.155334	0.000774554	0.00412594	PIK3IP1	cytoplasm	anterior_prefrontal_cortex
ENSG00000100109	681.412	-0.318553	0.131322	0.00813053	0.0299628	TFIP11	cytoplasm	anterior_prefrontal_cortex
ENSG00000100116	285.273	-0.449708	0.223695	0.0124664	0.0422498	GCAT	cytoplasm	anterior_prefrontal_cortex
ENSG00000100138	1930.74	-1.04386	0.128639	4.51913e-17	4.36764e-15	SNU13	cytoplasm	anterior_prefrontal_cortex
ENSG00000100139	317.323	0.489014	0.202863	0.00420845	0.0171871	MICALL1	nucleus	anterior_prefrontal_cortex
ENSG00000100142	717.886	-0.696351	0.138703	9.12725e-08	1.32348e-06	POLR2F	cytoplasm	anterior_prefrontal_cortex
ENSG00000100191	25.6689	0.963467	0.508534	0.0038226	0.0158472	SLC5A4	nucleus	anterior_prefrontal_cortex
ENSG00000100216	679.283	-0.882376	0.159079	3.27834e-09	6.49739e-08	TOMM22	cytoplasm	anterior_prefrontal_cortex
ENSG00000100219	463.241	-0.457217	0.156424	0.00113411	0.00571269	XBP1	cytoplasm	anterior_prefrontal_cortex
ENSG00000100220	927.521	-0.560087	0.161925	0.00011857	0.000812736	RTCB	cytoplasm	anterior_prefrontal_cortex
ENSG00000100225	1652.7	-0.327148	0.121731	0.00384577	0.0159343	FBXO7	cytoplasm	anterior_prefrontal_cortex
ENSG00000100226	1105.42	-0.459321	0.125653	8.87413e-05	0.00062963	GTPBP1	cytoplasm	anterior_prefrontal_cortex
ENSG00000100227	1217.78	-0.402967	0.150164	0.00280238	0.0122053	POLDIP3	cytoplasm	anterior_prefrontal_cortex
ENSG00000100234	2312.74	-0.578391	0.148168	2.15117e-05	0.00018175	TIMP3	cytoplasm	anterior_prefrontal_cortex
ENSG00000100241	8209.42	0.745717	0.147825	7.04521e-08	1.04475e-06	SBF1	nucleus	anterior_prefrontal_cortex
ENSG00000100242	2201.85	-0.3498	0.125187	0.00253831	0.0112713	SUN2	cytoplasm	anterior_prefrontal_cortex
ENSG00000100243	1552.29	-0.732314	0.133889	7.2587e-09	1.33822e-07	CYB5R3	cytoplasm	anterior_prefrontal_cortex
ENSG00000100258	644.678	0.45157	0.226989	0.0125014	0.0423341	LMF2	nucleus	anterior_prefrontal_cortex
ENSG00000100266	1043.55	-0.369976	0.128227	0.00171002	0.00808765	PACSIN2	cytoplasm	anterior_prefrontal_cortex
ENSG00000100271	276.238	-0.633243	0.162075	1.85959e-05	0.000160158	TTLL1	cytoplasm	anterior_prefrontal_cortex
ENSG00000100280	2675.36	-0.521626	0.113693	1.22623e-06	1.38717e-05	AP1B1	cytoplasm	anterior_prefrontal_cortex
ENSG00000100285	3202.38	-0.910787	0.193222	1.97313e-07	2.66145e-06	NEFH	cytoplasm	anterior_prefrontal_cortex
ENSG00000100288	859.13	0.794942	0.210716	1.73801e-05	0.000150386	CHKB	nucleus	anterior_prefrontal_cortex
ENSG00000100294	223.065	-0.613502	0.194295	0.000309203	0.00187085	MCAT	cytoplasm	anterior_prefrontal_cortex
ENSG00000100299	911.351	0.805149	0.177025	6.48519e-07	7.80928e-06	ARSA	nucleus	anterior_prefrontal_cortex
ENSG00000100300	68.4114	-0.807831	0.282983	0.000489521	0.00278088	TSPO	cytoplasm	anterior_prefrontal_cortex
ENSG00000100316	6823.74	-0.499811	0.132755	4.87491e-05	0.000373541	RPL3	cytoplasm	anterior_prefrontal_cortex
ENSG00000100319	190.784	-0.769678	0.184644	4.44256e-06	4.41851e-05	ZMAT5	cytoplasm	anterior_prefrontal_cortex
ENSG00000100321	12796.9	-0.345328	0.140027	0.00671069	0.0255082	SYNGR1	cytoplasm	anterior_prefrontal_cortex
ENSG00000100342	125.429	0.613681	0.423445	0.0130871	0.0439511	APOL1	nucleus	anterior_prefrontal_cortex
ENSG00000100347	754.845	-0.550518	0.150996	6.5127e-05	0.000481606	SAMM50	cytoplasm	anterior_prefrontal_cortex
ENSG00000100348	564.312	-0.93377	0.147965	3.13167e-11	9.38193e-10	TXN2	cytoplasm	anterior_prefrontal_cortex
ENSG00000100350	1135.36	-0.821322	0.147045	2.82393e-09	5.69628e-08	FOXRED2	cytoplasm	anterior_prefrontal_cortex
ENSG00000100360	869.885	-0.359546	0.143965	0.00578194	0.0224815	IFT27	cytoplasm	anterior_prefrontal_cortex
ENSG00000100364	4963.9	0.562253	0.167288	0.000171092	0.00111793	KIAA0930	nucleus	anterior_prefrontal_cortex
ENSG00000100372	338.15	-0.416407	0.200055	0.0125603	0.0424838	SLC25A17	cytoplasm	anterior_prefrontal_cortex
ENSG00000100380	4095.51	-1.01256	0.150776	1.54234e-12	5.89082e-11	ST13	cytoplasm	anterior_prefrontal_cortex
ENSG00000100387	793.188	-0.479362	0.1462	0.000304968	0.00184818	RBX1	cytoplasm	anterior_prefrontal_cortex
ENSG00000100395	1234.63	-0.358832	0.133065	0.0033117	0.0140709	L3MBTL2	cytoplasm	anterior_prefrontal_cortex
ENSG00000100401	3724.89	-0.294683	0.111871	0.00510131	0.020235	RANGAP1	cytoplasm	anterior_prefrontal_cortex
ENSG00000100403	7003.1	0.422198	0.15165	0.00193667	0.00896881	ZC3H7B	nucleus	anterior_prefrontal_cortex
ENSG00000100410	242.033	-0.456804	0.184171	0.00410641	0.0168439	PHF5A	cytoplasm	anterior_prefrontal_cortex
ENSG00000100412	5172.09	-0.604366	0.140783	3.71347e-06	3.75896e-05	ACO2	cytoplasm	anterior_prefrontal_cortex
ENSG00000100416	903.285	0.634187	0.162588	1.79075e-05	0.000154612	TRMU	nucleus	anterior_prefrontal_cortex
ENSG00000100417	647.024	-0.808496	0.141974	1.68912e-09	3.56237e-08	PMM1	cytoplasm	anterior_prefrontal_cortex
ENSG00000100427	3390.44	-0.778576	0.220934	4.33543e-05	0.000337202	MLC1	cytoplasm	anterior_prefrontal_cortex
ENSG00000100429	543.534	1.05682	0.229131	2.52469e-07	3.32669e-06	HDAC10	nucleus	anterior_prefrontal_cortex
ENSG00000100441	846.111	0.379232	0.141839	0.00325134	0.0138615	KHNYN	nucleus	anterior_prefrontal_cortex
ENSG00000100442	1454.83	-0.470543	0.154405	0.000707934	0.00381033	FKBP3	cytoplasm	anterior_prefrontal_cortex
ENSG00000100461	1399.44	-0.479105	0.129076	6.64357e-05	0.00048998	RBM23	cytoplasm	anterior_prefrontal_cortex
ENSG00000100462	693.719	-0.320736	0.145901	0.0145318	0.0477922	PRMT5	cytoplasm	anterior_prefrontal_cortex
ENSG00000100478	1302.84	-0.402714	0.144541	0.00210935	0.00963007	AP4S1	cytoplasm	anterior_prefrontal_cortex
ENSG00000100483	288.289	-0.34885	0.155307	0.0118041	0.0404757	VCPKMT	cytoplasm	anterior_prefrontal_cortex
ENSG00000100519	1616.19	-0.364154	0.116884	0.000874651	0.00456936	PSMC6	cytoplasm	anterior_prefrontal_cortex
ENSG00000100522	636.268	-0.349773	0.154038	0.0108232	0.0377633	GNPNAT1	cytoplasm	anterior_prefrontal_cortex
ENSG00000100528	1432.15	-0.653639	0.155796	4.69055e-06	4.64438e-05	CNIH1	cytoplasm	anterior_prefrontal_cortex
ENSG00000100554	2690.93	-0.927179	0.171957	6.46306e-09	1.20324e-07	ATP6V1D	cytoplasm	anterior_prefrontal_cortex
ENSG00000100564	298.448	-0.490527	0.181063	0.00187073	0.00871792	PIGH	cytoplasm	anterior_prefrontal_cortex
ENSG00000100567	589.869	-0.577593	0.165323	0.000106576	0.000738489	PSMA3	cytoplasm	anterior_prefrontal_cortex
ENSG00000100568	2586.21	-0.664835	0.1339	1.26487e-07	1.77617e-06	VTI1B	cytoplasm	anterior_prefrontal_cortex
ENSG00000100580	3043.79	-0.459158	0.144509	0.0004634	0.00265395	TMED8	cytoplasm	anterior_prefrontal_cortex
ENSG00000100583	116.867	-0.454556	0.217375	0.0109193	0.0380269	SAMD15	cytoplasm	anterior_prefrontal_cortex
ENSG00000100591	1464.71	-1.09002	0.155708	2.07405e-13	9.80938e-12	AHSA1	cytoplasm	anterior_prefrontal_cortex
ENSG00000100596	1952.28	-0.366541	0.143204	0.00452714	0.0183037	SPTLC2	cytoplasm	anterior_prefrontal_cortex
ENSG00000100600	777.716	-0.628086	0.1463	3.54413e-06	3.60395e-05	LGMN	cytoplasm	anterior_prefrontal_cortex
ENSG00000100603	732.99	-0.414962	0.194718	0.0109937	0.0382319	SNW1	cytoplasm	anterior_prefrontal_cortex
ENSG00000100612	623.841	-1.14837	0.143845	1.20679e-16	1.09492e-14	DHRS7	cytoplasm	anterior_prefrontal_cortex
ENSG00000100614	7019.03	-0.643161	0.113791	3.06752e-09	6.1155e-08	PPM1A	cytoplasm	anterior_prefrontal_cortex
ENSG00000100626	1122.44	-0.353273	0.160254	0.0123486	0.0419464	GALNT16	cytoplasm	anterior_prefrontal_cortex
ENSG00000100632	764.372	-1.08522	0.14331	3.19096e-15	2.18252e-13	ERH	cytoplasm	anterior_prefrontal_cortex
ENSG00000100644	2352.22	-0.398073	0.147471	0.00279822	0.0122018	HIF1A	cytoplasm	anterior_prefrontal_cortex
ENSG00000100664	6132.6	-0.708179	0.12301	1.27043e-09	2.77956e-08	EIF5	cytoplasm	anterior_prefrontal_cortex
ENSG00000100726	553.464	0.449084	0.199102	0.0068696	0.0260232	TELO2	nucleus	anterior_prefrontal_cortex
ENSG00000100744	718.108	-0.584745	0.158618	4.91724e-05	0.000376525	GSKIP	cytoplasm	anterior_prefrontal_cortex
ENSG00000100764	1421.84	-1.09905	0.142216	1.14244e-15	8.49343e-14	PSMC1	cytoplasm	anterior_prefrontal_cortex
ENSG00000100767	1301.76	0.488601	0.149608	0.000328772	0.00197468	PAPLN	nucleus	anterior_prefrontal_cortex
ENSG00000100784	2300.71	-0.306716	0.111112	0.00333806	0.0141498	RPS6KA5	cytoplasm	anterior_prefrontal_cortex
ENSG00000100796	1582.4	-0.334725	0.118335	0.00253206	0.0112503	PPP4R3A	cytoplasm	anterior_prefrontal_cortex
ENSG00000100804	1002.8	-1.16986	0.133753	1.91138e-19	2.99212e-17	PSMB5	cytoplasm	anterior_prefrontal_cortex
ENSG00000100823	732.593	-0.344147	0.155222	0.0124363	0.0421734	APEX1	cytoplasm	anterior_prefrontal_cortex
ENSG00000100883	848.271	-0.492021	0.127712	3.60276e-05	0.000287561	SRP54	cytoplasm	anterior_prefrontal_cortex
ENSG00000100897	2541.48	-0.386994	0.143633	0.00299607	0.0129345	DCAF11	cytoplasm	anterior_prefrontal_cortex
ENSG00000100902	1137.66	-0.654237	0.140735	6.41115e-07	7.74109e-06	PSMA6	cytoplasm	anterior_prefrontal_cortex
ENSG00000100908	194.815	-0.450733	0.226922	0.0132518	0.0444374	EMC9	cytoplasm	anterior_prefrontal_cortex
ENSG00000100916	699.275	-0.486536	0.13351	8.45525e-05	0.000604152	BRMS1L	cytoplasm	anterior_prefrontal_cortex
ENSG00000100926	308.611	-0.339899	0.156718	0.0144718	0.0476653	TM9SF1	cytoplasm	anterior_prefrontal_cortex
ENSG00000100934	2505.48	-0.63131	0.123542	7.15856e-08	1.05662e-06	SEC23A	cytoplasm	anterior_prefrontal_cortex
ENSG00000100941	1711.28	-0.494945	0.145089	0.000194075	0.00124757	PNN	cytoplasm	anterior_prefrontal_cortex
ENSG00000100968	657.262	1.18796	0.160184	9.38889e-15	5.65598e-13	NFATC4	nucleus	anterior_prefrontal_cortex
ENSG00000100979	713.389	-0.881464	0.180468	1.0492e-07	1.50275e-06	PLTP	cytoplasm	anterior_prefrontal_cortex
ENSG00000100994	4231.18	-0.541949	0.118757	1.36797e-06	1.53072e-05	PYGB	cytoplasm	anterior_prefrontal_cortex
ENSG00000100997	1412.63	-0.328479	0.131976	0.00667473	0.0253932	ABHD12	cytoplasm	anterior_prefrontal_cortex
ENSG00000101004	451.88	0.44618	0.152593	0.0012008	0.00598756	NINL	nucleus	anterior_prefrontal_cortex
ENSG00000101019	1445.23	-0.554337	0.134941	1.00401e-05	9.17689e-05	UQCC1	cytoplasm	anterior_prefrontal_cortex
ENSG00000101052	300.095	-0.645813	0.166777	2.10213e-05	0.00017808	IFT52	cytoplasm	anterior_prefrontal_cortex
ENSG00000101079	3889.48	-1.03886	0.118818	1.77121e-19	2.79236e-17	NDRG3	cytoplasm	anterior_prefrontal_cortex
ENSG00000101084	405.938	-0.739687	0.164707	1.08197e-06	1.23402e-05	RAB5IF	cytoplasm	anterior_prefrontal_cortex
ENSG00000101098	4400.57	0.557922	0.179955	0.000440841	0.00254465	RIMS4	nucleus	anterior_prefrontal_cortex
ENSG00000101104	218.438	0.390459	0.173333	0.00988116	0.035134	PABPC1L	nucleus	anterior_prefrontal_cortex
ENSG00000101132	553.16	-0.821498	0.147417	3.27953e-09	6.49739e-08	PFDN4	cytoplasm	anterior_prefrontal_cortex
ENSG00000101134	424.041	-0.333823	0.146614	0.0115706	0.0398395	DOK5	cytoplasm	anterior_prefrontal_cortex
ENSG00000101146	532.245	-0.347484	0.154367	0.0117112	0.0402423	RAE1	cytoplasm	anterior_prefrontal_cortex
ENSG00000101160	405.653	-0.69045	0.172015	9.67046e-06	8.86087e-05	CTSZ	cytoplasm	anterior_prefrontal_cortex
ENSG00000101161	1764.71	-0.74695	0.124259	2.85698e-10	7.17603e-09	PRPF6	cytoplasm	anterior_prefrontal_cortex
ENSG00000101166	524.726	-0.423347	0.168337	0.00415289	0.017004	PRELID3B	cytoplasm	anterior_prefrontal_cortex
ENSG00000101182	1069.68	-0.984878	0.132226	1.03234e-14	6.18541e-13	PSMA7	cytoplasm	anterior_prefrontal_cortex
ENSG00000101194	33.3357	0.723561	0.465713	0.0102401	0.0361542	SLC17A9	nucleus	anterior_prefrontal_cortex
ENSG00000101199	1996.26	0.35131	0.15584	0.0106475	0.0372968	ARFGAP1	nucleus	anterior_prefrontal_cortex
ENSG00000101203	393.101	0.879167	0.262347	6.33918e-05	0.000470182	COL20A1	nucleus	anterior_prefrontal_cortex
ENSG00000101210	9757.55	-0.822082	0.150326	4.69326e-09	8.95506e-08	EEF1A2	cytoplasm	anterior_prefrontal_cortex
ENSG00000101220	433.819	-0.417907	0.157834	0.00299436	0.0129296	C20orf27	cytoplasm	anterior_prefrontal_cortex
ENSG00000101290	9141.01	-0.425757	0.1693	0.00401638	0.0165298	CDS2	cytoplasm	anterior_prefrontal_cortex
ENSG00000101306	38.9639	0.67842	0.613469	0.0133756	0.0447308	MYLK2	nucleus	anterior_prefrontal_cortex
ENSG00000101310	868.355	-0.517824	0.16303	0.000370314	0.00218754	SEC23B	cytoplasm	anterior_prefrontal_cortex
ENSG00000101327	70.3425	-0.96426	0.404245	0.000971158	0.00499951	PDYN	cytoplasm	anterior_prefrontal_cortex
ENSG00000101331	130.773	0.56807	0.358968	0.0145095	0.0477469	CCM2L	nucleus	anterior_prefrontal_cortex
ENSG00000101337	1771.36	-0.44975	0.121917	8.08824e-05	0.00058148	TM9SF4	cytoplasm	anterior_prefrontal_cortex
ENSG00000101343	1019.31	-0.425236	0.16973	0.00421562	0.0172069	CRNKL1	cytoplasm	anterior_prefrontal_cortex
ENSG00000101350	4870.2	-0.36816	0.142157	0.00437298	0.0177547	KIF3B	cytoplasm	anterior_prefrontal_cortex
ENSG00000101363	558.166	-0.798888	0.153697	2.60064e-08	4.26324e-07	MANBAL	cytoplasm	anterior_prefrontal_cortex
ENSG00000101365	1190.14	-0.724172	0.140374	4.05304e-08	6.35367e-07	IDH3B	cytoplasm	anterior_prefrontal_cortex
ENSG00000101367	1368.41	-0.434627	0.14387	0.000893153	0.00464745	MAPRE1	cytoplasm	anterior_prefrontal_cortex
ENSG00000101384	731.153	0.666599	0.146459	9.82194e-07	1.13301e-05	JAG1	nucleus	anterior_prefrontal_cortex
ENSG00000101391	809.915	-0.379724	0.137357	0.00252611	0.0112261	CDK5RAP1	cytoplasm	anterior_prefrontal_cortex
ENSG00000101400	1869.98	-0.626419	0.163005	2.21764e-05	0.000186727	SNTA1	cytoplasm	anterior_prefrontal_cortex
ENSG00000101421	1617.7	-1.04649	0.153665	8.36282e-13	3.41096e-11	CHMP4B	cytoplasm	anterior_prefrontal_cortex
ENSG00000101438	601.136	-1.18946	0.171629	2.80096e-13	1.2655e-11	SLC32A1	cytoplasm	anterior_prefrontal_cortex
ENSG00000101439	6255.58	-1.55161	0.231071	4.15353e-13	1.78241e-11	CST3	cytoplasm	anterior_prefrontal_cortex
ENSG00000101444	653.349	-0.565847	0.165033	0.000141441	0.000946729	AHCY	cytoplasm	anterior_prefrontal_cortex
ENSG00000101445	9565.57	0.645661	0.168928	2.18752e-05	0.000184541	PPP1R16B	nucleus	anterior_prefrontal_cortex
ENSG00000101457	182.09	-0.661604	0.208248	0.000252526	0.00156843	DNTTIP1	cytoplasm	anterior_prefrontal_cortex
ENSG00000101460	1149.86	-0.774672	0.153684	6.4994e-08	9.73552e-07	MAP1LC3A	cytoplasm	anterior_prefrontal_cortex
ENSG00000101473	580.972	-0.550764	0.15225	7.37756e-05	0.000535584	ACOT8	cytoplasm	anterior_prefrontal_cortex
ENSG00000101474	1653.75	-0.856398	0.138347	7.06821e-11	1.96891e-09	APMAP	cytoplasm	anterior_prefrontal_cortex
ENSG00000101542	1013.29	-0.48307	0.166032	0.00102181	0.00521798	CDH20	cytoplasm	anterior_prefrontal_cortex
ENSG00000101557	2402.81	-0.570841	0.130042	2.66295e-06	2.77705e-05	USP14	cytoplasm	anterior_prefrontal_cortex
ENSG00000101558	4615.8	-0.70708	0.12716	4.54336e-09	8.69892e-08	VAPA	cytoplasm	anterior_prefrontal_cortex
ENSG00000101577	3243.86	-0.324967	0.137295	0.00937177	0.0336551	LPIN2	cytoplasm	anterior_prefrontal_cortex
ENSG00000101745	7146.7	-0.49713	0.128361	3.49874e-05	0.000279962	ANKRD12	cytoplasm	anterior_prefrontal_cortex
ENSG00000101752	5007.06	-0.608936	0.148397	7.93226e-06	7.41802e-05	MIB1	cytoplasm	anterior_prefrontal_cortex
ENSG00000101843	705.732	-0.947592	0.162363	5.35851e-10	1.28494e-08	PSMD10	cytoplasm	anterior_prefrontal_cortex
ENSG00000101846	2431.14	-0.310651	0.123818	0.00642957	0.0245952	STS	cytoplasm	anterior_prefrontal_cortex
ENSG00000101850	70.5533	-0.771594	0.319266	0.00164993	0.00783349	GPR143	cytoplasm	anterior_prefrontal_cortex
ENSG00000101856	2414.91	-0.890352	0.16825	1.21098e-08	2.13472e-07	PGRMC1	cytoplasm	anterior_prefrontal_cortex
ENSG00000101882	759.998	-0.566492	0.134549	6.28954e-06	6.00302e-05	NKAP	cytoplasm	anterior_prefrontal_cortex
ENSG00000101888	105.136	-0.782209	0.28271	0.000617741	0.00338221	NXT2	cytoplasm	anterior_prefrontal_cortex
ENSG00000101911	582.697	-0.933364	0.159576	5.06362e-10	1.21949e-08	PRPS2	cytoplasm	anterior_prefrontal_cortex
ENSG00000101938	1296.36	-1.03673	0.19008	3.64124e-09	7.13283e-08	CHRDL1	cytoplasm	anterior_prefrontal_cortex
ENSG00000101945	134.208	-0.496849	0.21536	0.00552256	0.0216166	SUV39H1	cytoplasm	anterior_prefrontal_cortex
ENSG00000101966	3297.94	-0.49376	0.164704	0.000742218	0.00397657	XIAP	cytoplasm	anterior_prefrontal_cortex
ENSG00000101972	2300.84	-0.506588	0.15135	0.000220797	0.00139752	STAG2	cytoplasm	anterior_prefrontal_cortex
ENSG00000101977	574.585	-0.354168	0.134617	0.00410009	0.016825	MCF2	cytoplasm	anterior_prefrontal_cortex
ENSG00000102003	15370.1	-1.33809	0.142476	3.30325e-22	8.84674e-20	SYP	cytoplasm	anterior_prefrontal_cortex
ENSG00000102024	1825.9	-0.62928	0.141898	1.85392e-06	2.02311e-05	PLS3	cytoplasm	anterior_prefrontal_cortex
ENSG00000102038	1986.68	-0.515958	0.138855	5.59383e-05	0.00042165	SMARCA1	cytoplasm	anterior_prefrontal_cortex
ENSG00000102054	1359.44	-0.910682	0.149053	1.00376e-10	2.70457e-09	RBBP7	cytoplasm	anterior_prefrontal_cortex
ENSG00000102078	378.955	-0.546185	0.152968	9.11067e-05	0.000642313	SLC25A14	cytoplasm	anterior_prefrontal_cortex
ENSG00000102081	3170.27	-0.458488	0.124317	7.66247e-05	0.000554332	FMR1	cytoplasm	anterior_prefrontal_cortex
ENSG00000102096	278.114	-0.497608	0.173152	0.00114503	0.00575859	PIM2	cytoplasm	anterior_prefrontal_cortex
ENSG00000102100	247.181	-0.654838	0.186324	7.84624e-05	0.000565361	SLC35A2	cytoplasm	anterior_prefrontal_cortex
ENSG00000102103	375.043	-0.672124	0.171625	1.53462e-05	0.000133987	PQBP1	cytoplasm	anterior_prefrontal_cortex
ENSG00000102109	855.75	-1.09907	0.135122	3.75913e-17	3.68114e-15	PCSK1N	cytoplasm	anterior_prefrontal_cortex
ENSG00000102119	385.239	-0.363264	0.154897	0.00825979	0.0303583	EMD	cytoplasm	anterior_prefrontal_cortex
ENSG00000102125	706.665	0.707593	0.156733	1.02907e-06	1.18157e-05	TAZ	nucleus	anterior_prefrontal_cortex
ENSG00000102144	7432.39	-1.18009	0.167709	1.18638e-13	5.89979e-12	PGK1	cytoplasm	anterior_prefrontal_cortex
ENSG00000102158	449.101	-0.413436	0.190316	0.0105589	0.0370492	MAGT1	cytoplasm	anterior_prefrontal_cortex
ENSG00000102172	1441.4	-0.983196	0.14411	8.7282e-13	3.54697e-11	SMS	cytoplasm	anterior_prefrontal_cortex
ENSG00000102181	5391.72	-0.751557	0.131131	1.23863e-09	2.71534e-08	CD99L2	cytoplasm	anterior_prefrontal_cortex
ENSG00000102226	6386.29	-0.363495	0.111103	0.000514547	0.00290227	USP11	cytoplasm	anterior_prefrontal_cortex
ENSG00000102230	848.372	-0.561591	0.143588	2.22354e-05	0.000187082	PCYT1B	cytoplasm	anterior_prefrontal_cortex
ENSG00000102241	1923.35	-1.34537	0.186852	2.74112e-14	1.54259e-12	HTATSF1	cytoplasm	anterior_prefrontal_cortex
ENSG00000102265	69.6407	-0.928796	0.301045	0.000186704	0.00120787	TIMP1	cytoplasm	anterior_prefrontal_cortex
ENSG00000102309	293.909	-0.779216	0.17515	1.28683e-06	1.44542e-05	PIN4	cytoplasm	anterior_prefrontal_cortex
ENSG00000102316	2702.77	-0.607329	0.130143	6.92623e-07	8.30437e-06	MAGED2	cytoplasm	anterior_prefrontal_cortex
ENSG00000102390	126.086	-0.548044	0.255855	0.00637546	0.0244219	PBDC1	cytoplasm	anterior_prefrontal_cortex
ENSG00000102401	3226.14	-0.983774	0.117661	5.82642e-18	6.9632e-16	ARMCX3	cytoplasm	anterior_prefrontal_cortex
ENSG00000102409	2932.47	-1.15497	0.126648	5.54094e-21	1.2195e-18	BEX4	cytoplasm	anterior_prefrontal_cortex
ENSG00000102452	3727.01	-0.466806	0.131493	0.000125482	0.000851705	NALCN	cytoplasm	anterior_prefrontal_cortex
ENSG00000102468	3079.55	-0.473872	0.126012	5.56786e-05	0.000420122	HTR2A	cytoplasm	anterior_prefrontal_cortex
ENSG00000102471	3816.04	-0.851709	0.131949	1.46853e-11	4.65015e-10	NDFIP2	cytoplasm	anterior_prefrontal_cortex
ENSG00000102543	328.814	-0.412247	0.170248	0.00579266	0.0225114	CDADC1	cytoplasm	anterior_prefrontal_cortex
ENSG00000102547	1756.06	-0.387094	0.120794	0.000608202	0.00333738	CAB39L	cytoplasm	anterior_prefrontal_cortex
ENSG00000102580	1122.82	-0.540897	0.137154	2.0028e-05	0.000171166	DNAJC3	cytoplasm	anterior_prefrontal_cortex
ENSG00000102678	628.441	-0.685126	0.159818	3.02042e-06	3.11125e-05	FGF9	cytoplasm	anterior_prefrontal_cortex
ENSG00000102753	1734.61	-0.590813	0.123375	3.92492e-07	4.95159e-06	KPNA3	cytoplasm	anterior_prefrontal_cortex
ENSG00000102760	487.108	-0.454309	0.189104	0.00490772	0.0195613	RGCC	cytoplasm	anterior_prefrontal_cortex
ENSG00000102781	2686.47	-0.808135	0.126098	1.81921e-11	5.66376e-10	KATNAL1	cytoplasm	anterior_prefrontal_cortex
ENSG00000102804	11073.3	-0.353829	0.143776	0.00647216	0.0247322	TSC22D1	cytoplasm	anterior_prefrontal_cortex
ENSG00000102837	49.1792	-0.677856	0.327017	0.0050909	0.0201973	OLFM4	cytoplasm	anterior_prefrontal_cortex
ENSG00000102878	922.592	0.992643	0.223717	6.29614e-07	7.62707e-06	HSF4	nucleus	anterior_prefrontal_cortex
ENSG00000102886	33.4549	0.829703	0.44839	0.00488364	0.0194759	GDPD3	nucleus	anterior_prefrontal_cortex
ENSG00000102897	463.606	-0.673945	0.153873	2.15818e-06	2.31312e-05	LYRM1	cytoplasm	anterior_prefrontal_cortex
ENSG00000102898	909.427	-0.578485	0.152521	3.18042e-05	0.00025643	NUTF2	cytoplasm	anterior_prefrontal_cortex
ENSG00000102921	1721.71	0.520574	0.158607	0.000267319	0.00164605	AC026470.1	nucleus	anterior_prefrontal_cortex
ENSG00000102924	112.663	-0.718278	0.239426	0.000399653	0.00233454	CBLN1	cytoplasm	anterior_prefrontal_cortex
ENSG00000102931	1070.34	-0.566225	0.172055	0.000216245	0.00137144	ARL2BP	cytoplasm	anterior_prefrontal_cortex
ENSG00000102974	1345.85	-0.448549	0.118728	5.88491e-05	0.000440753	CTCF	cytoplasm	anterior_prefrontal_cortex
ENSG00000102978	950.168	-0.488037	0.137385	0.000125899	0.000854275	POLR2C	cytoplasm	anterior_prefrontal_cortex
ENSG00000102996	198.927	-0.73881	0.18557	1.04632e-05	9.51278e-05	MMP15	cytoplasm	anterior_prefrontal_cortex
ENSG00000103018	2324.68	-0.317175	0.132528	0.00903626	0.0326295	CYB5B	cytoplasm	anterior_prefrontal_cortex
ENSG00000103021	1028.88	-0.612618	0.128198	3.88745e-07	4.9071e-06	CCDC113	cytoplasm	anterior_prefrontal_cortex
ENSG00000103034	21019.8	-0.664005	0.120233	5.97414e-09	1.12067e-07	NDRG4	cytoplasm	anterior_prefrontal_cortex
ENSG00000103035	1370.25	-0.965694	0.13781	2.48546e-13	1.15103e-11	PSMD7	cytoplasm	anterior_prefrontal_cortex
ENSG00000103121	1062.88	-0.577636	0.132018	2.8231e-06	2.92563e-05	CMC2	cytoplasm	anterior_prefrontal_cortex
ENSG00000103126	711.709	0.385907	0.183481	0.0138212	0.0459377	AXIN1	nucleus	anterior_prefrontal_cortex
ENSG00000103145	648.242	-0.974821	0.153373	2.00806e-11	6.191e-10	HCFC1R1	cytoplasm	anterior_prefrontal_cortex
ENSG00000103152	279.951	-0.512658	0.162456	0.00044231	0.00255048	MPG	cytoplasm	anterior_prefrontal_cortex
ENSG00000103160	1347.4	-0.513965	0.119141	4.90028e-06	4.82625e-05	HSDL1	cytoplasm	anterior_prefrontal_cortex
ENSG00000103175	294.349	-0.621657	0.170946	5.60688e-05	0.000422206	WFDC1	cytoplasm	anterior_prefrontal_cortex
ENSG00000103187	585.212	-0.739466	0.135588	8.00795e-09	1.4663e-07	COTL1	cytoplasm	anterior_prefrontal_cortex
ENSG00000103194	1674.95	-0.316046	0.125487	0.00671553	0.0255179	USP10	cytoplasm	anterior_prefrontal_cortex
ENSG00000103197	4405.78	1.08017	0.172908	2.95729e-11	8.89548e-10	TSC2	nucleus	anterior_prefrontal_cortex
ENSG00000103199	601.164	0.322541	0.137634	0.0100122	0.0355066	ZNF500	nucleus	anterior_prefrontal_cortex
ENSG00000103227	533.943	0.469928	0.136308	0.000192688	0.00123973	LMF1	nucleus	anterior_prefrontal_cortex
ENSG00000103241	34.4392	0.629932	0.788982	0.0124835	0.0422946	FOXF1	nucleus	anterior_prefrontal_cortex
ENSG00000103245	794.364	0.671935	0.175758	2.15959e-05	0.000182323	CIAO3	nucleus	anterior_prefrontal_cortex
ENSG00000103249	2199.29	0.628359	0.228568	0.000882476	0.00460266	CLCN7	nucleus	anterior_prefrontal_cortex
ENSG00000103260	879.796	-0.647959	0.131368	1.63583e-07	2.2474e-06	METRN	cytoplasm	anterior_prefrontal_cortex
ENSG00000103266	1305.39	-0.672804	0.1604	4.77571e-06	4.71819e-05	STUB1	cytoplasm	anterior_prefrontal_cortex
ENSG00000103316	2260.76	-0.768148	0.150444	4.6671e-08	7.22962e-07	CRYM	cytoplasm	anterior_prefrontal_cortex
ENSG00000103326	783.477	0.933294	0.195367	1.60853e-07	2.21399e-06	CAPN15	nucleus	anterior_prefrontal_cortex
ENSG00000103342	2913.57	-0.820007	0.12539	8.26359e-12	2.74987e-10	GSPT1	cytoplasm	anterior_prefrontal_cortex
ENSG00000103351	1317.85	-0.510853	0.128909	2.20009e-05	0.00018553	CLUAP1	cytoplasm	anterior_prefrontal_cortex
ENSG00000103363	1240.94	-1.40896	0.122025	5.85134e-32	5.41956e-29	ELOB	cytoplasm	anterior_prefrontal_cortex
ENSG00000103415	1127.57	-0.85753	0.146655	6.06557e-10	1.43744e-08	HMOX2	cytoplasm	anterior_prefrontal_cortex
ENSG00000103423	1132.59	-0.357875	0.119642	0.00137689	0.00670761	DNAJA3	cytoplasm	anterior_prefrontal_cortex
ENSG00000103460	305.031	0.421479	0.18933	0.00909558	0.0328146	TOX3	nucleus	anterior_prefrontal_cortex
ENSG00000103485	303.207	-0.789745	0.185273	2.66349e-06	2.77705e-05	QPRT	cytoplasm	anterior_prefrontal_cortex
ENSG00000103489	2933.56	0.439813	0.130771	0.00038284	0.00225077	XYLT1	nucleus	anterior_prefrontal_cortex
ENSG00000103495	2754.2	0.505781	0.125545	1.66235e-05	0.000144345	MAZ	nucleus	anterior_prefrontal_cortex
ENSG00000103502	1173.97	-0.449219	0.134508	0.000294835	0.00179362	CDIPT	cytoplasm	anterior_prefrontal_cortex
ENSG00000103510	1188.14	-0.28803	0.122305	0.0114893	0.0396515	KAT8	cytoplasm	anterior_prefrontal_cortex
ENSG00000103512	308.025	-0.910706	0.185469	1.0652e-07	1.52272e-06	NOMO1	cytoplasm	anterior_prefrontal_cortex
ENSG00000103550	642.082	-0.375406	0.139741	0.00317234	0.0135899	KNOP1	cytoplasm	anterior_prefrontal_cortex
ENSG00000103569	88.5157	-0.721066	0.264104	0.000872641	0.00456163	AQP9	cytoplasm	anterior_prefrontal_cortex
ENSG00000103591	1277.14	-0.675042	0.136578	1.45369e-07	2.01711e-06	AAGAB	cytoplasm	anterior_prefrontal_cortex
ENSG00000103647	2961.07	-0.463672	0.118745	3.24512e-05	0.000261172	CORO2B	cytoplasm	anterior_prefrontal_cortex
ENSG00000103769	3886.32	-0.927466	0.129183	8.43502e-14	4.32032e-12	RAB11A	cytoplasm	anterior_prefrontal_cortex
ENSG00000103811	568.285	-0.418545	0.151128	0.00212664	0.00970102	CTSH	cytoplasm	anterior_prefrontal_cortex
ENSG00000103855	553.279	0.540995	0.192413	0.00111995	0.00565162	CD276	nucleus	anterior_prefrontal_cortex
ENSG00000104059	170.158	0.632212	0.229606	0.00107862	0.00547036	FAM189A1	nucleus	anterior_prefrontal_cortex
ENSG00000104112	5592	-0.648213	0.169985	2.27631e-05	0.000191016	SCG3	cytoplasm	anterior_prefrontal_cortex
ENSG00000104131	1221.13	-0.670206	0.136084	1.58952e-07	2.19351e-06	EIF3J	cytoplasm	anterior_prefrontal_cortex
ENSG00000104140	57.4532	-0.607924	0.337194	0.0103912	0.0366006	RHOV	cytoplasm	anterior_prefrontal_cortex
ENSG00000104221	315.664	-0.897324	0.160935	2.94306e-09	5.89821e-08	BRF2	cytoplasm	anterior_prefrontal_cortex
ENSG00000104228	675.691	-0.579289	0.169439	0.000135869	0.000914942	TRIM35	cytoplasm	anterior_prefrontal_cortex
ENSG00000104267	639.486	-0.352837	0.166373	0.014507	0.0477459	CA2	cytoplasm	anterior_prefrontal_cortex
ENSG00000104325	781.139	-0.615396	0.159738	2.32919e-05	0.000194865	DECR1	cytoplasm	anterior_prefrontal_cortex
ENSG00000104327	975.504	-0.861541	0.164053	1.61307e-08	2.78176e-07	CALB1	cytoplasm	anterior_prefrontal_cortex
ENSG00000104331	4606.97	-0.742074	0.161461	5.91558e-07	7.20928e-06	IMPAD1	cytoplasm	anterior_prefrontal_cortex
ENSG00000104332	287.264	-0.946286	0.175747	7.69228e-09	1.41388e-07	SFRP1	cytoplasm	anterior_prefrontal_cortex
ENSG00000104341	1026.99	-0.751582	0.172397	1.68391e-06	1.85213e-05	LAPTM4B	cytoplasm	anterior_prefrontal_cortex
ENSG00000104365	944.315	0.459965	0.137287	0.000278586	0.00170645	IKBKB	nucleus	anterior_prefrontal_cortex
ENSG00000104375	302.583	0.453691	0.162537	0.00177307	0.00831862	STK3	nucleus	anterior_prefrontal_cortex
ENSG00000104381	4521.56	-0.479365	0.124101	3.81516e-05	0.000302667	GDAP1	cytoplasm	anterior_prefrontal_cortex
ENSG00000104388	3836.55	-0.784658	0.120722	1.12147e-11	3.63931e-10	RAB2A	cytoplasm	anterior_prefrontal_cortex
ENSG00000104412	1338.73	-0.506683	0.167847	0.000668645	0.00362785	EMC2	cytoplasm	anterior_prefrontal_cortex
ENSG00000104435	10276.1	-1.01348	0.164306	5.94836e-11	1.68227e-09	STMN2	cytoplasm	anterior_prefrontal_cortex
ENSG00000104442	1312.17	-0.705146	0.144487	1.71896e-07	2.34854e-06	ARMC1	cytoplasm	anterior_prefrontal_cortex
ENSG00000104490	8227.31	-0.497434	0.128112	3.1243e-05	0.000252729	NCALD	cytoplasm	anterior_prefrontal_cortex
ENSG00000104517	6390.08	0.410825	0.112184	0.000102479	0.000712543	UBR5	nucleus	anterior_prefrontal_cortex
ENSG00000104518	121.211	1.39349	0.308481	2.79771e-07	3.63899e-06	GSDMD	nucleus	anterior_prefrontal_cortex
ENSG00000104522	140.219	0.653521	0.29466	0.0034405	0.0144901	TSTA3	nucleus	anterior_prefrontal_cortex
ENSG00000104549	848.499	-0.558341	0.15807	9.62028e-05	0.000673328	SQLE	cytoplasm	anterior_prefrontal_cortex
ENSG00000104635	1063.3	-0.535119	0.174504	0.000512729	0.00289349	SLC39A14	cytoplasm	anterior_prefrontal_cortex
ENSG00000104643	3023.92	-0.317083	0.123114	0.00538878	0.02119	MTMR9	cytoplasm	anterior_prefrontal_cortex
ENSG00000104660	1159.72	-0.635714	0.188277	0.000125429	0.000851607	LEPROTL1	cytoplasm	anterior_prefrontal_cortex
ENSG00000104671	1115.59	-0.357981	0.139344	0.00463106	0.0186324	DCTN6	cytoplasm	anterior_prefrontal_cortex
ENSG00000104679	433.145	-0.508475	0.151608	0.000227311	0.00143263	R3HCC1	cytoplasm	anterior_prefrontal_cortex
ENSG00000104687	1179.83	-0.436693	0.190229	0.00679466	0.0257745	GSR	cytoplasm	anterior_prefrontal_cortex
ENSG00000104695	2991.1	-0.621432	0.141714	2.12364e-06	2.2816e-05	PPP2CB	cytoplasm	anterior_prefrontal_cortex
ENSG00000104714	538.629	0.378365	0.162444	0.00861341	0.0313602	ERICH1	nucleus	anterior_prefrontal_cortex
ENSG00000104723	1539.43	-0.489024	0.117301	9.35711e-06	8.59856e-05	TUSC3	cytoplasm	anterior_prefrontal_cortex
ENSG00000104728	978.882	0.400416	0.148673	0.00287114	0.012458	ARHGEF10	nucleus	anterior_prefrontal_cortex
ENSG00000104738	857.822	-0.424687	0.157343	0.00249068	0.0110819	MCM4	cytoplasm	anterior_prefrontal_cortex
ENSG00000104763	2406.7	-0.532203	0.123847	4.95708e-06	4.87139e-05	ASAH1	cytoplasm	anterior_prefrontal_cortex
ENSG00000104765	4001.64	-0.810937	0.123823	6.99628e-12	2.37436e-10	BNIP3L	cytoplasm	anterior_prefrontal_cortex
ENSG00000104805	2149.61	-0.448251	0.12419	0.000112618	0.000776246	NUCB1	cytoplasm	anterior_prefrontal_cortex
ENSG00000104814	77.5673	0.523252	0.260027	0.00997745	0.0354069	MAP4K1	nucleus	anterior_prefrontal_cortex
ENSG00000104823	600.548	-0.809564	0.208122	1.08302e-05	9.79033e-05	ECH1	cytoplasm	anterior_prefrontal_cortex
ENSG00000104825	205.277	-0.534799	0.222863	0.00365582	0.0152668	NFKBIB	cytoplasm	anterior_prefrontal_cortex
ENSG00000104833	6225.1	-1.2118	0.137574	8.74577e-20	1.4728e-17	TUBB4A	cytoplasm	anterior_prefrontal_cortex
ENSG00000104835	353.689	0.403709	0.178838	0.00911627	0.0328757	SARS2	nucleus	anterior_prefrontal_cortex
ENSG00000104853	2353.98	-0.417998	0.12382	0.000278938	0.00170813	CLPTM1	cytoplasm	anterior_prefrontal_cortex
ENSG00000104859	638.538	0.52802	0.228195	0.00430685	0.0175246	CLASRP	nucleus	anterior_prefrontal_cortex
ENSG00000104863	227.456	-0.635108	0.174708	5.40203e-05	0.00040858	LIN7B	cytoplasm	anterior_prefrontal_cortex
ENSG00000104872	705.612	-0.438488	0.159307	0.00204821	0.00939723	PIH1D1	cytoplasm	anterior_prefrontal_cortex
ENSG00000104884	737.445	0.332591	0.151476	0.0138722	0.0460864	ERCC2	nucleus	anterior_prefrontal_cortex
ENSG00000104886	516.345	-0.493845	0.15808	0.000508123	0.00286968	PLEKHJ1	cytoplasm	anterior_prefrontal_cortex
ENSG00000104888	11464.8	-0.459275	0.118662	4.17235e-05	0.000326345	SLC17A7	cytoplasm	anterior_prefrontal_cortex
ENSG00000104894	35.474	-0.938321	0.470775	0.00297702	0.0128597	CD37	cytoplasm	anterior_prefrontal_cortex
ENSG00000104904	5222.91	-0.671138	0.13598	1.42701e-07	1.98256e-06	OAZ1	cytoplasm	anterior_prefrontal_cortex
ENSG00000104907	635.046	0.398567	0.169643	0.00721652	0.0270523	TRMT1	nucleus	anterior_prefrontal_cortex
ENSG00000104936	1204.27	0.554687	0.167981	0.000236084	0.00147995	DMPK	nucleus	anterior_prefrontal_cortex
ENSG00000104979	519.358	-1.16203	0.167017	2.70592e-13	1.23258e-11	C19orf53	cytoplasm	anterior_prefrontal_cortex
ENSG00000105048	97.6508	-1.55698	0.347397	2.62198e-07	3.43453e-06	TNNT1	cytoplasm	anterior_prefrontal_cortex
ENSG00000105058	894.914	-0.532432	0.156757	0.000172485	0.00112637	FAM32A	cytoplasm	anterior_prefrontal_cortex
ENSG00000105088	1920.33	-0.798334	0.166555	1.98713e-07	2.67708e-06	OLFM2	cytoplasm	anterior_prefrontal_cortex
ENSG00000105143	340.277	-0.735832	0.170706	2.45406e-06	2.58905e-05	SLC1A6	cytoplasm	anterior_prefrontal_cortex
ENSG00000105176	1604.8	-0.458147	0.13614	0.000254318	0.00157868	URI1	cytoplasm	anterior_prefrontal_cortex
ENSG00000105185	797.746	-0.890905	0.151358	4.4415e-10	1.08082e-08	PDCD5	cytoplasm	anterior_prefrontal_cortex
ENSG00000105193	658.268	-0.583714	0.173606	0.000154477	0.00102381	RPS16	cytoplasm	anterior_prefrontal_cortex
ENSG00000105202	280.781	-0.639214	0.183689	9.20169e-05	0.000647581	FBL	cytoplasm	anterior_prefrontal_cortex
ENSG00000105220	9919.37	-0.510241	0.150078	0.000188982	0.00121977	GPI	cytoplasm	anterior_prefrontal_cortex
ENSG00000105221	2761.08	0.369348	0.117513	0.000805327	0.00426229	AKT2	nucleus	anterior_prefrontal_cortex
ENSG00000105223	6116.75	-0.672752	0.119708	3.5419e-09	6.96751e-08	PLD3	cytoplasm	anterior_prefrontal_cortex
ENSG00000105245	1030.81	-0.583739	0.122502	4.7534e-07	5.92948e-06	NUMBL	cytoplasm	anterior_prefrontal_cortex
ENSG00000105248	206.056	-0.559166	0.191018	0.000793013	0.00420814	YJU2	cytoplasm	anterior_prefrontal_cortex
ENSG00000105254	1070.2	-0.899892	0.128039	2.5817e-13	1.18571e-11	TBCB	cytoplasm	anterior_prefrontal_cortex
ENSG00000105258	400.924	-1.21888	0.170271	5.98443e-14	3.15981e-12	POLR2I	cytoplasm	anterior_prefrontal_cortex
ENSG00000105270	8238.39	-0.759477	0.119739	3.47312e-11	1.03352e-09	CLIP3	cytoplasm	anterior_prefrontal_cortex
ENSG00000105287	210.764	0.530351	0.2307	0.0047305	0.0189707	PRKD2	nucleus	anterior_prefrontal_cortex
ENSG00000105290	5935.89	-0.624145	0.142894	2.5116e-06	2.63724e-05	APLP1	cytoplasm	anterior_prefrontal_cortex
ENSG00000105339	2565.5	0.355212	0.151422	0.00880051	0.0319286	DENND3	nucleus	anterior_prefrontal_cortex
ENSG00000105357	1015.35	-0.472536	0.127288	6.75181e-05	0.00049648	MYH14	cytoplasm	anterior_prefrontal_cortex
ENSG00000105364	423.949	-0.528059	0.153179	0.000125395	0.000851607	MRPL4	cytoplasm	anterior_prefrontal_cortex
ENSG00000105366	56.1634	-1.09767	0.410704	0.000426424	0.00247234	SIGLEC8	cytoplasm	anterior_prefrontal_cortex
ENSG00000105372	2102.63	-0.904166	0.159896	1.66051e-09	3.52208e-08	RPS19	cytoplasm	anterior_prefrontal_cortex
ENSG00000105379	896.501	-1.12548	0.150613	6.46009e-15	4.00004e-13	ETFB	cytoplasm	anterior_prefrontal_cortex
ENSG00000105393	1252.29	-0.673234	0.131422	6.7016e-08	1.00047e-06	BABAM1	cytoplasm	anterior_prefrontal_cortex
ENSG00000105397	1306.89	0.63267	0.171393	4.03917e-05	0.000317492	TYK2	nucleus	anterior_prefrontal_cortex
ENSG00000105401	1727.08	-0.553266	0.142902	2.52874e-05	0.000209353	CDC37	cytoplasm	anterior_prefrontal_cortex
ENSG00000105402	2501.94	-0.757461	0.140628	1.03374e-08	1.85464e-07	NAPA	cytoplasm	anterior_prefrontal_cortex
ENSG00000105404	604.31	-1.12922	0.148947	2.99529e-15	2.06778e-13	RABAC1	cytoplasm	anterior_prefrontal_cortex
ENSG00000105409	17036	-0.724616	0.22697	0.000156258	0.00103469	ATP1A3	cytoplasm	anterior_prefrontal_cortex
ENSG00000105426	7862.32	-0.318391	0.112972	0.0024466	0.0109142	PTPRS	cytoplasm	anterior_prefrontal_cortex
ENSG00000105429	7355.93	-0.305779	0.11806	0.00551932	0.0216078	MEGF8	cytoplasm	anterior_prefrontal_cortex
ENSG00000105438	483.583	-0.422355	0.152258	0.00204315	0.00937983	KDELR1	cytoplasm	anterior_prefrontal_cortex
ENSG00000105443	1145.22	-0.759857	0.134374	2.46912e-09	5.03542e-08	CYTH2	cytoplasm	anterior_prefrontal_cortex
ENSG00000105447	456.975	-0.386759	0.146305	0.00342528	0.0144378	GRWD1	cytoplasm	anterior_prefrontal_cortex
ENSG00000105479	31.168	1.31019	0.497384	0.000352626	0.0020953	CCDC114	nucleus	anterior_prefrontal_cortex
ENSG00000105483	510.86	0.645412	0.243762	0.00115405	0.00578954	CARD8	nucleus	anterior_prefrontal_cortex
ENSG00000105518	777.125	-0.426922	0.140399	0.000878043	0.00458277	TMEM205	cytoplasm	anterior_prefrontal_cortex
ENSG00000105552	361.519	0.397448	0.167333	0.00692063	0.0261809	BCAT2	nucleus	anterior_prefrontal_cortex
ENSG00000105568	4956.16	-0.677921	0.156338	2.26471e-06	2.41102e-05	PPP2R1A	cytoplasm	anterior_prefrontal_cortex
ENSG00000105583	384.01	-1.12652	0.180892	3.68502e-11	1.08929e-09	WDR83OS	cytoplasm	anterior_prefrontal_cortex
ENSG00000105607	334.214	-0.373366	0.150713	0.00574566	0.0223704	GCDH	cytoplasm	anterior_prefrontal_cortex
ENSG00000105612	234.716	-0.969587	0.207236	2.67797e-07	3.50168e-06	DNASE2	cytoplasm	anterior_prefrontal_cortex
ENSG00000105619	166.089	-0.675631	0.240157	0.00076057	0.00406021	TFPT	cytoplasm	anterior_prefrontal_cortex
ENSG00000105640	1499.04	-0.349383	0.132096	0.00395802	0.0163324	RPL18A	cytoplasm	anterior_prefrontal_cortex
ENSG00000105642	1531.74	0.470423	0.15024	0.000550418	0.00307341	KCNN1	nucleus	anterior_prefrontal_cortex
ENSG00000105649	3739.52	-1.18676	0.136812	2.89297e-19	4.23078e-17	RAB3A	cytoplasm	anterior_prefrontal_cortex
ENSG00000105650	194.483	1.34173	0.265853	2.20416e-08	3.66464e-07	AC005759.1	nucleus	anterior_prefrontal_cortex
ENSG00000105655	289.611	0.592542	0.216813	0.00118613	0.00592505	ISYNA1	nucleus	anterior_prefrontal_cortex
ENSG00000105662	3269.04	0.351535	0.141464	0.00605521	0.0233642	CRTC1	nucleus	anterior_prefrontal_cortex
ENSG00000105669	970.169	-0.779116	0.137177	1.98171e-09	4.12853e-08	COPE	cytoplasm	anterior_prefrontal_cortex
ENSG00000105677	352.681	-1.00366	0.178077	1.64452e-09	3.4915e-08	TMEM147	cytoplasm	anterior_prefrontal_cortex
ENSG00000105695	457.378	-0.456622	0.217526	0.00980544	0.0349359	MAG	cytoplasm	anterior_prefrontal_cortex
ENSG00000105696	4392.84	-0.745404	0.120203	8.91424e-11	2.44033e-09	AC003112.1	cytoplasm	anterior_prefrontal_cortex
ENSG00000105701	5632.05	-0.761561	0.121789	6.03575e-11	1.70049e-09	FKBP8	cytoplasm	anterior_prefrontal_cortex
ENSG00000105722	491.177	0.402855	0.153239	0.00341005	0.0143891	ERF	nucleus	anterior_prefrontal_cortex
ENSG00000105723	1484.47	-0.420985	0.150469	0.00203757	0.00935616	GSK3A	cytoplasm	anterior_prefrontal_cortex
ENSG00000105755	110.475	-0.494315	0.250705	0.0117186	0.0402615	ETHE1	cytoplasm	anterior_prefrontal_cortex
ENSG00000105767	1947.86	-0.8788	0.155083	1.61905e-09	3.44071e-08	CADM4	cytoplasm	anterior_prefrontal_cortex
ENSG00000105792	542.408	0.615488	0.22184	0.000921258	0.00477135	CFAP69	nucleus	anterior_prefrontal_cortex
ENSG00000105819	1438.27	-0.534621	0.119805	2.22774e-06	2.37736e-05	PMPCB	cytoplasm	anterior_prefrontal_cortex
ENSG00000105821	445.214	-0.361634	0.13954	0.00445257	0.0180384	DNAJC2	cytoplasm	anterior_prefrontal_cortex
ENSG00000105849	432.218	-0.579777	0.158259	5.89027e-05	0.000441006	TWISTNB	cytoplasm	anterior_prefrontal_cortex
ENSG00000105855	3506.5	-0.445743	0.189352	0.00550657	0.0215807	ITGB8	cytoplasm	anterior_prefrontal_cortex
ENSG00000105877	59.5889	1.93996	0.405855	5.26207e-08	8.03922e-07	DNAH11	nucleus	anterior_prefrontal_cortex
ENSG00000105887	6199.2	-0.879451	0.162533	6.12732e-09	1.14554e-07	MTPN	cytoplasm	anterior_prefrontal_cortex
ENSG00000105894	2575.35	-1.01633	0.152155	1.94117e-12	7.25216e-11	PTN	cytoplasm	anterior_prefrontal_cortex
ENSG00000105926	4657.29	-0.845998	0.119984	2.32801e-13	1.08489e-11	MPP6	cytoplasm	anterior_prefrontal_cortex
ENSG00000105928	557.52	-0.327181	0.136666	0.00871429	0.0316559	GSDME	cytoplasm	anterior_prefrontal_cortex
ENSG00000105953	3121.86	-0.587211	0.140532	6.69866e-06	6.36344e-05	OGDH	cytoplasm	anterior_prefrontal_cortex
ENSG00000105976	1039.47	-0.365522	0.149492	0.0066781	0.0254017	MET	cytoplasm	anterior_prefrontal_cortex
ENSG00000105993	2930.83	-0.866428	0.116265	1.2065e-14	7.07636e-13	DNAJB6	cytoplasm	anterior_prefrontal_cortex
ENSG00000106025	133.136	-0.921886	0.282192	8.90832e-05	0.00063125	TSPAN12	cytoplasm	anterior_prefrontal_cortex
ENSG00000106028	490.276	-0.792807	0.155559	5.32878e-08	8.13554e-07	SSBP1	cytoplasm	anterior_prefrontal_cortex
ENSG00000106049	391.602	-0.370454	0.153898	0.00694193	0.0262277	HIBADH	cytoplasm	anterior_prefrontal_cortex
ENSG00000106052	3978.82	-0.483269	0.124598	3.56845e-05	0.000285129	TAX1BP1	cytoplasm	anterior_prefrontal_cortex
ENSG00000106100	166.791	0.654246	0.227581	0.000664575	0.00360665	NOD1	nucleus	anterior_prefrontal_cortex
ENSG00000106105	2013.55	-0.5494	0.121563	1.61224e-06	1.78123e-05	GARS	cytoplasm	anterior_prefrontal_cortex
ENSG00000106133	299.571	0.61491	0.192521	0.000260398	0.00161097	NSUN5P2	nucleus	anterior_prefrontal_cortex
ENSG00000106153	2065.34	-1.51082	0.129832	1.61571e-32	1.79578e-29	CHCHD2	cytoplasm	anterior_prefrontal_cortex
ENSG00000106211	365.172	-0.836479	0.205866	5.26836e-06	5.14319e-05	HSPB1	cytoplasm	anterior_prefrontal_cortex
ENSG00000106236	913.164	-0.758333	0.148063	4.34211e-08	6.76863e-07	NPTX2	cytoplasm	anterior_prefrontal_cortex
ENSG00000106244	1096.65	-0.893083	0.159064	2.2915e-09	4.70774e-08	PDAP1	cytoplasm	anterior_prefrontal_cortex
ENSG00000106245	469.09	-0.917963	0.164022	2.27065e-09	4.66923e-08	BUD31	cytoplasm	anterior_prefrontal_cortex
ENSG00000106268	39.675	-0.696251	0.377834	0.00748768	0.0279081	NUDT1	cytoplasm	anterior_prefrontal_cortex
ENSG00000106299	3451.87	-0.899449	0.137587	7.28345e-12	2.46054e-10	WASL	cytoplasm	anterior_prefrontal_cortex
ENSG00000106305	145.129	-0.628825	0.21395	0.000614523	0.00336791	AIMP2	cytoplasm	anterior_prefrontal_cortex
ENSG00000106348	689.413	0.569561	0.167089	0.000146952	0.000980077	IMPDH1	nucleus	anterior_prefrontal_cortex
ENSG00000106355	437.47	-0.693269	0.166264	5.05803e-06	4.96182e-05	LSM5	cytoplasm	anterior_prefrontal_cortex
ENSG00000106367	1303.76	-0.945149	0.124489	3.54491e-15	2.40244e-13	AP1S1	cytoplasm	anterior_prefrontal_cortex
ENSG00000106397	361.811	0.570315	0.197335	0.000807143	0.00426987	PLOD3	nucleus	anterior_prefrontal_cortex
ENSG00000106399	239.442	-1.23236	0.176013	2.15035e-13	1.01487e-11	RPA3	cytoplasm	anterior_prefrontal_cortex
ENSG00000106400	485.141	-1.28353	0.151231	1.61741e-18	2.12742e-16	ZNHIT1	cytoplasm	anterior_prefrontal_cortex
ENSG00000106404	90.1666	0.48579	0.254188	0.0140457	0.0465195	CLDN15	nucleus	anterior_prefrontal_cortex
ENSG00000106460	3986.99	-0.529633	0.115562	1.22796e-06	1.38841e-05	TMEM106B	cytoplasm	anterior_prefrontal_cortex
ENSG00000106477	695.053	-0.348519	0.134897	0.00479343	0.0191642	CEP41	cytoplasm	anterior_prefrontal_cortex
ENSG00000106524	1074.83	-0.408716	0.135706	0.00102994	0.00525467	ANKMY2	cytoplasm	anterior_prefrontal_cortex
ENSG00000106537	2197.79	-0.811285	0.121663	4.15435e-12	1.47519e-10	TSPAN13	cytoplasm	anterior_prefrontal_cortex
ENSG00000106538	91.7125	-0.811397	0.338781	0.00145974	0.00704645	RARRES2	cytoplasm	anterior_prefrontal_cortex
ENSG00000106546	707.97	0.48367	0.192526	0.00324998	0.0138584	AHR	nucleus	anterior_prefrontal_cortex
ENSG00000106554	702.26	-0.357326	0.141705	0.00477144	0.0191107	CHCHD3	cytoplasm	anterior_prefrontal_cortex
ENSG00000106560	61.8851	0.550408	0.312746	0.0139873	0.0463721	GIMAP2	nucleus	anterior_prefrontal_cortex
ENSG00000106565	95.2948	-1.21895	0.272957	5.58997e-07	6.87656e-06	TMEM176B	cytoplasm	anterior_prefrontal_cortex
ENSG00000106588	714.281	-0.619376	0.161076	2.35305e-05	0.000196639	PSMA2	cytoplasm	anterior_prefrontal_cortex
ENSG00000106591	556.513	-0.447442	0.16033	0.00178728	0.00837291	MRPL32	cytoplasm	anterior_prefrontal_cortex
ENSG00000106605	450.381	-1.20547	0.152099	1.88637e-16	1.6574e-14	BLVRA	cytoplasm	anterior_prefrontal_cortex
ENSG00000106609	2230.51	-0.50341	0.121949	1.12586e-05	0.000101364	TMEM248	cytoplasm	anterior_prefrontal_cortex
ENSG00000106615	1738.93	-0.930221	0.133715	3.67771e-13	1.59671e-11	RHEB	cytoplasm	anterior_prefrontal_cortex
ENSG00000106636	1175.16	-0.326934	0.14609	0.013044	0.0438302	YKT6	cytoplasm	anterior_prefrontal_cortex
ENSG00000106682	5210.92	-0.784736	0.123846	3.58351e-11	1.06211e-09	EIF4H	cytoplasm	anterior_prefrontal_cortex
ENSG00000106688	1304.05	-0.398131	0.144491	0.00231558	0.0104239	SLC1A1	cytoplasm	anterior_prefrontal_cortex
ENSG00000106723	6210.7	-0.637878	0.124737	6.23666e-08	9.36721e-07	SPIN1	cytoplasm	anterior_prefrontal_cortex
ENSG00000106733	439.511	-0.428484	0.146429	0.00127109	0.00627876	NMRK1	cytoplasm	anterior_prefrontal_cortex
ENSG00000106771	4320.81	-0.420589	0.143114	0.00122353	0.0060886	TMEM245	cytoplasm	anterior_prefrontal_cortex
ENSG00000106780	3892.79	-0.486574	0.162979	0.00083593	0.00440093	MEGF9	cytoplasm	anterior_prefrontal_cortex
ENSG00000106803	274.139	-1.22427	0.170601	5.81459e-14	3.07744e-12	SEC61B	cytoplasm	anterior_prefrontal_cortex
ENSG00000106853	480.818	-0.848835	0.16204	1.88582e-08	3.19025e-07	PTGR1	cytoplasm	anterior_prefrontal_cortex
ENSG00000106948	658.798	0.563309	0.135609	8.25864e-06	7.69057e-05	AKNA	nucleus	anterior_prefrontal_cortex
ENSG00000106992	710.572	-1.37394	0.155911	7.57986e-20	1.31635e-17	AK1	cytoplasm	anterior_prefrontal_cortex
ENSG00000106993	888.445	-0.759533	0.152184	8.81499e-08	1.28229e-06	CDC37L1	cytoplasm	anterior_prefrontal_cortex
ENSG00000107105	3547.26	-0.575057	0.142541	1.20199e-05	0.000107608	ELAVL2	cytoplasm	anterior_prefrontal_cortex
ENSG00000107130	20849	0.434903	0.146502	0.00100933	0.00516134	NCS1	nucleus	anterior_prefrontal_cortex
ENSG00000107147	4566.53	0.570777	0.23327	0.00243678	0.0108791	KCNT1	nucleus	anterior_prefrontal_cortex
ENSG00000107175	697.993	-0.42028	0.146357	0.00149788	0.00720702	CREB3	cytoplasm	anterior_prefrontal_cortex
ENSG00000107223	1547.12	-1.129	0.144777	4.6805e-16	3.74255e-14	EDF1	cytoplasm	anterior_prefrontal_cortex
ENSG00000107262	813.017	-0.867339	0.135011	1.60394e-11	5.043e-10	BAG1	cytoplasm	anterior_prefrontal_cortex
ENSG00000107295	4683.61	-0.91536	0.147067	4.84154e-11	1.39408e-09	SH3GL2	cytoplasm	anterior_prefrontal_cortex
ENSG00000107317	6131.97	-0.521202	0.112846	1.05918e-06	1.21239e-05	PTGDS	cytoplasm	anterior_prefrontal_cortex
ENSG00000107331	9616.6	0.597469	0.192758	0.000345687	0.00206068	ABCA2	nucleus	anterior_prefrontal_cortex
ENSG00000107341	1459.56	-0.483101	0.148257	0.000346888	0.00206673	UBE2R2	cytoplasm	anterior_prefrontal_cortex
ENSG00000107362	637.318	-0.495157	0.160363	0.000577961	0.00319987	ABHD17B	cytoplasm	anterior_prefrontal_cortex
ENSG00000107372	5770.77	-0.662452	0.112571	8.19047e-10	1.88474e-08	ZFAND5	cytoplasm	anterior_prefrontal_cortex
ENSG00000107404	2346.44	0.586562	0.174455	0.000154073	0.00102205	DVL1	nucleus	anterior_prefrontal_cortex
ENSG00000107537	442.708	-0.782177	0.151114	3.10562e-08	4.99168e-07	PHYH	cytoplasm	anterior_prefrontal_cortex
ENSG00000107566	380.815	-0.3276	0.145631	0.0125146	0.0423549	ERLIN1	cytoplasm	anterior_prefrontal_cortex
ENSG00000107581	3837.29	-0.779863	0.126582	9.98587e-11	2.69388e-09	EIF3A	cytoplasm	anterior_prefrontal_cortex
ENSG00000107611	254.244	0.471963	0.187399	0.00349689	0.0146998	CUBN	nucleus	anterior_prefrontal_cortex
ENSG00000107625	770.325	-0.48709	0.156158	0.00053301	0.00298972	DDX50	cytoplasm	anterior_prefrontal_cortex
ENSG00000107643	2546.97	-0.421925	0.159111	0.00285061	0.012382	MAPK8	cytoplasm	anterior_prefrontal_cortex
ENSG00000107669	1920.87	-0.347445	0.144107	0.00752427	0.0280303	ATE1	cytoplasm	anterior_prefrontal_cortex
ENSG00000107679	4560.92	-0.370592	0.110364	0.000374796	0.00220991	PLEKHA1	cytoplasm	anterior_prefrontal_cortex
ENSG00000107736	246.882	0.386547	0.170542	0.00943451	0.0338149	CDH23	nucleus	anterior_prefrontal_cortex
ENSG00000107742	11053	-0.704683	0.135391	3.44532e-08	5.47434e-07	SPOCK2	cytoplasm	anterior_prefrontal_cortex
ENSG00000107758	6535.51	-0.705664	0.128947	7.69625e-09	1.41388e-07	PPP3CB	cytoplasm	anterior_prefrontal_cortex
ENSG00000107779	1338.79	-0.311398	0.135386	0.0117274	0.0402794	BMPR1A	cytoplasm	anterior_prefrontal_cortex
ENSG00000107798	864.742	-0.576991	0.13629	5.76501e-06	5.57176e-05	LIPA	cytoplasm	anterior_prefrontal_cortex
ENSG00000107829	1004.81	-0.439396	0.128525	0.000232698	0.00146161	FBXW4	cytoplasm	anterior_prefrontal_cortex
ENSG00000107833	126.321	-0.977527	0.227271	1.75538e-06	1.92598e-05	NPM3	cytoplasm	anterior_prefrontal_cortex
ENSG00000107854	2813.13	-0.32001	0.132917	0.00840401	0.0307866	TNKS2	cytoplasm	anterior_prefrontal_cortex
ENSG00000107864	4671.44	-0.392379	0.136158	0.00157806	0.00753249	CPEB3	cytoplasm	anterior_prefrontal_cortex
ENSG00000107872	448.409	-0.358258	0.158456	0.010774	0.0376387	FBXL15	cytoplasm	anterior_prefrontal_cortex
ENSG00000107874	694.152	-0.770804	0.145469	1.71312e-08	2.92706e-07	CUEDC2	cytoplasm	anterior_prefrontal_cortex
ENSG00000107897	1941.31	-0.690253	0.148855	5.83087e-07	7.11385e-06	ACBD5	cytoplasm	anterior_prefrontal_cortex
ENSG00000107902	475.499	-0.48093	0.149717	0.000419752	0.00243828	LHPP	cytoplasm	anterior_prefrontal_cortex
ENSG00000107937	845.682	-1.05566	0.139644	3.86621e-15	2.58084e-13	GTPBP4	cytoplasm	anterior_prefrontal_cortex
ENSG00000107949	569.914	-0.584198	0.142732	9.95996e-06	9.10736e-05	BCCIP	cytoplasm	anterior_prefrontal_cortex
ENSG00000107954	3472.28	0.37374	0.134416	0.00240754	0.010768	NEURL1	nucleus	anterior_prefrontal_cortex
ENSG00000108010	703.765	-0.450092	0.147489	0.000767217	0.00409078	GLRX3	cytoplasm	anterior_prefrontal_cortex
ENSG00000108055	1212.24	-0.419194	0.124992	0.000316664	0.00190969	SMC3	cytoplasm	anterior_prefrontal_cortex
ENSG00000108064	904.211	-0.435207	0.172393	0.00386262	0.0159892	TFAM	cytoplasm	anterior_prefrontal_cortex
ENSG00000108091	3053.28	-0.339013	0.136371	0.00613809	0.0236498	CCDC6	cytoplasm	anterior_prefrontal_cortex
ENSG00000108094	1168.13	-0.427803	0.129494	0.000363469	0.00215111	CUL2	cytoplasm	anterior_prefrontal_cortex
ENSG00000108106	265.357	-0.771692	0.221033	5.92162e-05	0.000442906	UBE2S	cytoplasm	anterior_prefrontal_cortex
ENSG00000108107	1506.32	-0.81156	0.141528	1.28256e-09	2.80334e-08	RPL28	cytoplasm	anterior_prefrontal_cortex
ENSG00000108176	400.519	-0.926534	0.178725	2.19376e-08	3.65009e-07	DNAJC12	cytoplasm	anterior_prefrontal_cortex
ENSG00000108179	622.057	-0.702496	0.141809	1.24272e-07	1.74948e-06	PPIF	cytoplasm	anterior_prefrontal_cortex
ENSG00000108231	1858.31	-0.34417	0.13175	0.00433012	0.0176064	LGI1	cytoplasm	anterior_prefrontal_cortex
ENSG00000108298	3235.18	-0.936344	0.14541	1.43546e-11	4.56492e-10	RPL19	cytoplasm	anterior_prefrontal_cortex
ENSG00000108344	1415.95	-0.643615	0.118236	1.06029e-08	1.89922e-07	PSMD3	cytoplasm	anterior_prefrontal_cortex
ENSG00000108384	588.814	-0.57615	0.158259	6.22916e-05	0.000463104	RAD51C	cytoplasm	anterior_prefrontal_cortex
ENSG00000108387	2847.81	-0.474768	0.150186	0.000459775	0.00263616	2004-09-01	cytoplasm	anterior_prefrontal_cortex
ENSG00000108395	5851.95	-0.514711	0.140817	6.72699e-05	0.000494819	TRIM37	cytoplasm	anterior_prefrontal_cortex
ENSG00000108424	3795.87	-0.37961	0.145889	0.00379815	0.0157693	KPNB1	cytoplasm	anterior_prefrontal_cortex
ENSG00000108439	1148.03	-0.609513	0.151041	1.07171e-05	9.71579e-05	PNPO	cytoplasm	anterior_prefrontal_cortex
ENSG00000108465	2252.08	0.51005	0.205111	0.00299745	0.0129379	CDK5RAP3	nucleus	anterior_prefrontal_cortex
ENSG00000108468	1454.8	-1.09479	0.122048	2.73698e-20	5.15596e-18	CBX1	cytoplasm	anterior_prefrontal_cortex
ENSG00000108469	842.698	0.532747	0.192642	0.00131269	0.00644713	RECQL5	nucleus	anterior_prefrontal_cortex
ENSG00000108518	647.415	-1.23123	0.194968	1.53389e-11	4.84331e-10	PFN1	cytoplasm	anterior_prefrontal_cortex
ENSG00000108523	897.845	-0.497713	0.161165	0.000557142	0.0031016	RNF167	cytoplasm	anterior_prefrontal_cortex
ENSG00000108528	1123.37	-0.956564	0.136703	2.69979e-13	1.23231e-11	SLC25A11	cytoplasm	anterior_prefrontal_cortex
ENSG00000108551	585.861	-0.8726	0.165583	1.57223e-08	2.71555e-07	RASD1	cytoplasm	anterior_prefrontal_cortex
ENSG00000108559	677.038	-0.335908	0.144844	0.0103509	0.0364818	NUP88	cytoplasm	anterior_prefrontal_cortex
ENSG00000108561	765.431	-1.31763	0.216442	5.34372e-11	1.52485e-09	C1QBP	cytoplasm	anterior_prefrontal_cortex
ENSG00000108588	2241.87	-1.00053	0.156131	1.26748e-11	4.06013e-10	CCDC47	cytoplasm	anterior_prefrontal_cortex
ENSG00000108641	474.162	-0.343857	0.14576	0.00946203	0.0338916	B9D1	cytoplasm	anterior_prefrontal_cortex
ENSG00000108666	963.619	-0.585539	0.130777	1.71376e-06	1.88124e-05	C17orf75	cytoplasm	anterior_prefrontal_cortex
ENSG00000108669	1886.28	0.512546	0.13525	4.22233e-05	0.000329674	CYTH1	nucleus	anterior_prefrontal_cortex
ENSG00000108679	451.354	-0.636729	0.166739	2.57671e-05	0.000212691	LGALS3BP	cytoplasm	anterior_prefrontal_cortex
ENSG00000108733	226.851	-0.475205	0.175676	0.00207201	0.00949134	PEX12	cytoplasm	anterior_prefrontal_cortex
ENSG00000108774	1140.23	-0.790361	0.12782	9.49016e-11	2.57893e-09	RAB5C	cytoplasm	anterior_prefrontal_cortex
ENSG00000108821	43.3101	1.6192	0.442109	9.27006e-06	8.52562e-05	COL1A1	nucleus	anterior_prefrontal_cortex
ENSG00000108826	722.686	-1.11948	0.149446	5.57232e-15	3.53906e-13	MRPL27	cytoplasm	anterior_prefrontal_cortex
ENSG00000108829	1032.02	-0.62876	0.140752	1.60994e-06	1.77958e-05	LRRC59	cytoplasm	anterior_prefrontal_cortex
ENSG00000108830	673.906	-0.487662	0.159484	0.0006497	0.00353542	RND2	cytoplasm	anterior_prefrontal_cortex
ENSG00000108840	3693.63	0.3653	0.12096	0.00125352	0.00620176	HDAC5	nucleus	anterior_prefrontal_cortex
ENSG00000108924	5963.65	-0.443599	0.132901	0.000311634	0.00188345	HLF	cytoplasm	anterior_prefrontal_cortex
ENSG00000108946	11991.1	-1.0428	0.120532	5.16794e-19	7.36399e-17	PRKAR1A	cytoplasm	anterior_prefrontal_cortex
ENSG00000108947	1152.03	-0.624228	0.138299	1.88189e-06	2.04961e-05	EFNB3	cytoplasm	anterior_prefrontal_cortex
ENSG00000108953	2074.64	-1.0931	0.216731	2.48923e-08	4.10179e-07	YWHAE	cytoplasm	anterior_prefrontal_cortex
ENSG00000108961	175.31	-0.558419	0.202103	0.00128173	0.00632163	RANGRF	cytoplasm	anterior_prefrontal_cortex
ENSG00000109062	717.284	-0.555343	0.237665	0.00350436	0.0147284	SLC9A3R1	cytoplasm	anterior_prefrontal_cortex
ENSG00000109063	143.533	0.530943	0.243475	0.00626819	0.0240711	MYH3	nucleus	anterior_prefrontal_cortex
ENSG00000109099	602.728	-0.681516	0.147704	7.05184e-07	8.43223e-06	PMP22	cytoplasm	anterior_prefrontal_cortex
ENSG00000109107	12411.1	-1.34033	0.189073	5.73516e-14	3.04265e-12	ALDOC	cytoplasm	anterior_prefrontal_cortex
ENSG00000109133	3092.95	-0.687154	0.120216	2.05345e-09	4.26599e-08	TMEM33	cytoplasm	anterior_prefrontal_cortex
ENSG00000109158	7017.25	-0.329313	0.113229	0.00191374	0.00888855	GABRA4	cytoplasm	anterior_prefrontal_cortex
ENSG00000109180	3688.89	-0.666145	0.122971	1.16739e-08	2.06608e-07	OCIAD1	cytoplasm	anterior_prefrontal_cortex
ENSG00000109184	2380.88	-0.533823	0.119646	2.25351e-06	2.40255e-05	DCUN1D4	cytoplasm	anterior_prefrontal_cortex
ENSG00000109189	3808.27	-0.421942	0.125217	0.000289971	0.00176839	USP46	cytoplasm	anterior_prefrontal_cortex
ENSG00000109255	25.5354	-1.46228	0.491496	0.000165927	0.00108988	NMU	cytoplasm	anterior_prefrontal_cortex
ENSG00000109265	666.606	-0.330741	0.130357	0.00581756	0.0225726	KIAA1211	cytoplasm	anterior_prefrontal_cortex
ENSG00000109270	1648.57	-0.786098	0.133677	5.77754e-10	1.37504e-08	LAMTOR3	cytoplasm	anterior_prefrontal_cortex
ENSG00000109390	612.001	-1.09651	0.159298	4.90094e-13	2.0751e-11	NDUFC1	cytoplasm	anterior_prefrontal_cortex
ENSG00000109445	409.247	-0.467447	0.144106	0.000386241	0.00226896	ZNF330	cytoplasm	anterior_prefrontal_cortex
ENSG00000109466	2468.76	-0.612409	0.120827	8.90149e-08	1.29243e-06	KLHL2	cytoplasm	anterior_prefrontal_cortex
ENSG00000109472	17480.4	-1.41436	0.190902	4.66528e-15	3.05013e-13	CPE	cytoplasm	anterior_prefrontal_cortex
ENSG00000109475	2568.66	-1.1793	0.120991	3.13642e-23	9.68327e-21	RPL34	cytoplasm	anterior_prefrontal_cortex
ENSG00000109501	1054.72	-0.652619	0.201847	0.000189211	0.00122089	WFS1	cytoplasm	anterior_prefrontal_cortex
ENSG00000109519	559.65	-1.02692	0.154064	2.57245e-12	9.45172e-11	GRPEL1	cytoplasm	anterior_prefrontal_cortex
ENSG00000109572	5167.54	-0.581155	0.134331	3.50839e-06	3.57005e-05	CLCN3	cytoplasm	anterior_prefrontal_cortex
ENSG00000109610	39.0152	-1.19361	0.404723	0.000207974	0.00132466	SOD3	cytoplasm	anterior_prefrontal_cortex
ENSG00000109654	14800.2	-0.28182	0.120755	0.0121068	0.0413128	TRIM2	cytoplasm	anterior_prefrontal_cortex
ENSG00000109670	10123.8	-0.647854	0.131709	1.56128e-07	2.15966e-06	FBXW7	cytoplasm	anterior_prefrontal_cortex
ENSG00000109685	4426.19	-0.338282	0.117749	0.0021616	0.0098383	NSD2	cytoplasm	anterior_prefrontal_cortex
ENSG00000109736	575.501	0.526878	0.197726	0.00175431	0.00825151	MFSD10	nucleus	anterior_prefrontal_cortex
ENSG00000109738	2254.3	-0.81187	0.127582	2.64333e-11	8.01617e-10	GLRB	cytoplasm	anterior_prefrontal_cortex
ENSG00000109758	91.0446	1.25867	0.295697	1.26557e-06	1.42226e-05	HGFAC	nucleus	anterior_prefrontal_cortex
ENSG00000109775	496.263	-0.465771	0.158113	0.0010092	0.00516134	UFSP2	cytoplasm	anterior_prefrontal_cortex
ENSG00000109814	336.518	-0.366862	0.149583	0.00634818	0.0243289	UGDH	cytoplasm	anterior_prefrontal_cortex
ENSG00000109832	1037.03	-0.341779	0.130147	0.00468694	0.0188129	DDX25	cytoplasm	anterior_prefrontal_cortex
ENSG00000109846	1256.14	-1.00051	0.143469	3.00143e-13	1.33301e-11	CRYAB	cytoplasm	anterior_prefrontal_cortex
ENSG00000109854	198.635	-0.458431	0.218656	0.010119	0.035789	HTATIP2	cytoplasm	anterior_prefrontal_cortex
ENSG00000109881	216.828	-0.64749	0.199233	0.000203571	0.00130109	CCDC34	cytoplasm	anterior_prefrontal_cortex
ENSG00000109906	2527.84	0.302326	0.125569	0.00919628	0.0331158	ZBTB16	nucleus	anterior_prefrontal_cortex
ENSG00000109917	1774.04	-0.660484	0.172	2.0018e-05	0.000171146	ZPR1	cytoplasm	anterior_prefrontal_cortex
ENSG00000109919	1415.22	-0.617445	0.131713	5.67108e-07	6.95011e-06	MTCH2	cytoplasm	anterior_prefrontal_cortex
ENSG00000109929	3937.1	-0.759515	0.121085	5.76315e-11	1.63822e-09	SC5D	cytoplasm	anterior_prefrontal_cortex
ENSG00000109971	26565.7	-0.769581	0.133407	1.16097e-09	2.56025e-08	HSPA8	cytoplasm	anterior_prefrontal_cortex
ENSG00000110002	391.639	-0.399339	0.150931	0.00323217	0.013801	VWA5A	cytoplasm	anterior_prefrontal_cortex
ENSG00000110013	1012.15	-0.803847	0.132196	1.69286e-10	4.35758e-09	SIAE	cytoplasm	anterior_prefrontal_cortex
ENSG00000110025	390.402	-0.344576	0.150789	0.0107232	0.0375025	SNX15	cytoplasm	anterior_prefrontal_cortex
ENSG00000110046	1156.75	0.371238	0.138198	0.00339738	0.0143478	ATG2A	nucleus	anterior_prefrontal_cortex
ENSG00000110048	1859.68	-0.38172	0.13581	0.00219392	0.00996092	OSBP	cytoplasm	anterior_prefrontal_cortex
ENSG00000110076	5209.57	-0.384285	0.107234	0.000147973	0.000986295	NRXN2	cytoplasm	anterior_prefrontal_cortex
ENSG00000110104	213.438	-0.398885	0.17384	0.00847972	0.030972	CCDC86	cytoplasm	anterior_prefrontal_cortex
ENSG00000110107	2131.34	-0.546737	0.151255	7.31509e-05	0.000531917	PRPF19	cytoplasm	anterior_prefrontal_cortex
ENSG00000110172	2348.71	-0.435092	0.132021	0.000360979	0.00213978	CHORDC1	cytoplasm	anterior_prefrontal_cortex
ENSG00000110200	366.838	-0.836455	0.159309	1.96413e-08	3.30512e-07	ANAPC15	cytoplasm	anterior_prefrontal_cortex
ENSG00000110237	3489.08	0.46631	0.13786	0.000238737	0.00149406	ARHGEF17	nucleus	anterior_prefrontal_cortex
ENSG00000110274	1146.15	0.464576	0.183239	0.00334904	0.0141856	CEP164	nucleus	anterior_prefrontal_cortex
ENSG00000110315	2280.14	-0.796535	0.127987	6.8382e-11	1.90963e-09	RNF141	cytoplasm	anterior_prefrontal_cortex
ENSG00000110321	12852.8	-0.425396	0.148677	0.00137647	0.00670704	EIF4G2	cytoplasm	anterior_prefrontal_cortex
ENSG00000110344	3289.15	-0.353895	0.110373	0.000693791	0.00374146	UBE4A	cytoplasm	anterior_prefrontal_cortex
ENSG00000110395	2736.36	-0.343978	0.146469	0.00887103	0.032153	CBL	cytoplasm	anterior_prefrontal_cortex
ENSG00000110422	4906.13	-0.309659	0.115509	0.00412884	0.016918	HIPK3	cytoplasm	anterior_prefrontal_cortex
ENSG00000110429	2137.56	-0.37228	0.111629	0.000399714	0.00233454	FBXO3	cytoplasm	anterior_prefrontal_cortex
ENSG00000110436	143445	-0.684208	0.182458	2.55429e-05	0.000211154	SLC1A2	cytoplasm	anterior_prefrontal_cortex
ENSG00000110442	682.339	-1.14078	0.139252	2.32581e-17	2.37158e-15	COMMD9	cytoplasm	anterior_prefrontal_cortex
ENSG00000110497	1574.76	0.555156	0.160862	0.00012999	0.000879348	AMBRA1	nucleus	anterior_prefrontal_cortex
ENSG00000110536	416.583	-0.875564	0.198509	1.04323e-06	1.1966e-05	PTPMT1	cytoplasm	anterior_prefrontal_cortex
ENSG00000110651	3025.85	-1.04679	0.151207	3.49076e-13	1.51852e-11	CD81	cytoplasm	anterior_prefrontal_cortex
ENSG00000110675	2659.05	-0.409881	0.13433	0.000921755	0.00477282	ELMOD1	cytoplasm	anterior_prefrontal_cortex
ENSG00000110696	3565.09	-0.921382	0.116986	4.09796e-16	3.32459e-14	C11orf58	cytoplasm	anterior_prefrontal_cortex
ENSG00000110697	2745.53	0.7685	0.144469	1.62856e-08	2.80345e-07	PITPNM1	nucleus	anterior_prefrontal_cortex
ENSG00000110700	1441.51	-0.85961	0.148076	7.46191e-10	1.73143e-08	RPS13	cytoplasm	anterior_prefrontal_cortex
ENSG00000110711	468.45	-0.541669	0.159232	0.000169521	0.00110864	AIP	cytoplasm	anterior_prefrontal_cortex
ENSG00000110717	795.946	-1.17348	0.145926	6.38317e-17	6.06374e-15	NDUFS8	cytoplasm	anterior_prefrontal_cortex
ENSG00000110719	106.871	0.8456	0.344891	0.00107396	0.00545046	TCIRG1	nucleus	anterior_prefrontal_cortex
ENSG00000110801	447.209	-0.517973	0.169911	0.000600087	0.00330249	PSMD9	cytoplasm	anterior_prefrontal_cortex
ENSG00000110811	711.73	0.670223	0.237707	0.000621958	0.00340027	P3H3	nucleus	anterior_prefrontal_cortex
ENSG00000110844	1052.25	0.419533	0.154168	0.00240139	0.010747	PRPF40B	nucleus	anterior_prefrontal_cortex
ENSG00000110852	34.9914	1.546	0.522247	9.26507e-05	0.000651544	CLEC2B	nucleus	anterior_prefrontal_cortex
ENSG00000110871	273.942	-0.501286	0.16592	0.000724185	0.00389026	COQ5	cytoplasm	anterior_prefrontal_cortex
ENSG00000110876	148.568	-0.804906	0.212441	1.98909e-05	0.000170322	SELPLG	cytoplasm	anterior_prefrontal_cortex
ENSG00000110880	2042.43	-0.362192	0.136751	0.0037504	0.0156031	CORO1C	cytoplasm	anterior_prefrontal_cortex
ENSG00000110911	1594.36	-0.355397	0.118186	0.00125068	0.00619045	SLC11A2	cytoplasm	anterior_prefrontal_cortex
ENSG00000110925	1984.03	-0.289739	0.12085	0.00982797	0.0349959	CSRNP2	cytoplasm	anterior_prefrontal_cortex
ENSG00000110934	68.9971	-0.528672	0.289155	0.0136809	0.0455325	BIN2	cytoplasm	anterior_prefrontal_cortex
ENSG00000110955	8814.01	-0.87062	0.149899	6.85795e-10	1.60807e-08	ATP5F1B	cytoplasm	anterior_prefrontal_cortex
ENSG00000110958	3111.01	-0.974368	0.121299	1.07371e-16	9.78174e-15	PTGES3	cytoplasm	anterior_prefrontal_cortex
ENSG00000111011	1933.61	-0.608562	0.11861	6.59497e-08	9.86538e-07	RSRC2	cytoplasm	anterior_prefrontal_cortex
ENSG00000111077	1900.32	1.31102	0.236844	1.12774e-09	2.49438e-08	TNS2	nucleus	anterior_prefrontal_cortex
ENSG00000111142	1112.96	-0.718495	0.154836	5.17567e-07	6.42379e-06	METAP2	cytoplasm	anterior_prefrontal_cortex
ENSG00000111144	833.458	-0.35508	0.13614	0.00421738	0.0172078	LTA4H	cytoplasm	anterior_prefrontal_cortex
ENSG00000111181	709.129	1.17397	0.254262	1.72715e-07	2.35828e-06	SLC6A12	nucleus	anterior_prefrontal_cortex
ENSG00000111229	1308.19	-0.875511	0.15384	1.43511e-09	3.10323e-08	ARPC3	cytoplasm	anterior_prefrontal_cortex
ENSG00000111261	599.485	-0.329319	0.141631	0.010405	0.0366316	MANSC1	cytoplasm	anterior_prefrontal_cortex
ENSG00000111269	2082.49	-0.659223	0.143936	8.07695e-07	9.49458e-06	CREBL2	cytoplasm	anterior_prefrontal_cortex
ENSG00000111275	3182.68	-0.80126	0.193097	3.55052e-06	3.6088e-05	ALDH2	cytoplasm	anterior_prefrontal_cortex
ENSG00000111276	1670.04	-0.875829	0.140247	4.93679e-11	1.41783e-09	CDKN1B	cytoplasm	anterior_prefrontal_cortex
ENSG00000111325	180.736	0.63239	0.223722	0.000803047	0.00425225	OGFOD2	nucleus	anterior_prefrontal_cortex
ENSG00000111328	1657.14	-0.693491	0.144977	2.86897e-07	3.72514e-06	CDK2AP1	cytoplasm	anterior_prefrontal_cortex
ENSG00000111331	367.122	0.617252	0.277899	0.00362388	0.0151505	OAS3	nucleus	anterior_prefrontal_cortex
ENSG00000111348	231.649	-0.540479	0.216242	0.00271589	0.0119071	ARHGDIB	cytoplasm	anterior_prefrontal_cortex
ENSG00000111358	588.565	-0.568452	0.1389	1.04855e-05	9.52373e-05	GTF2H3	cytoplasm	anterior_prefrontal_cortex
ENSG00000111371	7006.32	-0.430712	0.131074	0.00035046	0.00208634	SLC38A1	cytoplasm	anterior_prefrontal_cortex
ENSG00000111452	178.648	0.521787	0.208408	0.00300886	0.0129771	ADGRD1	nucleus	anterior_prefrontal_cortex
ENSG00000111481	1063.95	-1.0252	0.158973	9.67631e-12	3.17562e-10	COPZ1	cytoplasm	anterior_prefrontal_cortex
ENSG00000111530	7045.44	-0.510223	0.110782	1.23934e-06	1.39915e-05	CAND1	cytoplasm	anterior_prefrontal_cortex
ENSG00000111540	4479.68	-0.482272	0.114842	8.6984e-06	8.04982e-05	AC034102.1	cytoplasm	anterior_prefrontal_cortex
ENSG00000111615	1868.82	-0.285927	0.125625	0.0133585	0.0446938	KRR1	cytoplasm	anterior_prefrontal_cortex
ENSG00000111639	734.075	-1.24092	0.163399	2.15304e-15	1.5389e-13	MRPL51	cytoplasm	anterior_prefrontal_cortex
ENSG00000111640	24283.9	-1.24864	0.147099	1.29182e-18	1.71951e-16	GAPDH	cytoplasm	anterior_prefrontal_cortex
ENSG00000111652	1627.88	-0.853892	0.131929	1.14423e-11	3.70775e-10	COPS7A	cytoplasm	anterior_prefrontal_cortex
ENSG00000111653	598.69	-0.452503	0.143117	0.000542151	0.00303563	ING4	cytoplasm	anterior_prefrontal_cortex
ENSG00000111664	336.743	1.25126	0.228251	2.34248e-09	4.80359e-08	GNB3	nucleus	anterior_prefrontal_cortex
ENSG00000111667	2782.02	-0.479336	0.128773	6.19715e-05	0.000461186	USP5	cytoplasm	anterior_prefrontal_cortex
ENSG00000111669	8404.01	-1.09659	0.142897	1.27485e-15	9.3219e-14	TPI1	cytoplasm	anterior_prefrontal_cortex
ENSG00000111670	3248.28	-0.284975	0.111748	0.00653286	0.0249303	GNPTAB	cytoplasm	anterior_prefrontal_cortex
ENSG00000111674	12935	-0.74021	0.120203	1.17314e-10	3.11191e-09	ENO2	cytoplasm	anterior_prefrontal_cortex
ENSG00000111678	867.789	-0.980423	0.14021	2.9385e-13	1.3196e-11	C12orf57	cytoplasm	anterior_prefrontal_cortex
ENSG00000111716	8374.17	-1.25648	0.171006	1.07085e-14	6.39889e-13	LDHB	cytoplasm	anterior_prefrontal_cortex
ENSG00000111726	1459.87	-0.713884	0.128151	4.25578e-09	8.19062e-08	CMAS	cytoplasm	anterior_prefrontal_cortex
ENSG00000111752	1984.81	0.903169	0.179656	4.83821e-08	7.44859e-07	PHC1	nucleus	anterior_prefrontal_cortex
ENSG00000111775	3684.48	-1.58661	0.122258	6.41752e-40	1.01897e-36	COX6A1	cytoplasm	anterior_prefrontal_cortex
ENSG00000111786	1018.7	-0.605855	0.136429	1.97816e-06	2.13667e-05	SRSF9	cytoplasm	anterior_prefrontal_cortex
ENSG00000111790	2430.31	-0.315655	0.115545	0.00345626	0.0145482	FGFR1OP2	cytoplasm	anterior_prefrontal_cortex
ENSG00000111802	869.446	-0.377263	0.12608	0.00124872	0.00618629	TDP2	cytoplasm	anterior_prefrontal_cortex
ENSG00000111817	554.211	0.326472	0.148671	0.0145021	0.047737	DSE	nucleus	anterior_prefrontal_cortex
ENSG00000111832	1164.5	-0.7363	0.127936	1.41845e-09	3.07317e-08	RWDD1	cytoplasm	anterior_prefrontal_cortex
ENSG00000111843	579.943	-1.235	0.155469	1.4482e-16	1.29807e-14	TMEM14C	cytoplasm	anterior_prefrontal_cortex
ENSG00000111845	271.51	-0.481056	0.159858	0.000816544	0.00431652	PAK1IP1	cytoplasm	anterior_prefrontal_cortex
ENSG00000111859	787.332	0.315917	0.137405	0.0113903	0.0393648	NEDD9	nucleus	anterior_prefrontal_cortex
ENSG00000111875	423.616	-0.365021	0.151128	0.00712735	0.026767	ASF1A	cytoplasm	anterior_prefrontal_cortex
ENSG00000111880	1132.07	-0.57085	0.145437	2.00069e-05	0.000171117	RNGTT	cytoplasm	anterior_prefrontal_cortex
ENSG00000111885	1154.9	-0.484166	0.145818	0.000273211	0.00167861	MAN1A1	cytoplasm	anterior_prefrontal_cortex
ENSG00000111897	19028.8	-1.16447	0.12861	1.0237e-20	2.0687e-18	SERINC1	cytoplasm	anterior_prefrontal_cortex
ENSG00000111906	933.765	-0.910273	0.14243	1.84659e-11	5.73294e-10	HDDC2	cytoplasm	anterior_prefrontal_cortex
ENSG00000111911	1941.01	-0.60672	0.171202	7.2653e-05	0.000529163	HINT3	cytoplasm	anterior_prefrontal_cortex
ENSG00000111912	4694.83	-0.341218	0.12619	0.00364326	0.0152258	NCOA7	cytoplasm	anterior_prefrontal_cortex
ENSG00000112081	2767.17	-0.679058	0.132416	5.21613e-08	7.98e-07	SRSF3	cytoplasm	anterior_prefrontal_cortex
ENSG00000112096	10811.8	-0.723964	0.171866	3.83482e-06	3.87297e-05	SOD2	cytoplasm	anterior_prefrontal_cortex
ENSG00000112110	475.986	-1.1259	0.144616	6.54595e-16	5.08776e-14	MRPL18	cytoplasm	anterior_prefrontal_cortex
ENSG00000112130	774.777	-0.466519	0.130702	0.000117111	0.000803475	RNF8	cytoplasm	anterior_prefrontal_cortex
ENSG00000112146	2356.13	-0.520598	0.132759	2.45033e-05	0.000203638	FBXO9	cytoplasm	anterior_prefrontal_cortex
ENSG00000112149	501.56	-0.688327	0.16129	3.16935e-06	3.2511e-05	CD83	cytoplasm	anterior_prefrontal_cortex
ENSG00000112186	4626.83	-0.813465	0.143682	1.85002e-09	3.87964e-08	CAP2	cytoplasm	anterior_prefrontal_cortex
ENSG00000112210	653.024	-0.679335	0.162394	5.00398e-06	4.91314e-05	RAB23	cytoplasm	anterior_prefrontal_cortex
ENSG00000112214	121.42	0.844472	0.322494	0.000729708	0.00391615	FHL5	nucleus	anterior_prefrontal_cortex
ENSG00000112245	1000.77	-0.625728	0.136513	8.89945e-07	1.03574e-05	PTP4A1	cytoplasm	anterior_prefrontal_cortex
ENSG00000112280	293.448	0.501009	0.203792	0.00360322	0.0150818	COL9A1	nucleus	anterior_prefrontal_cortex
ENSG00000112290	3878	-0.451911	0.123554	9.05576e-05	0.000640065	WASF1	cytoplasm	anterior_prefrontal_cortex
ENSG00000112294	2902.89	-0.758624	0.146835	3.27562e-08	5.23464e-07	ALDH5A1	cytoplasm	anterior_prefrontal_cortex
ENSG00000112304	509.8	-1.07638	0.154605	2.9351e-13	1.3196e-11	ACOT13	cytoplasm	anterior_prefrontal_cortex
ENSG00000112305	1330.31	-0.500239	0.129758	3.1428e-05	0.000254133	SMAP1	cytoplasm	anterior_prefrontal_cortex
ENSG00000112306	2367.95	-1.45011	0.127018	2.26735e-31	1.8667e-28	RPS12	cytoplasm	anterior_prefrontal_cortex
ENSG00000112308	3215.08	-0.50977	0.147463	0.000146947	0.000980077	C6orf62	cytoplasm	anterior_prefrontal_cortex
ENSG00000112309	628.65	-0.794756	0.180032	1.24538e-06	1.40384e-05	B3GAT2	cytoplasm	anterior_prefrontal_cortex
ENSG00000112333	520.327	-0.615939	0.183452	0.000147019	0.000980231	NR2E1	cytoplasm	anterior_prefrontal_cortex
ENSG00000112335	2495.37	-0.8914	0.143336	5.82164e-11	1.65063e-09	SNX3	cytoplasm	anterior_prefrontal_cortex
ENSG00000112339	2510.52	-0.585407	0.160764	5.60594e-05	0.000422206	HBS1L	cytoplasm	anterior_prefrontal_cortex
ENSG00000112343	153.451	0.656746	0.279693	0.0025601	0.0113454	TRIM38	nucleus	anterior_prefrontal_cortex
ENSG00000112367	1169.02	-0.389447	0.129393	0.00112726	0.00568206	FIG4	cytoplasm	anterior_prefrontal_cortex
ENSG00000112406	2103.67	-0.332393	0.148324	0.0122584	0.041691	HECA	cytoplasm	anterior_prefrontal_cortex
ENSG00000112514	886.218	-1.22284	0.134651	8.43358e-21	1.75111e-18	CUTA	cytoplasm	anterior_prefrontal_cortex
ENSG00000112541	2501.58	0.521182	0.146093	0.000104596	0.000726129	PDE10A	nucleus	anterior_prefrontal_cortex
ENSG00000112562	121.913	0.718349	0.364422	0.0043673	0.0177381	SMOC2	nucleus	anterior_prefrontal_cortex
ENSG00000112576	832.642	-0.35848	0.167608	0.0140465	0.0465195	CCND3	cytoplasm	anterior_prefrontal_cortex
ENSG00000112578	118.855	-0.849274	0.228267	2.2023e-05	0.000185646	BYSL	cytoplasm	anterior_prefrontal_cortex
ENSG00000112640	1569.14	-0.333346	0.118373	0.00256684	0.0113707	PPP2R5D	cytoplasm	anterior_prefrontal_cortex
ENSG00000112651	262.618	-0.533903	0.176571	0.000627428	0.00342765	MRPL2	cytoplasm	anterior_prefrontal_cortex
ENSG00000112659	2907.68	0.564404	0.158419	8.35445e-05	0.000598475	CUL9	nucleus	anterior_prefrontal_cortex
ENSG00000112667	170.403	-1.31397	0.197041	2.05992e-12	7.68289e-11	DNPH1	cytoplasm	anterior_prefrontal_cortex
ENSG00000112695	1931.24	-1.47542	0.131245	1.40439e-30	1.0406e-27	COX7A2	cytoplasm	anterior_prefrontal_cortex
ENSG00000112697	6941.41	-1.19479	0.138353	3.93421e-19	5.6788e-17	TMEM30A	cytoplasm	anterior_prefrontal_cortex
ENSG00000112769	816.993	0.921039	0.133086	5.37356e-13	2.25639e-11	LAMA4	nucleus	anterior_prefrontal_cortex
ENSG00000112782	311.833	0.546134	0.322967	0.012946	0.04353	CLIC5	nucleus	anterior_prefrontal_cortex
ENSG00000112787	1206.26	0.582985	0.138674	6.10208e-06	5.85426e-05	FBRSL1	nucleus	anterior_prefrontal_cortex
ENSG00000112796	1467.37	-0.637521	0.134032	4.36387e-07	5.47738e-06	ENPP5	cytoplasm	anterior_prefrontal_cortex
ENSG00000112799	28.6376	-0.79211	0.545223	0.00999448	0.035456	LY86	cytoplasm	anterior_prefrontal_cortex
ENSG00000112837	148.56	1.49053	0.350599	5.90219e-07	7.19692e-06	TBX18	nucleus	anterior_prefrontal_cortex
ENSG00000112902	1758.23	-0.350812	0.158543	0.0122174	0.0415898	SEMA5A	cytoplasm	anterior_prefrontal_cortex
ENSG00000112964	156.55	0.721754	0.211181	9.53327e-05	0.000667449	GHR	nucleus	anterior_prefrontal_cortex
ENSG00000112972	4513.89	-0.824008	0.141209	6.80216e-10	1.59668e-08	HMGCS1	cytoplasm	anterior_prefrontal_cortex
ENSG00000112996	3514.05	-0.366357	0.122072	0.00112331	0.00566727	MRPS30	cytoplasm	anterior_prefrontal_cortex
ENSG00000113013	4825.37	-0.515603	0.169892	0.000603823	0.00331499	HSPA9	cytoplasm	anterior_prefrontal_cortex
ENSG00000113068	940.127	-0.578453	0.140821	9.37601e-06	8.60881e-05	PFDN1	cytoplasm	anterior_prefrontal_cortex
ENSG00000113140	3291.18	-0.456383	0.181567	0.00328271	0.0139578	SPARC	cytoplasm	anterior_prefrontal_cortex
ENSG00000113141	1332.42	-0.638235	0.134831	4.06128e-07	5.11202e-06	IK	cytoplasm	anterior_prefrontal_cortex
ENSG00000113161	3875.02	-0.350466	0.117183	0.00098935	0.00507998	HMGCR	cytoplasm	anterior_prefrontal_cortex
ENSG00000113163	3170.46	-0.433909	0.134806	0.00044566	0.00256581	COL4A3BP	cytoplasm	anterior_prefrontal_cortex
ENSG00000113282	1289.1	-0.431187	0.152529	0.00162811	0.00773316	CLINT1	cytoplasm	anterior_prefrontal_cortex
ENSG00000113296	388.816	-0.49781	0.191191	0.0024179	0.0108079	THBS4	cytoplasm	anterior_prefrontal_cortex
ENSG00000113312	1086.43	-0.914496	0.141167	1.09254e-11	3.55059e-10	TTC1	cytoplasm	anterior_prefrontal_cortex
ENSG00000113327	7247.05	-0.584247	0.140634	5.30793e-06	5.175e-05	GABRG2	cytoplasm	anterior_prefrontal_cortex
ENSG00000113361	901.611	0.480058	0.205742	0.00507054	0.0201345	CDH6	nucleus	anterior_prefrontal_cortex
ENSG00000113384	951.896	-0.750073	0.171051	1.5661e-06	1.73284e-05	GOLPH3	cytoplasm	anterior_prefrontal_cortex
ENSG00000113387	5975.48	-0.82643	0.160415	2.76966e-08	4.51369e-07	SUB1	cytoplasm	anterior_prefrontal_cortex
ENSG00000113441	6036.67	-0.299154	0.123989	0.00920214	0.0331316	LNPEP	cytoplasm	anterior_prefrontal_cortex
ENSG00000113504	219.954	0.822914	0.679003	0.00855057	0.0311847	SLC12A7	nucleus	anterior_prefrontal_cortex
ENSG00000113522	2797.07	-0.29866	0.120383	0.0074189	0.0276842	RAD50	cytoplasm	anterior_prefrontal_cortex
ENSG00000113552	732.348	-0.463711	0.146707	0.000505812	0.00285881	GNPDA1	cytoplasm	anterior_prefrontal_cortex
ENSG00000113558	7870.19	-1.10804	0.147638	4.76856e-15	3.10851e-13	SKP1	cytoplasm	anterior_prefrontal_cortex
ENSG00000113575	4828.71	-0.942632	0.172225	4.13553e-09	7.98685e-08	PPP2CA	cytoplasm	anterior_prefrontal_cortex
ENSG00000113578	1645.75	-0.475408	0.163204	0.0010236	0.00522473	FGF1	cytoplasm	anterior_prefrontal_cortex
ENSG00000113583	490.298	-0.411843	0.162358	0.00417854	0.0170933	C5orf15	cytoplasm	anterior_prefrontal_cortex
ENSG00000113595	2913.3	-0.545101	0.119769	1.42322e-06	1.5866e-05	TRIM23	cytoplasm	anterior_prefrontal_cortex
ENSG00000113621	1355.09	-0.42694	0.136934	0.000728161	0.00390879	TXNDC15	cytoplasm	anterior_prefrontal_cortex
ENSG00000113638	1906.95	-0.939561	0.141688	3.40341e-12	1.22023e-10	TTC33	cytoplasm	anterior_prefrontal_cortex
ENSG00000113643	900.311	-0.314977	0.129533	0.00843812	0.0308788	RARS	cytoplasm	anterior_prefrontal_cortex
ENSG00000113657	2789.9	-0.419026	0.158714	0.00295159	0.0127623	DPYSL3	cytoplasm	anterior_prefrontal_cortex
ENSG00000113721	2240.21	0.994865	0.145821	9.25372e-13	3.73323e-11	PDGFRB	nucleus	anterior_prefrontal_cortex
ENSG00000113732	354.085	-0.599911	0.168607	7.66372e-05	0.000554332	ATP6V0E1	cytoplasm	anterior_prefrontal_cortex
ENSG00000113734	148.88	-0.430016	0.205621	0.0120238	0.0410816	BNIP1	cytoplasm	anterior_prefrontal_cortex
ENSG00000113811	544.642	-1.35563	0.213767	1.05319e-11	3.44286e-10	SELENOK	cytoplasm	anterior_prefrontal_cortex
ENSG00000113845	565.038	-0.692533	0.15043	7.05744e-07	8.4344e-06	TIMMDC1	cytoplasm	anterior_prefrontal_cortex
ENSG00000114023	1401.78	-0.838589	0.12782	6.98494e-12	2.37413e-10	FAM162A	cytoplasm	anterior_prefrontal_cortex
ENSG00000114030	2767.68	-0.550351	0.133368	9.13254e-06	8.41655e-05	KPNA1	cytoplasm	anterior_prefrontal_cortex
ENSG00000114054	1046.57	-0.643213	0.128707	1.17509e-07	1.66191e-06	PCCB	cytoplasm	anterior_prefrontal_cortex
ENSG00000114062	4010.04	-0.300085	0.113168	0.00380478	0.0157821	UBE3A	cytoplasm	anterior_prefrontal_cortex
ENSG00000114115	217.263	-0.931319	0.242117	1.02178e-05	9.32343e-05	RBP1	cytoplasm	anterior_prefrontal_cortex
ENSG00000114125	536.866	-0.752253	0.148996	7.12454e-08	1.053e-06	RNF7	cytoplasm	anterior_prefrontal_cortex
ENSG00000114270	1097.84	0.837609	0.607307	0.00731915	0.0273625	COL7A1	nucleus	anterior_prefrontal_cortex
ENSG00000114279	7492.92	-0.397856	0.124445	0.000581418	0.00321421	FGF12	cytoplasm	anterior_prefrontal_cortex
ENSG00000114346	396.882	0.481905	0.239855	0.0106768	0.0373638	ECT2	nucleus	anterior_prefrontal_cortex
ENSG00000114353	1805.15	-0.345167	0.149458	0.00990206	0.035173	GNAI2	cytoplasm	anterior_prefrontal_cortex
ENSG00000114354	1108.07	-0.418421	0.144378	0.00135558	0.00661686	TFG	cytoplasm	anterior_prefrontal_cortex
ENSG00000114383	936.983	-0.413275	0.14706	0.00184938	0.0086347	TUSC2	cytoplasm	anterior_prefrontal_cortex
ENSG00000114391	2528.39	-1.11999	0.136577	1.71589e-17	1.83377e-15	RPL24	cytoplasm	anterior_prefrontal_cortex
ENSG00000114405	943.451	-1.04788	0.151152	4.33204e-13	1.85543e-11	C3orf14	cytoplasm	anterior_prefrontal_cortex
ENSG00000114416	2575.12	-0.29532	0.130336	0.0135057	0.0450663	FXR1	cytoplasm	anterior_prefrontal_cortex
ENSG00000114446	853.036	-0.605503	0.180719	0.000150818	0.00100225	IFT57	cytoplasm	anterior_prefrontal_cortex
ENSG00000114503	1175.17	-0.771756	0.138117	3.41486e-09	6.72952e-08	NCBP2	cytoplasm	anterior_prefrontal_cortex
ENSG00000114520	756.756	-0.699801	0.169481	5.80006e-06	5.60319e-05	SNX4	cytoplasm	anterior_prefrontal_cortex
ENSG00000114544	1421.76	-0.447736	0.123483	0.000103171	0.000717131	SLC41A3	cytoplasm	anterior_prefrontal_cortex
ENSG00000114573	10948.7	-0.564301	0.131581	4.32702e-06	4.31518e-05	ATP6V1A	cytoplasm	anterior_prefrontal_cortex
ENSG00000114631	1679.39	-0.633596	0.126742	1.18701e-07	1.67636e-06	PODXL2	cytoplasm	anterior_prefrontal_cortex
ENSG00000114646	2249.85	-0.815376	0.177887	5.2055e-07	6.45407e-06	CSPG5	cytoplasm	anterior_prefrontal_cortex
ENSG00000114698	655.446	-0.4862	0.165995	0.000961785	0.00495585	PLSCR4	cytoplasm	anterior_prefrontal_cortex
ENSG00000114784	1168.19	-0.66229	0.137966	3.07942e-07	3.97287e-06	EIF1B	cytoplasm	anterior_prefrontal_cortex
ENSG00000114790	990.33	-0.40379	0.188806	0.011214	0.0388584	ARHGEF26	cytoplasm	anterior_prefrontal_cortex
ENSG00000114796	6535.89	-0.499425	0.144015	0.000165625	0.00108829	KLHL24	cytoplasm	anterior_prefrontal_cortex
ENSG00000114805	1720.35	-0.407204	0.133106	0.000883169	0.00460427	PLCH1	cytoplasm	anterior_prefrontal_cortex
ENSG00000114841	2399.37	1.10725	0.172447	9.32284e-12	3.07931e-10	DNAH1	nucleus	anterior_prefrontal_cortex
ENSG00000114850	1967.78	-0.85417	0.123833	6.71565e-13	2.76448e-11	SSR3	cytoplasm	anterior_prefrontal_cortex
ENSG00000114859	487.886	0.683181	0.171806	1.17239e-05	0.000105212	CLCN2	nucleus	anterior_prefrontal_cortex
ENSG00000114861	3200.69	0.347833	0.135496	0.00501559	0.0199519	FOXP1	nucleus	anterior_prefrontal_cortex
ENSG00000114902	955.129	-1.00457	0.151211	3.25027e-12	1.1691e-10	SPCS1	cytoplasm	anterior_prefrontal_cortex
ENSG00000114904	1352.63	-0.358817	0.134356	0.00346907	0.0145966	NEK4	cytoplasm	anterior_prefrontal_cortex
ENSG00000114942	1708.9	-0.946935	0.144138	5.03105e-12	1.74742e-10	EEF1B2	cytoplasm	anterior_prefrontal_cortex
ENSG00000114948	3796.15	-0.674019	0.156023	2.47312e-06	2.60175e-05	ADAM23	cytoplasm	anterior_prefrontal_cortex
ENSG00000114956	322.942	-0.417725	0.182369	0.00781973	0.0289611	DGUOK	cytoplasm	anterior_prefrontal_cortex
ENSG00000114978	925.414	-0.416151	0.12838	0.000473989	0.00270856	MOB1A	cytoplasm	anterior_prefrontal_cortex
ENSG00000115041	2141.61	0.384105	0.12698	0.00109795	0.00555826	KCNIP3	nucleus	anterior_prefrontal_cortex
ENSG00000115053	3793.83	-1.1813	0.133339	6.09449e-20	1.07519e-17	NCL	cytoplasm	anterior_prefrontal_cortex
ENSG00000115091	2761.56	-0.563558	0.119247	6.31364e-07	7.64411e-06	ACTR3	cytoplasm	anterior_prefrontal_cortex
ENSG00000115109	1992.34	-0.514898	0.134793	3.90595e-05	0.000308877	EPB41L5	cytoplasm	anterior_prefrontal_cortex
ENSG00000115128	279.137	-0.83375	0.173347	2.02135e-07	2.7166e-06	SF3B6	cytoplasm	anterior_prefrontal_cortex
ENSG00000115159	2181.99	-0.320499	0.14126	0.0123961	0.0420691	GPD2	cytoplasm	anterior_prefrontal_cortex
ENSG00000115183	899.477	0.579516	0.157113	5.1113e-05	0.000389373	TANC1	nucleus	anterior_prefrontal_cortex
ENSG00000115194	1495.54	-0.402198	0.147403	0.00246109	0.0109656	SLC30A3	cytoplasm	anterior_prefrontal_cortex
ENSG00000115207	810.375	0.343512	0.132185	0.00472674	0.0189624	GTF3C2	nucleus	anterior_prefrontal_cortex
ENSG00000115216	1325.04	-0.397761	0.117367	0.000309214	0.00187085	NRBP1	cytoplasm	anterior_prefrontal_cortex
ENSG00000115232	217.227	0.445502	0.188924	0.00603726	0.0233152	ITGA4	nucleus	anterior_prefrontal_cortex
ENSG00000115233	1231.71	-0.763392	0.131084	8.67653e-10	1.97816e-08	PSMD14	cytoplasm	anterior_prefrontal_cortex
ENSG00000115234	1151.08	-0.487702	0.135521	9.87622e-05	0.000689072	SNX17	cytoplasm	anterior_prefrontal_cortex
ENSG00000115241	773.167	-0.790067	0.143835	5.5861e-09	1.055e-07	PPM1G	cytoplasm	anterior_prefrontal_cortex
ENSG00000115252	1918.41	-0.487506	0.133242	9.3384e-05	0.00065525	PDE1A	cytoplasm	anterior_prefrontal_cortex
ENSG00000115257	105.384	0.467693	0.24004	0.0139524	0.0462935	PCSK4	nucleus	anterior_prefrontal_cortex
ENSG00000115267	188.946	0.75536	0.235509	0.000167162	0.00109612	IFIH1	nucleus	anterior_prefrontal_cortex
ENSG00000115268	1658.59	-1.18701	0.208466	6.31082e-10	1.48763e-08	RPS15	cytoplasm	anterior_prefrontal_cortex
ENSG00000115271	691.029	-0.523383	0.164353	0.000394796	0.00231067	GCA	cytoplasm	anterior_prefrontal_cortex
ENSG00000115286	1034.6	-0.966238	0.135067	8.9142e-14	4.54481e-12	NDUFS7	cytoplasm	anterior_prefrontal_cortex
ENSG00000115310	21966.7	-0.977406	0.127367	1.52248e-15	1.10599e-13	RTN4	cytoplasm	anterior_prefrontal_cortex
ENSG00000115350	154.017	-0.534505	0.227658	0.00420588	0.0171798	POLE4	cytoplasm	anterior_prefrontal_cortex
ENSG00000115364	2408.32	-0.694174	0.124132	3.57155e-09	7.01963e-08	MRPL19	cytoplasm	anterior_prefrontal_cortex
ENSG00000115365	7043.85	-0.676998	0.125273	1.01032e-08	1.81555e-07	LANCL1	cytoplasm	anterior_prefrontal_cortex
ENSG00000115419	11826.8	-0.296374	0.131151	0.0137726	0.0457898	GLS	cytoplasm	anterior_prefrontal_cortex
ENSG00000115421	978.224	-0.454969	0.138298	0.000340359	0.00203711	PAPOLG	cytoplasm	anterior_prefrontal_cortex
ENSG00000115423	1063.15	0.356774	0.16672	0.0145913	0.0479525	DNAH6	nucleus	anterior_prefrontal_cortex
ENSG00000115446	585.348	-0.460471	0.145125	0.000529258	0.00297318	UNC50	cytoplasm	anterior_prefrontal_cortex
ENSG00000115457	162.48	-0.595422	0.228829	0.00177591	0.00833017	IGFBP2	cytoplasm	anterior_prefrontal_cortex
ENSG00000115461	1393.88	-0.649326	0.148044	2.18144e-06	2.33468e-05	IGFBP5	cytoplasm	anterior_prefrontal_cortex
ENSG00000115468	530.891	-0.600353	0.155282	2.37522e-05	0.000198193	EFHD1	cytoplasm	anterior_prefrontal_cortex
ENSG00000115484	1988.21	-0.759984	0.123298	1.08797e-10	2.89982e-09	CCT4	cytoplasm	anterior_prefrontal_cortex
ENSG00000115514	372.065	-0.618734	0.162017	2.73362e-05	0.000223732	TXNDC9	cytoplasm	anterior_prefrontal_cortex
ENSG00000115520	720.63	-0.58772	0.159965	5.3482e-05	0.00040506	COQ10B	cytoplasm	anterior_prefrontal_cortex
ENSG00000115539	204.679	-0.927814	0.194489	2.01784e-07	2.71517e-06	PDCL3	cytoplasm	anterior_prefrontal_cortex
ENSG00000115540	1656.91	-0.621223	0.133071	6.32458e-07	7.65319e-06	MOB4	cytoplasm	anterior_prefrontal_cortex
ENSG00000115541	738.153	-1.48913	0.150875	3.38454e-24	1.19421e-21	HSPE1	cytoplasm	anterior_prefrontal_cortex
ENSG00000115561	3454.72	-0.829833	0.122826	1.86796e-12	7.00216e-11	CHMP3	cytoplasm	anterior_prefrontal_cortex
ENSG00000115641	382.459	-0.502854	0.154626	0.000334967	0.00200701	FHL2	cytoplasm	anterior_prefrontal_cortex
ENSG00000115649	419.301	-0.410684	0.155947	0.00324839	0.0138569	CNPPD1	cytoplasm	anterior_prefrontal_cortex
ENSG00000115685	1183.71	-0.829806	0.123749	3.73609e-12	1.33092e-10	PPP1R7	cytoplasm	anterior_prefrontal_cortex
ENSG00000115738	1403.96	-0.661303	0.123791	1.8182e-08	3.0876e-07	ID2	cytoplasm	anterior_prefrontal_cortex
ENSG00000115756	1747.32	-0.57036	0.148994	2.94674e-05	0.000239324	HPCAL1	cytoplasm	anterior_prefrontal_cortex
ENSG00000115758	501.618	-0.372292	0.163805	0.00936848	0.0336487	ODC1	cytoplasm	anterior_prefrontal_cortex
ENSG00000115762	5907.03	-0.724131	0.146755	1.2604e-07	1.77101e-06	PLEKHB2	cytoplasm	anterior_prefrontal_cortex
ENSG00000115806	586.396	-0.396123	0.141687	0.00217394	0.00988635	GORASP2	cytoplasm	anterior_prefrontal_cortex
ENSG00000115808	3092.07	-0.426835	0.126756	0.000288158	0.00175926	STRN	cytoplasm	anterior_prefrontal_cortex
ENSG00000115816	885.884	-0.564642	0.151898	4.40037e-05	0.000342013	CEBPZ	cytoplasm	anterior_prefrontal_cortex
ENSG00000115839	3190.83	-0.355304	0.115898	0.00133011	0.00651972	RAB3GAP1	cytoplasm	anterior_prefrontal_cortex
ENSG00000115840	2605.38	-0.36132	0.117084	0.000937733	0.00484314	SLC25A12	cytoplasm	anterior_prefrontal_cortex
ENSG00000115866	1084.05	-0.383788	0.158321	0.00628878	0.0241314	DARS	cytoplasm	anterior_prefrontal_cortex
ENSG00000115902	2542.57	-1.08117	0.188681	7.16159e-10	1.66696e-08	SLC1A4	cytoplasm	anterior_prefrontal_cortex
ENSG00000115919	348.491	0.429434	0.161164	0.00277968	0.0121394	KYNU	nucleus	anterior_prefrontal_cortex
ENSG00000115944	1568.79	-0.825463	0.157323	1.81247e-08	3.08259e-07	COX7A2L	cytoplasm	anterior_prefrontal_cortex
ENSG00000115946	214.695	-0.658103	0.177998	4.02311e-05	0.000316789	PNO1	cytoplasm	anterior_prefrontal_cortex
ENSG00000115956	63.9995	-0.697714	0.288697	0.0021961	0.00996879	PLEK	cytoplasm	anterior_prefrontal_cortex
ENSG00000115977	13776	-0.291338	0.109569	0.00515292	0.0204033	AAK1	cytoplasm	anterior_prefrontal_cortex
ENSG00000116005	2843.03	-0.704892	0.169631	4.75387e-06	4.6987e-05	PCYOX1	cytoplasm	anterior_prefrontal_cortex
ENSG00000116030	1849.28	-1.03453	0.124965	8.67043e-18	1.00383e-15	SUMO1	cytoplasm	anterior_prefrontal_cortex
ENSG00000116095	2087.11	-0.459167	0.160474	0.0013544	0.00661257	PLEKHA3	cytoplasm	anterior_prefrontal_cortex
ENSG00000116096	95.3724	-0.978104	0.256757	1.30974e-05	0.000116401	SPR	cytoplasm	anterior_prefrontal_cortex
ENSG00000116106	6998.35	-0.286908	0.120657	0.0107646	0.0376177	EPHA4	cytoplasm	anterior_prefrontal_cortex
ENSG00000116120	1400.66	-0.37554	0.129821	0.00175369	0.00825034	FARSB	cytoplasm	anterior_prefrontal_cortex
ENSG00000116127	4574.95	0.347959	0.128932	0.00332796	0.0141205	ALMS1	nucleus	anterior_prefrontal_cortex
ENSG00000116133	4350.69	-0.764253	0.177266	1.98909e-06	2.14742e-05	DHCR24	cytoplasm	anterior_prefrontal_cortex
ENSG00000116138	1442.34	-0.475353	0.120974	2.83497e-05	0.000231346	DNAJC16	cytoplasm	anterior_prefrontal_cortex
ENSG00000116141	1888.85	-0.36941	0.123447	0.0013032	0.00641328	MARK1	cytoplasm	anterior_prefrontal_cortex
ENSG00000116147	9785.84	-0.5181	0.134487	3.20467e-05	0.000258197	TNR	cytoplasm	anterior_prefrontal_cortex
ENSG00000116161	2308.57	-1.17879	0.136249	3.53426e-19	5.13484e-17	CACYBP	cytoplasm	anterior_prefrontal_cortex
ENSG00000116171	1406.67	-0.748633	0.140948	1.77118e-08	3.01928e-07	SCP2	cytoplasm	anterior_prefrontal_cortex
ENSG00000116209	3079.4	-1.08683	0.139658	5.86969e-16	4.57815e-14	TMEM59	cytoplasm	anterior_prefrontal_cortex
ENSG00000116221	610.611	-0.335455	0.141417	0.00849801	0.0310337	MRPL37	cytoplasm	anterior_prefrontal_cortex
ENSG00000116251	3147.78	-0.908673	0.129031	2.19537e-13	1.03202e-11	RPL22	cytoplasm	anterior_prefrontal_cortex
ENSG00000116254	14661.5	0.560346	0.176065	0.000281329	0.00172087	CHD5	nucleus	anterior_prefrontal_cortex
ENSG00000116260	1292.9	-0.604317	0.17533	0.000111126	0.000766437	QSOX1	cytoplasm	anterior_prefrontal_cortex
ENSG00000116273	429.459	-0.415923	0.17337	0.00586074	0.0227243	PHF13	cytoplasm	anterior_prefrontal_cortex
ENSG00000116288	1816.15	-1.07207	0.149635	6.36477e-14	3.329e-12	PARK7	cytoplasm	anterior_prefrontal_cortex
ENSG00000116350	1550.07	-0.545806	0.122642	2.24237e-06	2.39182e-05	SRSF4	cytoplasm	anterior_prefrontal_cortex
ENSG00000116406	2215.68	-0.463253	0.132119	0.000139162	0.000934005	EDEM3	cytoplasm	anterior_prefrontal_cortex
ENSG00000116455	593.71	-0.351043	0.137154	0.00512061	0.0203007	WDR77	cytoplasm	anterior_prefrontal_cortex
ENSG00000116459	2290.53	-0.840902	0.134912	5.48261e-11	1.56047e-09	ATP5PB	cytoplasm	anterior_prefrontal_cortex
ENSG00000116489	1355.47	-0.485818	0.123505	2.72881e-05	0.000223421	CAPZA1	cytoplasm	anterior_prefrontal_cortex
ENSG00000116514	581.422	-0.388377	0.146116	0.00332531	0.0141142	RNF19B	cytoplasm	anterior_prefrontal_cortex
ENSG00000116586	262.227	-1.38554	0.185393	5.33019e-15	3.43434e-13	LAMTOR2	cytoplasm	anterior_prefrontal_cortex
ENSG00000116604	3936.18	-0.356342	0.132455	0.0034672	0.0145915	MEF2D	cytoplasm	anterior_prefrontal_cortex
ENSG00000116649	473.417	-0.714503	0.14991	3.1694e-07	4.07476e-06	SRM	cytoplasm	anterior_prefrontal_cortex
ENSG00000116661	1464.79	-1.05931	0.142825	9.51885e-15	5.71877e-13	FBXO2	cytoplasm	anterior_prefrontal_cortex
ENSG00000116663	106.568	-0.681363	0.226854	0.000435146	0.002517	FBXO6	cytoplasm	anterior_prefrontal_cortex
ENSG00000116675	11261.3	-0.588124	0.146592	1.30982e-05	0.000116401	DNAJC6	cytoplasm	anterior_prefrontal_cortex
ENSG00000116685	510.65	-0.392101	0.147874	0.00331797	0.0140934	KIAA2013	cytoplasm	anterior_prefrontal_cortex
ENSG00000116688	4564.18	-0.389663	0.125771	0.0008472	0.00445105	MFN2	cytoplasm	anterior_prefrontal_cortex
ENSG00000116729	1572.37	-0.413126	0.181531	0.00717203	0.026903	WLS	cytoplasm	anterior_prefrontal_cortex
ENSG00000116741	456.033	-0.715973	0.165423	2.36876e-06	2.51218e-05	RGS2	cytoplasm	anterior_prefrontal_cortex
ENSG00000116747	3029.23	-0.347185	0.141299	0.00627932	0.0240993	RO60	cytoplasm	anterior_prefrontal_cortex
ENSG00000116750	1917.54	-0.752513	0.127575	5.68833e-10	1.35817e-08	UCHL5	cytoplasm	anterior_prefrontal_cortex
ENSG00000116752	839.556	-0.970461	0.137712	1.99994e-13	9.49929e-12	BCAS2	cytoplasm	anterior_prefrontal_cortex
ENSG00000116771	113.135	-0.472397	0.223738	0.0097062	0.0346323	AGMAT	cytoplasm	anterior_prefrontal_cortex
ENSG00000116774	94.7632	-0.749925	0.25528	0.000448757	0.00258021	OLFML3	cytoplasm	anterior_prefrontal_cortex
ENSG00000116791	341.953	-0.718669	0.166939	2.68536e-06	2.79592e-05	CRYZ	cytoplasm	anterior_prefrontal_cortex
ENSG00000116809	529.88	0.460341	0.151471	0.000794841	0.00421381	ZBTB17	nucleus	anterior_prefrontal_cortex
ENSG00000116857	1162.79	-0.700703	0.141133	1.10512e-07	1.57271e-06	TMEM9	cytoplasm	anterior_prefrontal_cortex
ENSG00000116863	235.801	-0.56152	0.178218	0.000384668	0.00226032	ADPRHL2	cytoplasm	anterior_prefrontal_cortex
ENSG00000116883	279.502	0.927843	0.227591	4.04794e-06	4.06789e-05	AL591845.1	nucleus	anterior_prefrontal_cortex
ENSG00000116898	549.519	-0.76468	0.159709	2.55268e-07	3.3576e-06	MRPS15	cytoplasm	anterior_prefrontal_cortex
ENSG00000116903	1222.28	-0.400049	0.130807	0.000924218	0.00478445	EXOC8	cytoplasm	anterior_prefrontal_cortex
ENSG00000116918	1524.51	-0.629045	0.178825	7.66574e-05	0.000554332	TSNAX	cytoplasm	anterior_prefrontal_cortex
ENSG00000116954	591.464	-0.369626	0.153226	0.00696427	0.0262862	RRAGC	cytoplasm	anterior_prefrontal_cortex
ENSG00000117000	2285.66	0.29684	0.129078	0.0126132	0.0426236	RLF	nucleus	anterior_prefrontal_cortex
ENSG00000117054	1289.95	-0.35704	0.119659	0.00138663	0.00675062	ACADM	cytoplasm	anterior_prefrontal_cortex
ENSG00000117115	2064.23	-0.614711	0.183371	0.000144116	0.000964057	PADI2	cytoplasm	anterior_prefrontal_cortex
ENSG00000117118	778.088	-0.66924	0.143572	5.62206e-07	6.90733e-06	SDHB	cytoplasm	anterior_prefrontal_cortex
ENSG00000117133	277.728	-0.508538	0.168719	0.000713145	0.00383559	RPF1	cytoplasm	anterior_prefrontal_cortex
ENSG00000117152	15618	-1.00203	0.139466	6.10274e-14	3.20697e-12	RGS4	cytoplasm	anterior_prefrontal_cortex
ENSG00000117153	1215.61	-0.656497	0.127485	5.0402e-08	7.73213e-07	KLHL12	cytoplasm	anterior_prefrontal_cortex
ENSG00000117154	996.873	-0.283643	0.124181	0.0135177	0.0450975	IGSF21	cytoplasm	anterior_prefrontal_cortex
ENSG00000117155	5827.15	-0.550931	0.130603	6.16777e-06	5.91218e-05	SSX2IP	cytoplasm	anterior_prefrontal_cortex
ENSG00000117174	837.855	-0.412691	0.134298	0.000841949	0.00442556	ZNHIT6	cytoplasm	anterior_prefrontal_cortex
ENSG00000117222	1056.69	-0.51912	0.140641	6.01668e-05	0.00044911	RBBP5	cytoplasm	anterior_prefrontal_cortex
ENSG00000117280	482.521	-0.519754	0.162319	0.000355684	0.00211065	RAB29	cytoplasm	anterior_prefrontal_cortex
ENSG00000117335	2841.55	0.522209	0.17286	0.000634999	0.00346305	CD46	nucleus	anterior_prefrontal_cortex
ENSG00000117385	380.026	0.509645	0.157229	0.000334729	0.00200612	P3H1	nucleus	anterior_prefrontal_cortex
ENSG00000117395	796.91	-1.15251	0.133487	6.29034e-19	8.79421e-17	EBNA1BP2	cytoplasm	anterior_prefrontal_cortex
ENSG00000117410	1427.3	-1.12419	0.152541	1.39684e-14	8.10712e-13	ATP6V0B	cytoplasm	anterior_prefrontal_cortex
ENSG00000117411	1485.23	0.356484	0.142531	0.00600329	0.0231961	B4GALT2	nucleus	anterior_prefrontal_cortex
ENSG00000117419	1316.22	-0.661956	0.139149	3.65137e-07	4.63807e-06	ERI3	cytoplasm	anterior_prefrontal_cortex
ENSG00000117425	387.949	0.398241	0.184726	0.0117972	0.0404691	PTCH2	nucleus	anterior_prefrontal_cortex
ENSG00000117448	520.774	-0.577595	0.157847	5.46605e-05	0.00041286	AKR1A1	cytoplasm	anterior_prefrontal_cortex
ENSG00000117450	2539.37	-1.24266	0.134974	2.46019e-21	5.69663e-19	PRDX1	cytoplasm	anterior_prefrontal_cortex
ENSG00000117477	275.541	-0.683456	0.197127	8.06881e-05	0.00058027	CCDC181	cytoplasm	anterior_prefrontal_cortex
ENSG00000117500	1123.45	-0.632756	0.151081	5.41107e-06	5.25941e-05	TMED5	cytoplasm	anterior_prefrontal_cortex
ENSG00000117519	1901.81	-0.774763	0.134815	1.48084e-09	3.18659e-08	CNN3	cytoplasm	anterior_prefrontal_cortex
ENSG00000117525	1388.9	-0.427315	0.206328	0.0115454	0.0397897	F3	cytoplasm	anterior_prefrontal_cortex
ENSG00000117533	1679.93	-0.524464	0.130896	1.70486e-05	0.000147633	VAMP4	cytoplasm	anterior_prefrontal_cortex
ENSG00000117569	2023.91	-0.343001	0.140298	0.00701847	0.0264385	PTBP2	cytoplasm	anterior_prefrontal_cortex
ENSG00000117592	1625.17	-1.00243	0.144893	4.44618e-13	1.89701e-11	PRDX6	cytoplasm	anterior_prefrontal_cortex
ENSG00000117597	885.298	-0.283413	0.121628	0.0121965	0.0415503	UTP25	cytoplasm	anterior_prefrontal_cortex
ENSG00000117598	678.918	-0.294557	0.130589	0.0140702	0.0465904	PLPPR5	cytoplasm	anterior_prefrontal_cortex
ENSG00000117600	4006.71	-0.482788	0.133129	8.90575e-05	0.00063125	PLPPR4	cytoplasm	anterior_prefrontal_cortex
ENSG00000117602	217.447	-0.448602	0.18395	0.00477848	0.0191285	RCAN3	cytoplasm	anterior_prefrontal_cortex
ENSG00000117614	523.718	-0.464214	0.154906	0.000876376	0.00457687	SYF2	cytoplasm	anterior_prefrontal_cortex
ENSG00000117616	2684.32	0.274022	0.114428	0.0103477	0.036476	RSRP1	nucleus	anterior_prefrontal_cortex
ENSG00000117632	9649.32	-1.16257	0.147754	2.2006e-16	1.90339e-14	STMN1	cytoplasm	anterior_prefrontal_cortex
ENSG00000117650	70.884	-0.655607	0.292569	0.00372471	0.0154992	NEK2	cytoplasm	anterior_prefrontal_cortex
ENSG00000117691	431.888	-0.824405	0.176092	3.49476e-07	4.44882e-06	NENF	cytoplasm	anterior_prefrontal_cortex
ENSG00000117748	449.29	-0.798554	0.153478	2.7859e-08	4.5302e-07	RPA2	cytoplasm	anterior_prefrontal_cortex
ENSG00000117751	636.816	-0.627733	0.149838	5.62242e-06	5.44816e-05	PPP1R8	cytoplasm	anterior_prefrontal_cortex
ENSG00000117758	2156.22	-0.550321	0.123821	2.27698e-06	2.42177e-05	STX12	cytoplasm	anterior_prefrontal_cortex
ENSG00000117862	476.367	-0.66008	0.183845	5.5447e-05	0.000418517	TXNDC12	cytoplasm	anterior_prefrontal_cortex
ENSG00000117877	154.264	-0.458083	0.197274	0.00617235	0.0237581	CD3EAP	cytoplasm	anterior_prefrontal_cortex
ENSG00000117899	766.132	-0.423224	0.132096	0.000543441	0.00304209	MESD	cytoplasm	anterior_prefrontal_cortex
ENSG00000117906	2160.7	-0.869684	0.14232	1.08096e-10	2.88655e-09	RCN2	cytoplasm	anterior_prefrontal_cortex
ENSG00000117984	3412.08	-1.28734	0.154321	4.22525e-18	5.21795e-16	CTSD	cytoplasm	anterior_prefrontal_cortex
ENSG00000118096	541.287	-0.560186	0.159492	0.00010472	0.000726765	IFT46	cytoplasm	anterior_prefrontal_cortex
ENSG00000118181	3312.39	-1.32045	0.137837	6.08989e-23	1.73554e-20	RPS25	cytoplasm	anterior_prefrontal_cortex
ENSG00000118217	1770.59	-0.287744	0.115581	0.0078055	0.0289181	ATF6	cytoplasm	anterior_prefrontal_cortex
ENSG00000118263	1589.04	0.360917	0.120856	0.00134699	0.00658218	KLF7	nucleus	anterior_prefrontal_cortex
ENSG00000118276	2795.39	-0.480792	0.134416	0.000107074	0.000741248	B4GALT6	cytoplasm	anterior_prefrontal_cortex
ENSG00000118292	91.7211	-1.23129	0.320382	6.37294e-06	6.07694e-05	C1orf54	cytoplasm	anterior_prefrontal_cortex
ENSG00000118307	142.307	-0.722548	0.242693	0.000392865	0.00230179	CASC1	cytoplasm	anterior_prefrontal_cortex
ENSG00000118363	1092.64	-0.965112	0.195351	6.89817e-08	1.02568e-06	SPCS2	cytoplasm	anterior_prefrontal_cortex
ENSG00000118402	1043.38	-0.989386	0.141402	2.56468e-13	1.18279e-11	ELOVL4	cytoplasm	anterior_prefrontal_cortex
ENSG00000118407	196.91	-0.462359	0.184459	0.0037907	0.0157472	FILIP1	cytoplasm	anterior_prefrontal_cortex
ENSG00000118418	740.018	-0.572035	0.154183	4.75313e-05	0.000365217	HMGN3	cytoplasm	anterior_prefrontal_cortex
ENSG00000118432	4629.78	-0.372488	0.126246	0.00143057	0.00693735	CNR1	cytoplasm	anterior_prefrontal_cortex
ENSG00000118454	1567.08	-0.386757	0.135474	0.00183484	0.00857225	ANKRD13C	cytoplasm	anterior_prefrontal_cortex
ENSG00000118495	476.107	0.361984	0.162832	0.0116308	0.0400217	PLAGL1	nucleus	anterior_prefrontal_cortex
ENSG00000118503	84.6599	0.619522	0.348975	0.00960271	0.0343347	TNFAIP3	nucleus	anterior_prefrontal_cortex
ENSG00000118564	3074.02	-0.39375	0.12503	0.000686305	0.00370918	FBXL5	cytoplasm	anterior_prefrontal_cortex
ENSG00000118680	1537.12	-0.992049	0.140581	1.6047e-13	7.75688e-12	MYL12B	cytoplasm	anterior_prefrontal_cortex
ENSG00000118689	4269.63	-0.438486	0.130112	0.000268056	0.00165013	FOXO3	cytoplasm	anterior_prefrontal_cortex
ENSG00000118705	1074.49	-0.527684	0.130582	1.44784e-05	0.000127159	RPN2	cytoplasm	anterior_prefrontal_cortex
ENSG00000118729	41.6244	0.716967	0.37531	0.00617332	0.0237581	CASQ2	nucleus	anterior_prefrontal_cortex
ENSG00000118733	2510.81	-0.462783	0.133921	0.000167275	0.00109621	OLFM3	cytoplasm	anterior_prefrontal_cortex
ENSG00000118785	530.083	-0.963864	0.203588	1.84697e-07	2.50343e-06	SPP1	cytoplasm	anterior_prefrontal_cortex
ENSG00000118804	153.485	-0.553692	0.215234	0.00222887	0.0100969	STBD1	cytoplasm	anterior_prefrontal_cortex
ENSG00000118898	1013.05	-0.843271	0.150956	2.82889e-09	5.70112e-08	PPL	cytoplasm	anterior_prefrontal_cortex
ENSG00000118939	241.064	-0.518616	0.183909	0.0012429	0.00616293	UCHL3	cytoplasm	anterior_prefrontal_cortex
ENSG00000118946	2864.1	-0.358223	0.140343	0.00487552	0.0194497	PCDH17	cytoplasm	anterior_prefrontal_cortex
ENSG00000118971	7402.39	-0.3433	0.127791	0.00336395	0.0142352	CCND2	cytoplasm	anterior_prefrontal_cortex
ENSG00000119013	673.77	-0.637657	0.707484	0.0153085	0.0498744	NDUFB3	cytoplasm	anterior_prefrontal_cortex
ENSG00000119121	192.928	0.549017	0.281862	0.00898409	0.0324886	TRPM6	nucleus	anterior_prefrontal_cortex
ENSG00000119125	6233.37	-0.522586	0.124296	7.45913e-06	7.00799e-05	GDA	cytoplasm	anterior_prefrontal_cortex
ENSG00000119138	2698.65	-0.463203	0.145845	0.00047942	0.002732	KLF9	cytoplasm	anterior_prefrontal_cortex
ENSG00000119318	3056.01	-0.678231	0.124827	1.23402e-08	2.17362e-07	RAD23B	cytoplasm	anterior_prefrontal_cortex
ENSG00000119335	3965.05	-0.905654	0.120684	6.97066e-15	4.28041e-13	SET	cytoplasm	anterior_prefrontal_cortex
ENSG00000119392	546.735	-0.588792	0.144745	1.0825e-05	9.79033e-05	GLE1	cytoplasm	anterior_prefrontal_cortex
ENSG00000119396	3250.26	-0.677312	0.135589	1.0181e-07	1.46198e-06	RAB14	cytoplasm	anterior_prefrontal_cortex
ENSG00000119401	761.929	-0.484067	0.138001	0.000139207	0.000934026	TRIM32	cytoplasm	anterior_prefrontal_cortex
ENSG00000119402	2882.97	-0.346072	0.117333	0.00157848	0.00753286	FBXW2	cytoplasm	anterior_prefrontal_cortex
ENSG00000119414	1884.31	-0.714839	0.147526	1.98168e-07	2.67136e-06	PPP6C	cytoplasm	anterior_prefrontal_cortex
ENSG00000119421	773.16	-1.12351	0.134647	6.52244e-18	7.71209e-16	NDUFA8	cytoplasm	anterior_prefrontal_cortex
ENSG00000119431	193.198	-0.436103	0.175876	0.0045505	0.0183747	HDHD3	cytoplasm	anterior_prefrontal_cortex
ENSG00000119446	1023.59	-0.666811	0.145416	7.53679e-07	8.9257e-06	RBM18	cytoplasm	anterior_prefrontal_cortex
ENSG00000119471	968.939	-0.85597	0.196053	1.25106e-06	1.40951e-05	HSDL2	cytoplasm	anterior_prefrontal_cortex
ENSG00000119523	386.756	-0.333015	0.14652	0.0116674	0.0401248	ALG2	cytoplasm	anterior_prefrontal_cortex
ENSG00000119535	113.652	-0.807254	0.235753	7.67686e-05	0.000554776	CSF3R	cytoplasm	anterior_prefrontal_cortex
ENSG00000119537	876.984	-0.604223	0.154884	1.96945e-05	0.00016877	KDSR	cytoplasm	anterior_prefrontal_cortex
ENSG00000119541	1144.6	-0.310925	0.125355	0.00740582	0.0276493	VPS4B	cytoplasm	anterior_prefrontal_cortex
ENSG00000119547	751.29	0.536016	0.127446	6.46004e-06	6.15518e-05	ONECUT2	nucleus	anterior_prefrontal_cortex
ENSG00000119599	296.402	-0.538727	0.168112	0.000346031	0.00206218	DCAF4	cytoplasm	anterior_prefrontal_cortex
ENSG00000119632	242.525	-1.35183	0.196017	3.73635e-13	1.61901e-11	IFI27L2	cytoplasm	anterior_prefrontal_cortex
ENSG00000119636	252.569	-0.437095	0.16341	0.00263893	0.0116413	BBOF1	cytoplasm	anterior_prefrontal_cortex
ENSG00000119640	265.928	-0.600082	0.167205	7.33681e-05	0.000533148	ACYP1	cytoplasm	anterior_prefrontal_cortex
ENSG00000119650	320.27	-0.53503	0.166216	0.000329754	0.00197951	IFT43	cytoplasm	anterior_prefrontal_cortex
ENSG00000119655	197.282	-0.725371	0.229275	0.000213232	0.00135426	NPC2	cytoplasm	anterior_prefrontal_cortex
ENSG00000119661	2532.38	-0.408373	0.15266	0.00286455	0.0124367	DNAL1	cytoplasm	anterior_prefrontal_cortex
ENSG00000119669	941.485	-0.44056	0.142507	0.000692958	0.00373878	IRF2BPL	cytoplasm	anterior_prefrontal_cortex
ENSG00000119673	250.38	-0.780541	0.173428	9.82972e-07	1.13332e-05	ACOT2	cytoplasm	anterior_prefrontal_cortex
ENSG00000119686	45.381	0.832811	0.453867	0.00447115	0.0181037	FLVCR2	nucleus	anterior_prefrontal_cortex
ENSG00000119688	972.526	0.505537	0.162366	0.000521909	0.00293635	ABCD4	nucleus	anterior_prefrontal_cortex
ENSG00000119689	1174.27	-0.331092	0.137134	0.00813062	0.0299628	DLST	cytoplasm	anterior_prefrontal_cortex
ENSG00000119705	678.715	-1.61681	0.18559	1.2666e-19	2.01109e-17	SLIRP	cytoplasm	anterior_prefrontal_cortex
ENSG00000119711	3903.69	-0.865529	0.17504	7.65811e-08	1.12513e-06	ALDH6A1	cytoplasm	anterior_prefrontal_cortex
ENSG00000119718	425.792	-0.504436	0.171051	0.000870358	0.00455228	EIF2B2	cytoplasm	anterior_prefrontal_cortex
ENSG00000119729	1737.32	-0.342903	0.139291	0.00684179	0.0259223	RHOQ	cytoplasm	anterior_prefrontal_cortex
ENSG00000119771	1113.98	0.363487	0.132011	0.00276869	0.0121033	KLHL29	nucleus	anterior_prefrontal_cortex
ENSG00000119772	2545.02	0.533329	0.132058	1.44407e-05	0.000126928	DNMT3A	nucleus	anterior_prefrontal_cortex
ENSG00000119782	390.222	-0.710752	0.157712	1.09646e-06	1.24799e-05	FKBP1B	cytoplasm	anterior_prefrontal_cortex
ENSG00000119801	2543.22	-0.670685	0.122023	7.25255e-09	1.33822e-07	YPEL5	cytoplasm	anterior_prefrontal_cortex
ENSG00000119812	1136.82	-0.536982	0.123797	3.98158e-06	4.00482e-05	FAM98A	cytoplasm	anterior_prefrontal_cortex
ENSG00000119844	2283.53	-0.300043	0.1316	0.0128315	0.0432233	AFTPH	cytoplasm	anterior_prefrontal_cortex
ENSG00000119865	1609.1	-0.457871	0.129102	0.000131284	0.000887292	CNRIP1	cytoplasm	anterior_prefrontal_cortex
ENSG00000119878	527.756	-0.629026	0.143636	2.49553e-06	2.62284e-05	CRIPT	cytoplasm	anterior_prefrontal_cortex
ENSG00000119899	586.618	-0.364934	0.135821	0.00336542	0.0142386	SLC17A5	cytoplasm	anterior_prefrontal_cortex
ENSG00000119900	7375.29	-0.378898	0.152673	0.00542431	0.0213102	OGFRL1	cytoplasm	anterior_prefrontal_cortex
ENSG00000119912	877.328	-0.35187	0.12207	0.00194462	0.00899812	IDE	cytoplasm	anterior_prefrontal_cortex
ENSG00000119917	452.025	-0.400099	0.190454	0.0125102	0.0423464	IFIT3	cytoplasm	anterior_prefrontal_cortex
ENSG00000119927	1394.75	-0.342176	0.153234	0.0118462	0.0405808	GPAM	cytoplasm	anterior_prefrontal_cortex
ENSG00000119929	196.815	-0.55115	0.182424	0.000609807	0.00334509	CUTC	cytoplasm	anterior_prefrontal_cortex
ENSG00000119938	1940.64	-0.604084	0.18619	0.000216213	0.00137144	PPP1R3C	cytoplasm	anterior_prefrontal_cortex
ENSG00000119950	1900.81	-0.284329	0.112272	0.00704337	0.0265099	MXI1	cytoplasm	anterior_prefrontal_cortex
ENSG00000119953	542.785	-0.537543	0.159332	0.000187219	0.00121015	SMNDC1	cytoplasm	anterior_prefrontal_cortex
ENSG00000119977	378.099	-0.550167	0.152471	7.81572e-05	0.000563345	TCTN3	cytoplasm	anterior_prefrontal_cortex
ENSG00000119979	751.046	-0.440527	0.126729	0.000188667	0.00121809	FAM45A	cytoplasm	anterior_prefrontal_cortex
ENSG00000119986	266.685	-0.938643	0.180502	2.1915e-08	3.64905e-07	AVPI1	cytoplasm	anterior_prefrontal_cortex
ENSG00000120053	3598.84	-1.01722	0.153443	2.41447e-12	8.9007e-11	GOT1	cytoplasm	anterior_prefrontal_cortex
ENSG00000120256	2182.19	-0.643807	0.128173	1.00181e-07	1.44138e-06	LRP11	cytoplasm	anterior_prefrontal_cortex
ENSG00000120262	77.5895	1.06332	0.418926	0.000532297	0.00298715	CCDC170	nucleus	anterior_prefrontal_cortex
ENSG00000120265	3738.96	-1.03518	0.162015	1.46747e-11	4.65015e-10	PCMT1	cytoplasm	anterior_prefrontal_cortex
ENSG00000120306	444.756	-1.11812	0.151416	1.40738e-14	8.14705e-13	CYSTM1	cytoplasm	anterior_prefrontal_cortex
ENSG00000120318	376.16	0.97459	0.204447	1.5888e-07	2.19351e-06	ARAP3	nucleus	anterior_prefrontal_cortex
ENSG00000120333	627.273	-0.626307	0.145807	3.50912e-06	3.57005e-05	MRPS14	cytoplasm	anterior_prefrontal_cortex
ENSG00000120437	847.311	-0.79216	0.156844	5.78636e-08	8.76192e-07	ACAT2	cytoplasm	anterior_prefrontal_cortex
ENSG00000120438	2605.67	-0.71285	0.114181	6.06835e-11	1.70751e-09	TCP1	cytoplasm	anterior_prefrontal_cortex
ENSG00000120509	447.023	-1.07396	0.151776	1.4877e-13	7.23634e-12	PDZD11	cytoplasm	anterior_prefrontal_cortex
ENSG00000120533	981.84	-0.844751	0.143226	4.56903e-10	1.10879e-08	ENY2	cytoplasm	anterior_prefrontal_cortex
ENSG00000120645	3711.05	0.347481	0.152653	0.0105298	0.0369775	IQSEC3	nucleus	anterior_prefrontal_cortex
ENSG00000120656	198.721	-0.495673	0.189519	0.0024752	0.0110241	TAF12	cytoplasm	anterior_prefrontal_cortex
ENSG00000120664	22.9927	1.10772	0.776141	0.0037562	0.0156244	SPART-AS1	nucleus	anterior_prefrontal_cortex
ENSG00000120675	1697.29	-0.617105	0.143285	3.47345e-06	3.54181e-05	DNAJC15	cytoplasm	anterior_prefrontal_cortex
ENSG00000120688	654.898	-0.983104	0.139856	2.23406e-13	1.04586e-11	WBP4	cytoplasm	anterior_prefrontal_cortex
ENSG00000120690	252.285	0.532072	0.210018	0.00244847	0.0109188	ELF1	nucleus	anterior_prefrontal_cortex
ENSG00000120694	7419.74	-0.741218	0.12328	2.77177e-10	6.99361e-09	HSPH1	cytoplasm	anterior_prefrontal_cortex
ENSG00000120696	647.502	-0.346319	0.154491	0.0117948	0.0404671	KBTBD7	cytoplasm	anterior_prefrontal_cortex
ENSG00000120705	1629.89	-0.639888	0.128787	1.36206e-07	1.90184e-06	ETF1	cytoplasm	anterior_prefrontal_cortex
ENSG00000120727	2164.07	-0.998185	0.140574	1.06118e-13	5.33686e-12	PAIP2	cytoplasm	anterior_prefrontal_cortex
ENSG00000120738	1081.97	-0.696659	0.146449	3.29119e-07	4.21185e-06	EGR1	cytoplasm	anterior_prefrontal_cortex
ENSG00000120742	1964.21	-0.604034	0.165071	4.96409e-05	0.00037968	SERP1	cytoplasm	anterior_prefrontal_cortex
ENSG00000120805	2198.91	-0.722215	0.130663	5.37292e-09	1.01733e-07	ARL1	cytoplasm	anterior_prefrontal_cortex
ENSG00000120860	392.178	-0.545274	0.153999	0.00010218	0.000711133	WASHC3	cytoplasm	anterior_prefrontal_cortex
ENSG00000120885	31443.3	-1.22149	0.164161	5.70517e-15	3.58249e-13	CLU	cytoplasm	anterior_prefrontal_cortex
ENSG00000120889	170.728	0.82796	0.226652	2.9141e-05	0.000236933	TNFRSF10B	nucleus	anterior_prefrontal_cortex
ENSG00000120903	230.514	-0.466612	0.185387	0.00358005	0.0149954	CHRNA2	cytoplasm	anterior_prefrontal_cortex
ENSG00000120913	291.105	-0.559654	0.220613	0.00224098	0.0101435	PDLIM2	cytoplasm	anterior_prefrontal_cortex
ENSG00000120925	1099.66	-0.33053	0.125057	0.00418762	0.0171209	RNF170	cytoplasm	anterior_prefrontal_cortex
ENSG00000120948	2917.81	-0.415906	0.128879	0.000475489	0.00271574	TARDBP	cytoplasm	anterior_prefrontal_cortex
ENSG00000121022	1231.18	-0.620433	0.133151	6.49453e-07	7.81629e-06	COPS5	cytoplasm	anterior_prefrontal_cortex
ENSG00000121058	383.221	-0.483477	0.151494	0.000436087	0.00252179	COIL	cytoplasm	anterior_prefrontal_cortex
ENSG00000121067	1283.53	-0.38575	0.144616	0.00322242	0.0137699	SPOP	cytoplasm	anterior_prefrontal_cortex
ENSG00000121068	134.321	1.14965	0.288799	4.14458e-06	4.15561e-05	TBX2	nucleus	anterior_prefrontal_cortex
ENSG00000121073	479.16	-0.384841	0.154938	0.00542936	0.0213232	SLC35B1	cytoplasm	anterior_prefrontal_cortex
ENSG00000121207	58.3092	-1.09329	0.318323	4.64957e-05	0.000358623	LRAT	cytoplasm	anterior_prefrontal_cortex
ENSG00000121310	1039.31	0.401491	0.1386	0.0015485	0.00741367	ECHDC2	nucleus	anterior_prefrontal_cortex
ENSG00000121410	100.183	-0.577259	0.333386	0.0119647	0.040899	A1BG	cytoplasm	anterior_prefrontal_cortex
ENSG00000121413	2112.89	-0.452918	0.12015	5.78669e-05	0.000434275	ZSCAN18	cytoplasm	anterior_prefrontal_cortex
ENSG00000121481	566.381	-0.378731	0.146298	0.00418385	0.0171118	RNF2	cytoplasm	anterior_prefrontal_cortex
ENSG00000121579	2383.47	-0.537295	0.125437	5.09256e-06	4.99068e-05	NAA50	cytoplasm	anterior_prefrontal_cortex
ENSG00000121680	381.14	-0.348776	0.146007	0.00813569	0.0299765	PEX16	cytoplasm	anterior_prefrontal_cortex
ENSG00000121716	1659.77	1.14558	0.202601	8.88104e-10	2.01445e-08	PILRB	nucleus	anterior_prefrontal_cortex
ENSG00000121742	1139.97	-0.95107	0.178681	9.75932e-09	1.75802e-07	GJB6	cytoplasm	anterior_prefrontal_cortex
ENSG00000121766	1007.54	-0.775282	0.139702	4.18248e-09	8.05652e-08	ZCCHC17	cytoplasm	anterior_prefrontal_cortex
ENSG00000121769	917.935	-1.11817	0.1805	4.18497e-11	1.22263e-09	FABP3	cytoplasm	anterior_prefrontal_cortex
ENSG00000121774	1822.55	-0.665371	0.144906	7.78233e-07	9.16764e-06	KHDRBS1	cytoplasm	anterior_prefrontal_cortex
ENSG00000121851	247.373	-0.574473	0.18021	0.000321865	0.00193685	POLR3GL	cytoplasm	anterior_prefrontal_cortex
ENSG00000121905	2092.29	-0.914335	0.131222	3.20644e-13	1.40307e-11	HPCA	cytoplasm	anterior_prefrontal_cortex
ENSG00000121933	60.7026	-1.02429	0.361805	0.000340552	0.00203772	TMIGD3	cytoplasm	anterior_prefrontal_cortex
ENSG00000121966	59.7474	-0.96874	0.296324	0.000101505	0.000706658	CXCR4	cytoplasm	anterior_prefrontal_cortex
ENSG00000121989	1051.03	-0.489922	0.144766	0.000203814	0.00130227	ACVR2A	cytoplasm	anterior_prefrontal_cortex
ENSG00000122012	1487.95	-0.780938	0.132455	5.38281e-10	1.28938e-08	SV2C	cytoplasm	anterior_prefrontal_cortex
ENSG00000122026	4371.2	-1.09565	0.129367	2.18926e-18	2.81301e-16	RPL21	cytoplasm	anterior_prefrontal_cortex
ENSG00000122033	462.596	-0.78786	0.198517	8.6111e-06	7.97567e-05	MTIF3	cytoplasm	anterior_prefrontal_cortex
ENSG00000122034	954.968	-0.668182	0.132934	9.2971e-08	1.34548e-06	GTF3A	cytoplasm	anterior_prefrontal_cortex
ENSG00000122042	3734.93	-0.596605	0.151019	1.48575e-05	0.000130026	UBL3	cytoplasm	anterior_prefrontal_cortex
ENSG00000122068	1839.51	-0.414962	0.151424	0.00216434	0.00984874	FYTTD1	cytoplasm	anterior_prefrontal_cortex
ENSG00000122126	1977.69	-0.345683	0.130952	0.00402387	0.0165519	OCRL	cytoplasm	anterior_prefrontal_cortex
ENSG00000122140	318.915	-0.514267	0.1751	0.000894235	0.00465199	MRPS2	cytoplasm	anterior_prefrontal_cortex
ENSG00000122378	4882.9	-0.777175	0.139615	3.84872e-09	7.4981e-08	PRXL2A	cytoplasm	anterior_prefrontal_cortex
ENSG00000122406	3074.8	-0.554133	0.133308	8.06555e-06	7.53316e-05	RPL5	cytoplasm	anterior_prefrontal_cortex
ENSG00000122507	884.261	0.333054	0.138921	0.00851266	0.0310668	BBS9	nucleus	anterior_prefrontal_cortex
ENSG00000122515	3190.68	0.526758	0.146268	8.84644e-05	0.000628066	ZMIZ2	nucleus	anterior_prefrontal_cortex
ENSG00000122545	11406.9	-0.89358	0.122319	3.21306e-14	1.79006e-12	2007-09-01	cytoplasm	anterior_prefrontal_cortex
ENSG00000122550	1342.46	-0.780142	0.164315	2.68341e-07	3.50362e-06	KLHL7	cytoplasm	anterior_prefrontal_cortex
ENSG00000122565	1772.87	-0.729906	0.118655	1.28171e-10	3.37174e-09	CBX3	cytoplasm	anterior_prefrontal_cortex
ENSG00000122566	7510.63	-0.516343	0.110149	8.33781e-07	9.78054e-06	HNRNPA2B1	cytoplasm	anterior_prefrontal_cortex
ENSG00000122574	1022.13	-0.516121	0.136902	4.63959e-05	0.000358102	WIPF3	cytoplasm	anterior_prefrontal_cortex
ENSG00000122584	957.833	-0.42088	0.140818	0.00104579	0.00532573	NXPH1	cytoplasm	anterior_prefrontal_cortex
ENSG00000122585	148.733	-1.44934	0.215358	1.15915e-12	4.54441e-11	NPY	cytoplasm	anterior_prefrontal_cortex
ENSG00000122642	1151.1	-0.389446	0.164564	0.00705555	0.0265467	FKBP9	cytoplasm	anterior_prefrontal_cortex
ENSG00000122674	1017.84	-0.580086	0.123906	6.98279e-07	8.36317e-06	CCZ1	cytoplasm	anterior_prefrontal_cortex
ENSG00000122678	289.009	0.870512	0.196347	1.01781e-06	1.17106e-05	POLM	nucleus	anterior_prefrontal_cortex
ENSG00000122692	2014.53	-0.661011	0.131991	1.03385e-07	1.48172e-06	SMU1	cytoplasm	anterior_prefrontal_cortex
ENSG00000122705	1664.62	-1.17657	0.131906	3.02189e-20	5.64484e-18	CLTA	cytoplasm	anterior_prefrontal_cortex
ENSG00000122756	785.407	-0.462907	0.247885	0.0148115	0.0485828	CNTFR	cytoplasm	anterior_prefrontal_cortex
ENSG00000122786	1459.32	0.450594	0.155705	0.00130781	0.00643169	CALD1	nucleus	anterior_prefrontal_cortex
ENSG00000122824	303.343	-0.73086	0.178246	6.27174e-06	5.9886e-05	NUDT10	cytoplasm	anterior_prefrontal_cortex
ENSG00000122873	1001.61	-1.24989	0.130296	6.49494e-23	1.82755e-20	CISD1	cytoplasm	anterior_prefrontal_cortex
ENSG00000122884	557.059	-0.498773	0.134985	6.59835e-05	0.00048713	P4HA1	cytoplasm	anterior_prefrontal_cortex
ENSG00000122912	1587.39	-0.501436	0.160622	0.000486649	0.00276668	SLC25A16	cytoplasm	anterior_prefrontal_cortex
ENSG00000122958	1191.28	-0.706876	0.149289	3.5334e-07	4.49336e-06	VPS26A	cytoplasm	anterior_prefrontal_cortex
ENSG00000122970	731.776	-0.372083	0.159574	0.00832965	0.0305595	IFT81	cytoplasm	anterior_prefrontal_cortex
ENSG00000123064	514.31	-0.667368	0.162893	7.55837e-06	7.09523e-05	DDX54	cytoplasm	anterior_prefrontal_cortex
ENSG00000123080	91.1832	-0.819642	0.287603	0.000463596	0.00265395	CDKN2C	cytoplasm	anterior_prefrontal_cortex
ENSG00000123095	1233.35	-0.494917	0.125599	2.49576e-05	0.000206854	BHLHE41	cytoplasm	anterior_prefrontal_cortex
ENSG00000123096	444.701	-0.487899	0.216496	0.00580302	0.0225309	SSPN	cytoplasm	anterior_prefrontal_cortex
ENSG00000123106	1167.98	-0.423655	0.162315	0.00309275	0.0132899	CCDC91	cytoplasm	anterior_prefrontal_cortex
ENSG00000123119	8609.05	-0.570733	0.128293	2.14996e-06	2.30654e-05	NECAB1	cytoplasm	anterior_prefrontal_cortex
ENSG00000123130	760.437	-0.353735	0.130669	0.00327251	0.0139278	ACOT9	cytoplasm	anterior_prefrontal_cortex
ENSG00000123131	109.727	-1.47744	0.269322	2.13487e-09	4.40633e-08	PRDX4	cytoplasm	anterior_prefrontal_cortex
ENSG00000123144	721.63	-1.04054	0.147961	1.90647e-13	9.13339e-12	TRIR	cytoplasm	anterior_prefrontal_cortex
ENSG00000123159	1108.21	-0.342274	0.122727	0.0025485	0.0113048	GIPC1	cytoplasm	anterior_prefrontal_cortex
ENSG00000123178	942.341	-0.565453	0.134181	5.81735e-06	5.61746e-05	SPRYD7	cytoplasm	anterior_prefrontal_cortex
ENSG00000123191	709.863	0.480609	0.177167	0.00191893	0.00890332	ATP7B	nucleus	anterior_prefrontal_cortex
ENSG00000123200	4175.15	-0.516956	0.115847	2.46254e-06	2.59554e-05	ZC3H13	cytoplasm	anterior_prefrontal_cortex
ENSG00000123240	4138.48	-0.690223	0.126841	9.66644e-09	1.7427e-07	OPTN	cytoplasm	anterior_prefrontal_cortex
ENSG00000123297	548.428	-0.790235	0.163876	1.88629e-07	2.55517e-06	TSFM	cytoplasm	anterior_prefrontal_cortex
ENSG00000123349	2075.33	-0.869632	0.130643	3.50986e-12	1.25234e-10	PFDN5	cytoplasm	anterior_prefrontal_cortex
ENSG00000123358	878.098	0.523444	0.204177	0.00243864	0.0108852	NR4A1	nucleus	anterior_prefrontal_cortex
ENSG00000123360	2001.06	-0.46212	0.129103	0.000112989	0.000778321	PDE1B	cytoplasm	anterior_prefrontal_cortex
ENSG00000123395	395.363	-1.07535	0.15294	1.98581e-13	9.45239e-12	ATG101	cytoplasm	anterior_prefrontal_cortex
ENSG00000123444	507.326	-0.754314	0.165904	7.62863e-07	9.01968e-06	KBTBD4	cytoplasm	anterior_prefrontal_cortex
ENSG00000123472	2980.53	-0.642445	0.142905	1.29592e-06	1.45416e-05	ATPAF1	cytoplasm	anterior_prefrontal_cortex
ENSG00000123505	3451.97	-0.591469	0.127792	8.15297e-07	9.57381e-06	AMD1	cytoplasm	anterior_prefrontal_cortex
ENSG00000123545	1240.73	-0.83748	0.136919	1.30803e-10	3.4288e-09	NDUFAF4	cytoplasm	anterior_prefrontal_cortex
ENSG00000123552	1147.57	-0.376317	0.131749	0.00189905	0.00882769	USP45	cytoplasm	anterior_prefrontal_cortex
ENSG00000123560	10230	-0.75573	0.169299	1.02528e-06	1.17844e-05	PLP1	cytoplasm	anterior_prefrontal_cortex
ENSG00000123562	4605.91	-0.941524	0.153372	7.85057e-11	2.16514e-09	MORF4L2	cytoplasm	anterior_prefrontal_cortex
ENSG00000123570	939.876	-0.417035	0.142013	0.00124956	0.00618861	RAB9B	cytoplasm	anterior_prefrontal_cortex
ENSG00000123575	4522.77	-0.6983	0.136203	4.9004e-08	7.52806e-07	FAM199X	cytoplasm	anterior_prefrontal_cortex
ENSG00000123595	240.239	-0.596617	0.172716	0.000119438	0.000818179	RAB9A	cytoplasm	anterior_prefrontal_cortex
ENSG00000123600	761.137	-0.406522	0.166568	0.00541195	0.0212661	METTL8	cytoplasm	anterior_prefrontal_cortex
ENSG00000123612	930.674	-0.723185	0.169069	2.99264e-06	3.0855e-05	ACVR1C	cytoplasm	anterior_prefrontal_cortex
ENSG00000123684	4689.9	-0.543576	0.116344	7.88665e-07	9.28561e-06	LPGAT1	cytoplasm	anterior_prefrontal_cortex
ENSG00000123737	367.057	-0.403864	0.145848	0.00227943	0.0102843	EXOSC9	cytoplasm	anterior_prefrontal_cortex
ENSG00000123739	1365.77	-0.346717	0.137505	0.00575098	0.0223768	PLA2G12A	cytoplasm	anterior_prefrontal_cortex
ENSG00000123810	43.547	-0.666508	0.423241	0.0115548	0.0398097	B9D2	cytoplasm	anterior_prefrontal_cortex
ENSG00000123836	2444.81	-0.405703	0.120453	0.000299929	0.00182062	PFKFB2	cytoplasm	anterior_prefrontal_cortex
ENSG00000123901	334.649	-0.641857	0.188516	0.000116501	0.000799785	GPR83	cytoplasm	anterior_prefrontal_cortex
ENSG00000123933	1766.46	0.577992	0.119122	2.9119e-07	3.77426e-06	MXD4	nucleus	anterior_prefrontal_cortex
ENSG00000123965	86.9297	-0.931864	0.312597	0.000228784	0.00144069	PMS2P5	cytoplasm	anterior_prefrontal_cortex
ENSG00000123983	6120.95	-0.584808	0.115978	1.10508e-07	1.57271e-06	ACSL3	cytoplasm	anterior_prefrontal_cortex
ENSG00000123989	774.867	-0.765651	0.176203	1.87321e-06	2.04216e-05	CHPF	cytoplasm	anterior_prefrontal_cortex
ENSG00000123992	479.301	0.521874	0.209531	0.00287676	0.01248	DNPEP	nucleus	anterior_prefrontal_cortex
ENSG00000124006	2532.8	0.433613	0.178874	0.00500202	0.0199087	OBSL1	nucleus	anterior_prefrontal_cortex
ENSG00000124098	872.199	-0.563051	0.143132	2.00438e-05	0.00017117	FAM210B	cytoplasm	anterior_prefrontal_cortex
ENSG00000124120	913.355	-0.420726	0.161408	0.0032559	0.0138783	TTPAL	cytoplasm	anterior_prefrontal_cortex
ENSG00000124134	1821.6	-0.428125	0.156499	0.00218345	0.00992246	KCNS1	cytoplasm	anterior_prefrontal_cortex
ENSG00000124140	10780.3	-0.305498	0.131328	0.010419	0.0366583	SLC12A5	cytoplasm	anterior_prefrontal_cortex
ENSG00000124145	1191.34	-1.47363	0.162277	6.28328e-21	1.35603e-18	SDC4	cytoplasm	anterior_prefrontal_cortex
ENSG00000124160	595.368	-0.420703	0.140871	0.00108146	0.00548227	NCOA5	cytoplasm	anterior_prefrontal_cortex
ENSG00000124164	4538.93	-0.544859	0.134022	1.15043e-05	0.00010345	VAPB	cytoplasm	anterior_prefrontal_cortex
ENSG00000124172	2025.48	-1.65936	0.141689	5.42805e-33	7.09765e-30	ATP5F1E	cytoplasm	anterior_prefrontal_cortex
ENSG00000124177	5484.18	-0.295535	0.132978	0.0150891	0.0493403	CHD6	cytoplasm	anterior_prefrontal_cortex
ENSG00000124181	3933.73	0.599857	0.130236	8.95345e-07	1.04093e-05	PLCG1	nucleus	anterior_prefrontal_cortex
ENSG00000124194	665.14	-0.442484	0.141852	0.000651954	0.00354604	GDAP1L1	cytoplasm	anterior_prefrontal_cortex
ENSG00000124203	448.756	0.715096	0.170606	4.32086e-06	4.31097e-05	ZNF831	nucleus	anterior_prefrontal_cortex
ENSG00000124207	1591.83	-0.501771	0.127999	2.57879e-05	0.000212783	CSE1L	cytoplasm	anterior_prefrontal_cortex
ENSG00000124209	4593.75	-0.344742	0.143897	0.00796401	0.0294409	RAB22A	cytoplasm	anterior_prefrontal_cortex
ENSG00000124214	2355.18	-0.656321	0.126979	4.46182e-08	6.94064e-07	STAU1	cytoplasm	anterior_prefrontal_cortex
ENSG00000124217	279.774	-0.390314	0.171485	0.00923646	0.0332282	MOCS3	cytoplasm	anterior_prefrontal_cortex
ENSG00000124224	132.957	0.67619	0.232513	0.00057046	0.00316307	PPP4R1L	nucleus	anterior_prefrontal_cortex
ENSG00000124226	895.17	-0.352866	0.129721	0.0031326	0.0134378	RNF114	cytoplasm	anterior_prefrontal_cortex
ENSG00000124228	883.489	-0.484524	0.14902	0.000344848	0.00205701	DDX27	cytoplasm	anterior_prefrontal_cortex
ENSG00000124299	566.267	-0.377272	0.173777	0.0117697	0.0403929	PEPD	cytoplasm	anterior_prefrontal_cortex
ENSG00000124313	4385.65	0.347679	0.110629	0.000856144	0.00448956	IQSEC2	nucleus	anterior_prefrontal_cortex
ENSG00000124333	823.895	-0.820805	0.140082	6.4097e-10	1.50614e-08	VAMP7	cytoplasm	anterior_prefrontal_cortex
ENSG00000124356	659.428	-0.500836	0.134453	5.9253e-05	0.000443032	STAMBP	cytoplasm	anterior_prefrontal_cortex
ENSG00000124380	924.087	-0.534119	0.139959	3.42447e-05	0.000274414	SNRNP27	cytoplasm	anterior_prefrontal_cortex
ENSG00000124383	521.574	-0.450477	0.135767	0.000316233	0.00190761	MPHOSPH10	cytoplasm	anterior_prefrontal_cortex
ENSG00000124406	9548.43	-0.439071	0.135342	0.00042475	0.00246457	ATP8A1	cytoplasm	anterior_prefrontal_cortex
ENSG00000124422	9848.5	-0.411201	0.123689	0.000355264	0.00210872	USP22	cytoplasm	anterior_prefrontal_cortex
ENSG00000124444	344.219	-0.360579	0.160977	0.0112611	0.0390032	ZNF576	cytoplasm	anterior_prefrontal_cortex
ENSG00000124479	367.302	-0.949074	0.185244	2.87645e-08	4.6604e-07	NDP	cytoplasm	anterior_prefrontal_cortex
ENSG00000124541	531.925	-0.445172	0.152809	0.00131167	0.00644357	RRP36	cytoplasm	anterior_prefrontal_cortex
ENSG00000124549	28.7104	1.0336	0.650474	0.0037881	0.0157423	BTN2A3P	nucleus	anterior_prefrontal_cortex
ENSG00000124562	308.848	-1.02984	0.161381	1.83405e-11	5.70197e-10	SNRPC	cytoplasm	anterior_prefrontal_cortex
ENSG00000124574	1020.9	0.551995	0.133356	9.17055e-06	8.44458e-05	ABCC10	nucleus	anterior_prefrontal_cortex
ENSG00000124588	1873.93	-0.396671	0.128761	0.000861793	0.00451279	NQO2	cytoplasm	anterior_prefrontal_cortex
ENSG00000124614	2337.79	-0.760215	0.151426	6.91391e-08	1.02734e-06	RPS10	cytoplasm	anterior_prefrontal_cortex
ENSG00000124635	35.0868	-0.972567	0.46898	0.00235455	0.0105693	HIST1H2BJ	cytoplasm	anterior_prefrontal_cortex
ENSG00000124659	374.478	-0.730156	0.153319	3.08248e-07	3.9745e-06	TBCC	cytoplasm	anterior_prefrontal_cortex
ENSG00000124688	218.61	-0.562586	0.185646	0.000560409	0.00311614	MAD2L1BP	cytoplasm	anterior_prefrontal_cortex
ENSG00000124702	4232.09	-0.452104	0.137428	0.000344886	0.00205701	KLHDC3	cytoplasm	anterior_prefrontal_cortex
ENSG00000124733	764.69	-1.27907	0.145254	9.45894e-20	1.58092e-17	MEA1	cytoplasm	anterior_prefrontal_cortex
ENSG00000124767	1874.98	-1.01151	0.134113	4.53801e-15	2.97567e-13	GLO1	cytoplasm	anterior_prefrontal_cortex
ENSG00000124772	1669.96	-0.426641	0.120128	0.000148141	0.000987121	CPNE5	cytoplasm	anterior_prefrontal_cortex
ENSG00000124783	3202.99	-0.744018	0.130628	1.88088e-09	3.93692e-08	SSR1	cytoplasm	anterior_prefrontal_cortex
ENSG00000124784	330.261	-0.380169	0.170213	0.0105572	0.0370492	RIOK1	cytoplasm	anterior_prefrontal_cortex
ENSG00000124785	3416.77	-0.557128	0.143918	2.58674e-05	0.000213202	NRN1	cytoplasm	anterior_prefrontal_cortex
ENSG00000124787	77.2689	-0.721572	0.272519	0.00110541	0.00559093	RPP40	cytoplasm	anterior_prefrontal_cortex
ENSG00000124788	9943.45	0.537278	0.119744	2.21346e-06	2.36439e-05	ATXN1	nucleus	anterior_prefrontal_cortex
ENSG00000124795	1303.67	-0.786478	0.154689	4.85693e-08	7.47161e-07	DEK	cytoplasm	anterior_prefrontal_cortex
ENSG00000124802	376.396	-0.639078	0.18031	7.26037e-05	0.000528977	EEF1E1	cytoplasm	anterior_prefrontal_cortex
ENSG00000124835	26.2247	0.764686	0.524972	0.0102004	0.0360428	AC105760.1	nucleus	anterior_prefrontal_cortex
ENSG00000124920	1062.59	0.386047	0.16308	0.0072167	0.0270523	MYRF	nucleus	anterior_prefrontal_cortex
ENSG00000125037	911.388	-0.57622	0.179544	0.000277075	0.00169906	EMC3	cytoplasm	anterior_prefrontal_cortex
ENSG00000125089	135.746	0.57211	0.295761	0.00888844	0.0321951	SH3TC1	nucleus	anterior_prefrontal_cortex
ENSG00000125124	3287.16	-0.517173	0.130805	2.35665e-05	0.000196866	BBS2	cytoplasm	anterior_prefrontal_cortex
ENSG00000125144	204.527	-1.5467	0.230468	9.57632e-13	3.84246e-11	MT1G	cytoplasm	anterior_prefrontal_cortex
ENSG00000125148	685.003	-1.22845	0.14316	7.60907e-19	1.03768e-16	MT2A	cytoplasm	anterior_prefrontal_cortex
ENSG00000125149	665.508	-0.417966	0.155338	0.00265523	0.0116982	C16orf70	cytoplasm	anterior_prefrontal_cortex
ENSG00000125166	2511.17	-0.973472	0.132562	2.14559e-14	1.22293e-12	GOT2	cytoplasm	anterior_prefrontal_cortex
ENSG00000125266	1358.19	-0.33777	0.141112	0.00794459	0.0293795	EFNB2	cytoplasm	anterior_prefrontal_cortex
ENSG00000125285	223.629	-0.594119	0.191813	0.000401951	0.00234575	SOX21	cytoplasm	anterior_prefrontal_cortex
ENSG00000125304	2259.88	-0.641276	0.113775	3.58465e-09	7.03916e-08	TM9SF2	cytoplasm	anterior_prefrontal_cortex
ENSG00000125347	119.612	1.10383	0.346203	7.1088e-05	0.000519637	IRF1	nucleus	anterior_prefrontal_cortex
ENSG00000125351	323.737	-0.389811	0.151515	0.00419584	0.0171451	UPF3B	cytoplasm	anterior_prefrontal_cortex
ENSG00000125352	129.176	-0.824002	0.229296	3.89065e-05	0.000307777	RNF113A	cytoplasm	anterior_prefrontal_cortex
ENSG00000125354	1013.2	-0.586927	0.122668	4.37208e-07	5.4846e-06	2006-09-01	cytoplasm	anterior_prefrontal_cortex
ENSG00000125356	1622.89	-2.07887	0.147946	2.18248e-46	9.94621e-43	NDUFA1	cytoplasm	anterior_prefrontal_cortex
ENSG00000125375	931.483	-0.343339	0.156021	0.0128568	0.0432823	DMAC2L	cytoplasm	anterior_prefrontal_cortex
ENSG00000125398	1517.99	-0.719062	0.180266	9.37416e-06	8.60881e-05	SOX9	cytoplasm	anterior_prefrontal_cortex
ENSG00000125445	667.342	-0.583869	0.16197	6.85025e-05	0.000503053	MRPS7	cytoplasm	anterior_prefrontal_cortex
ENSG00000125462	9984.29	-0.558059	0.161441	0.000131548	0.000888692	C1orf61	cytoplasm	anterior_prefrontal_cortex
ENSG00000125482	422.13	-0.453276	0.149012	0.00079327	0.0042085	TTF1	cytoplasm	anterior_prefrontal_cortex
ENSG00000125484	1548.9	-0.319998	0.137713	0.0107435	0.0375619	GTF3C4	cytoplasm	anterior_prefrontal_cortex
ENSG00000125503	2771.55	0.480344	0.132015	8.77421e-05	0.000624134	PPP1R12C	nucleus	anterior_prefrontal_cortex
ENSG00000125510	394.784	-0.41237	0.186716	0.00957728	0.0342493	OPRL1	cytoplasm	anterior_prefrontal_cortex
ENSG00000125520	187.909	0.48178	0.205597	0.0052775	0.0208261	SLC2A4RG	nucleus	anterior_prefrontal_cortex
ENSG00000125534	328.682	-0.805263	0.184102	1.52735e-06	1.69165e-05	PPDPF	cytoplasm	anterior_prefrontal_cortex
ENSG00000125611	144.659	-0.741338	0.205594	4.64767e-05	0.000358601	CHCHD5	cytoplasm	anterior_prefrontal_cortex
ENSG00000125629	1055.43	-0.65839	0.151002	2.26076e-06	2.40797e-05	INSIG2	cytoplasm	anterior_prefrontal_cortex
ENSG00000125652	129.671	-0.987836	0.231202	1.83582e-06	2.00822e-05	ALKBH7	cytoplasm	anterior_prefrontal_cortex
ENSG00000125656	162.535	-0.442084	0.20499	0.00977162	0.0348377	CLPP	cytoplasm	anterior_prefrontal_cortex
ENSG00000125691	2503.98	-1.10433	0.137269	6.92197e-17	6.5476e-15	RPL23	cytoplasm	anterior_prefrontal_cortex
ENSG00000125730	1480.85	-0.594206	0.15258	2.07136e-05	0.000175741	C3	cytoplasm	anterior_prefrontal_cortex
ENSG00000125733	85.8656	0.600317	0.279299	0.00535771	0.021079	TRIP10	nucleus	anterior_prefrontal_cortex
ENSG00000125734	465.569	0.46453	0.194214	0.0048236	0.019271	GPR108	nucleus	anterior_prefrontal_cortex
ENSG00000125743	783.463	-1.07695	0.154859	3.06999e-13	1.35134e-11	SNRPD2	cytoplasm	anterior_prefrontal_cortex
ENSG00000125772	2866.1	0.542622	0.199076	0.00135662	0.00661971	GPCPD1	nucleus	anterior_prefrontal_cortex
ENSG00000125814	16972.2	-1.09289	0.124471	1.22328e-19	1.97046e-17	NAPB	cytoplasm	anterior_prefrontal_cortex
ENSG00000125818	1876.29	-0.50802	0.163383	0.000495556	0.00281228	PSMF1	cytoplasm	anterior_prefrontal_cortex
ENSG00000125821	644.241	-0.752122	0.141519	1.63678e-08	2.81391e-07	DTD1	cytoplasm	anterior_prefrontal_cortex
ENSG00000125827	5526.67	-0.830086	0.144196	1.13464e-09	2.50715e-08	TMX4	cytoplasm	anterior_prefrontal_cortex
ENSG00000125834	1509.82	0.389093	0.144756	0.00290002	0.0125588	STK35	nucleus	anterior_prefrontal_cortex
ENSG00000125835	311.851	-1.016	0.167449	1.32417e-10	3.46702e-09	SNRPB	cytoplasm	anterior_prefrontal_cortex
ENSG00000125841	2389.67	-0.419079	0.129264	0.000448974	0.00258021	NRSN2	cytoplasm	anterior_prefrontal_cortex
ENSG00000125844	930.957	-0.358831	0.138661	0.0045094	0.0182386	RRBP1	cytoplasm	anterior_prefrontal_cortex
ENSG00000125863	1576	-0.427153	0.133134	0.000500299	0.00283486	MKKS	cytoplasm	anterior_prefrontal_cortex
ENSG00000125868	4872	-1.13405	0.144367	2.92129e-16	2.43211e-14	DSTN	cytoplasm	anterior_prefrontal_cortex
ENSG00000125869	714.002	-0.918811	0.150016	9.84505e-11	2.66236e-09	LAMP5	cytoplasm	anterior_prefrontal_cortex
ENSG00000125870	501.644	-0.784874	0.177272	1.21364e-06	1.37362e-05	SNRPB2	cytoplasm	anterior_prefrontal_cortex
ENSG00000125877	287.313	-0.679054	0.172796	1.50479e-05	0.000131537	ITPA	cytoplasm	anterior_prefrontal_cortex
ENSG00000125901	460.717	-0.888824	0.1502	3.91454e-10	9.64704e-09	MRPS26	cytoplasm	anterior_prefrontal_cortex
ENSG00000125931	65.4944	-0.942591	0.28686	9.84865e-05	0.000687398	CITED1	cytoplasm	anterior_prefrontal_cortex
ENSG00000125944	3024.78	-0.593725	0.120201	1.77692e-07	2.41437e-06	HNRNPR	cytoplasm	anterior_prefrontal_cortex
ENSG00000125945	894.591	-0.401691	0.150097	0.00289997	0.0125588	ZNF436	cytoplasm	anterior_prefrontal_cortex
ENSG00000125970	784.835	-0.662075	0.13794	3.06835e-07	3.96088e-06	RALY	cytoplasm	anterior_prefrontal_cortex
ENSG00000125971	1705.55	-1.02674	0.142806	5.36618e-14	2.89526e-12	DYNLRB1	cytoplasm	anterior_prefrontal_cortex
ENSG00000125977	1194.15	-1.08737	0.132385	1.70034e-17	1.82593e-15	EIF2S2	cytoplasm	anterior_prefrontal_cortex
ENSG00000125991	1128.31	-0.457531	0.136199	0.000271215	0.00166773	ERGIC3	cytoplasm	anterior_prefrontal_cortex
ENSG00000125995	282.036	-2.03279	0.175602	3.22496e-32	3.25853e-29	ROMO1	cytoplasm	anterior_prefrontal_cortex
ENSG00000126003	379.725	0.356821	0.15386	0.0092529	0.0332766	PLAGL2	nucleus	anterior_prefrontal_cortex
ENSG00000126005	772.201	-0.556025	0.137251	1.24407e-05	0.000110973	MMP24OS	cytoplasm	anterior_prefrontal_cortex
ENSG00000126016	3329.27	-0.560313	0.148008	3.36247e-05	0.000269933	AMOT	cytoplasm	anterior_prefrontal_cortex
ENSG00000126062	375.691	-0.663915	0.180938	4.10245e-05	0.000321783	TMEM115	cytoplasm	anterior_prefrontal_cortex
ENSG00000126067	1204.92	-0.91126	0.139884	8.24477e-12	2.74772e-10	PSMB2	cytoplasm	anterior_prefrontal_cortex
ENSG00000126088	881.245	-0.73941	0.137146	1.12092e-08	1.99336e-07	UROD	cytoplasm	anterior_prefrontal_cortex
ENSG00000126091	1296.51	0.391303	0.132501	0.00134504	0.00657407	ST3GAL3	nucleus	anterior_prefrontal_cortex
ENSG00000126214	10445.4	-0.91872	0.135047	9.07118e-13	3.66624e-11	KLC1	cytoplasm	anterior_prefrontal_cortex
ENSG00000126217	6656.45	0.516398	0.178149	0.000926237	0.00479267	MCF2L	nucleus	anterior_prefrontal_cortex
ENSG00000126247	2280.65	-1.18277	0.13775	6.99025e-19	9.65132e-17	CAPNS1	cytoplasm	anterior_prefrontal_cortex
ENSG00000126249	91.9067	-0.760148	0.266341	0.000526951	0.00296172	PDCD2L	cytoplasm	anterior_prefrontal_cortex
ENSG00000126254	333.992	-0.610091	0.165399	4.65502e-05	0.000358671	RBM42	cytoplasm	anterior_prefrontal_cortex
ENSG00000126261	2043.43	-0.334701	0.115234	0.00190655	0.00885882	UBA2	cytoplasm	anterior_prefrontal_cortex
ENSG00000126267	2031.16	-1.78449	0.128124	8.02292e-45	1.98157e-41	COX6B1	cytoplasm	anterior_prefrontal_cortex
ENSG00000126351	5189.78	-0.327248	0.117412	0.00277813	0.012135	THRA	cytoplasm	anterior_prefrontal_cortex
ENSG00000126368	856.389	-0.345134	0.132907	0.00465983	0.0187278	NR1D1	cytoplasm	anterior_prefrontal_cortex
ENSG00000126432	2258.71	-1.71293	0.150661	2.36988e-31	1.88143e-28	PRDX5	cytoplasm	anterior_prefrontal_cortex
ENSG00000126524	1556.76	-0.773078	0.148054	2.49772e-08	4.11273e-07	SBDS	cytoplasm	anterior_prefrontal_cortex
ENSG00000126581	1429.51	-0.481604	0.152013	0.000446211	0.00256831	BECN1	cytoplasm	anterior_prefrontal_cortex
ENSG00000126583	1957.87	-0.71756	0.125704	1.78127e-09	3.74252e-08	PRKCG	cytoplasm	anterior_prefrontal_cortex
ENSG00000126698	1369.14	-0.827473	0.125007	4.92889e-12	1.72e-10	DNAJC8	cytoplasm	anterior_prefrontal_cortex
ENSG00000126709	534.853	-1.14185	0.222447	1.55937e-08	2.69753e-07	IFI6	cytoplasm	anterior_prefrontal_cortex
ENSG00000126733	796.256	-0.670531	0.173812	1.88616e-05	0.00016207	DACH2	cytoplasm	anterior_prefrontal_cortex
ENSG00000126749	475.723	-0.531545	0.203637	0.00204969	0.00940209	EMG1	cytoplasm	anterior_prefrontal_cortex
ENSG00000126756	242.855	-0.798477	0.194783	5.50323e-06	5.34431e-05	UXT	cytoplasm	anterior_prefrontal_cortex
ENSG00000126767	1234.02	0.409868	0.175422	0.00698891	0.0263673	ELK1	nucleus	anterior_prefrontal_cortex
ENSG00000126768	278.803	-0.810174	0.170093	2.59364e-07	3.40543e-06	TIMM17B	cytoplasm	anterior_prefrontal_cortex
ENSG00000126777	4685.06	-0.442397	0.12808	0.000186689	0.00120787	KTN1	cytoplasm	anterior_prefrontal_cortex
ENSG00000126778	14.4092	0.902899	0.923093	0.00992914	0.0352636	SIX1	nucleus	anterior_prefrontal_cortex
ENSG00000126803	635.109	-0.833576	0.180728	4.41007e-07	5.52601e-06	HSPA2	cytoplasm	anterior_prefrontal_cortex
ENSG00000126804	1110.67	0.459393	0.143525	0.00044806	0.00257695	ZBTB1	nucleus	anterior_prefrontal_cortex
ENSG00000126814	532.191	-0.408376	0.16071	0.00426231	0.017372	TRMT5	cytoplasm	anterior_prefrontal_cortex
[truncated: 23,090 more rows]
