# Supplementary material for: Analysis of subcellular RNA fractions demonstrates significant genetic regulation of gene expression in human brain post-transcriptionally
Source: Sci Rep. 2023 Aug 24;13:13874. doi: 10.1038/s41598-023-40324-0 (PMC10449874; doi:10.1038/s41598-023-40324-0)
Supplement: Supplementary file 3 — Supplementary Information 3. [file 41598_2023_40324_MOESM3_ESM.xlsx]

## Sheet: Legend
Worksheet	Description
nuc_enrich	Enrichment anlaysis- significant terms obtained for genes with significanty higher expression in the nuclear fraction at FDR < 5%
cyt_enrich	Enrichment anlaysis- significant terms obtained for genes with significanty higher expression in the cytoplasmic fraction at FDR < 5%
Column header	Description
source	the abbreviation of the data source for the term
term_name	term name
term_size	number of genes that are annotated to the term
term_id	unique term identifier
p_value	hypergeometric p-value after correction for multiple testing
intersection_size	the number of genes in the input query that are annotated to the corresponding term
intersection	a comma separated list of genes from the query that are annotated to the corresponding term

## Sheet: nuc_enrich
source	term_name	term_size	term_id	p_value	intersection_size	intersection
KEGG	ECM-receptor interaction	74	KEGG:04512	0.00884899	30	ENSG00000053747,ENSG00000213949,ENSG00000115232,ENSG00000108821,ENSG00000130702,ENSG00000091128,ENSG00000169031,ENSG00000163359,ENSG00000081052,ENSG00000143127,ENSG00000168743,ENSG00000112769,ENSG00000115414,ENSG00000005961,ENSG00000168477,ENSG00000091409,ENSG00000134871,ENSG00000187498,ENSG00000135218,ENSG00000169231,ENSG00000161638,ENSG00000259207,ENSG00000138759,ENSG00000110799,ENSG00000135424…
KEGG	ABC transporters	40	KEGG:02010	0.00985063	21	ENSG00000005471,ENSG00000001626,ENSG00000144452,ENSG00000023839,ENSG00000179869,ENSG00000091262,ENSG00000004846,ENSG00000085563,ENSG00000108846,ENSG00000143921,ENSG00000006071,ENSG00000073734,ENSG00000124574,ENSG00000069431,ENSG00000154258,ENSG00000107331,ENSG00000064687,ENSG00000154262,ENSG00000119688,ENSG00000154265,ENSG00000154263
REAC	Integrin cell surface interactions	71	REAC:R-HSA-216083	0.0338563	32	ENSG00000114270,ENSG00000213949,ENSG00000115232,ENSG00000108821,ENSG00000169031,ENSG00000163359,ENSG00000081052,ENSG00000143127,ENSG00000005844,ENSG00000128052,ENSG00000115414,ENSG00000005961,ENSG00000091409,ENSG00000134871,ENSG00000187498,ENSG00000039068,ENSG00000161638,ENSG00000259207,ENSG00000110799,ENSG00000135424,ENSG00000142173,ENSG00000137809,ENSG00000188157,ENSG00000158769,ENSG00000080573…
REAC	Laminin interactions	29	REAC:R-HSA-3000157	0.0338563	16	ENSG00000053747,ENSG00000114270,ENSG00000213949,ENSG00000130702,ENSG00000169031,ENSG00000081052,ENSG00000112769,ENSG00000087303,ENSG00000091409,ENSG00000134871,ENSG00000187498,ENSG00000135424,ENSG00000172037,ENSG00000050555,ENSG00000142798,ENSG00000182871
REAC	Collagen biosynthesis and modifying enzymes	59	REAC:R-HSA-1650814	0.0338563	27	ENSG00000169436,ENSG00000114270,ENSG00000101203,ENSG00000108821,ENSG00000138316,ENSG00000163710,ENSG00000169031,ENSG00000163359,ENSG00000081052,ENSG00000095587,ENSG00000134871,ENSG00000187498,ENSG00000110811,ENSG00000196739,ENSG00000142173,ENSG00000060718,ENSG00000168487,ENSG00000171502,ENSG00000149257,ENSG00000080573,ENSG00000130635,ENSG00000082293,ENSG00000106397,ENSG00000182871,ENSG00000117385…
REAC	Anchoring fibril formation	14	REAC:R-HSA-2214320	0.0469688	8	ENSG00000053747,ENSG00000114270,ENSG00000108821,ENSG00000169031,ENSG00000081052,ENSG00000095587,ENSG00000134871,ENSG00000187498
KEGG	Mucin type O-glycan biosynthesis	30	KEGG:00512	0.0476741	3	ENSG00000140297,ENSG00000106648,ENSG00000136542

## Sheet: cyt_enrich
source	term_name	term_size	term_id	p_value	intersection_size	intersection
REAC	Translation	286	REAC:R-HSA-72766	1.05851e-97	213	ENSG00000180879,ENSG00000114902,ENSG00000175756,ENSG00000183617,ENSG00000106803,ENSG00000171421,ENSG00000083845,ENSG00000171863,ENSG00000125901,ENSG00000062582,ENSG00000101210,ENSG00000262814,ENSG00000182154,ENSG00000163682,ENSG00000243927,ENSG00000197345,ENSG00000185088,ENSG00000185608,ENSG00000112110,ENSG00000137547,ENSG00000037241,ENSG00000166902,ENSG00000114850,ENSG00000180992,ENSG00000174547…
GO:CC	ribosomal subunit	183	GO:0044391	2.65531e-86	160	ENSG00000004779,ENSG00000188536,ENSG00000183617,ENSG00000171421,ENSG00000083845,ENSG00000171863,ENSG00000125901,ENSG00000062582,ENSG00000262814,ENSG00000182154,ENSG00000163682,ENSG00000243927,ENSG00000197345,ENSG00000185088,ENSG00000185608,ENSG00000112110,ENSG00000137547,ENSG00000037241,ENSG00000166902,ENSG00000206172,ENSG00000180992,ENSG00000174547,ENSG00000142534,ENSG00000108826,ENSG00000167862…
GO:CC	ribonucleoprotein complex	658	GO:1990904	2.36026e-81	495	ENSG00000004779,ENSG00000125743,ENSG00000111640,ENSG00000188536,ENSG00000169976,ENSG00000172336,ENSG00000273611,ENSG00000124562,ENSG00000125835,ENSG00000183617,ENSG00000171421,ENSG00000173812,ENSG00000072506,ENSG00000083845,ENSG00000145912,ENSG00000171863,ENSG00000125901,ENSG00000062582,ENSG00000115128,ENSG00000262814,ENSG00000182154,ENSG00000163682,ENSG00000100138,ENSG00000243927,ENSG00000161981…
GO:CC	mitochondrial protein-containing complex	257	GO:0098798	7.38808e-80	179	ENSG00000147123,ENSG00000004779,ENSG00000154518,ENSG00000159199,ENSG00000178741,ENSG00000131495,ENSG00000109390,ENSG00000184076,ENSG00000151366,ENSG00000119421,ENSG00000125356,ENSG00000140990,ENSG00000183617,ENSG00000125995,ENSG00000115286,ENSG00000171421,ENSG00000072506,ENSG00000168653,ENSG00000150779,ENSG00000099624,ENSG00000184831,ENSG00000213619,ENSG00000165629,ENSG00000125901,ENSG00000062582…
GO:CC	ribosome	230	GO:0005840	6.68492e-77	178	ENSG00000004779,ENSG00000189058,ENSG00000188536,ENSG00000175756,ENSG00000183617,ENSG00000171421,ENSG00000083845,ENSG00000171863,ENSG00000125901,ENSG00000062582,ENSG00000262814,ENSG00000182154,ENSG00000163682,ENSG00000243927,ENSG00000197345,ENSG00000185088,ENSG00000185608,ENSG00000112110,ENSG00000137547,ENSG00000037241,ENSG00000166902,ENSG00000267855,ENSG00000206172,ENSG00000180992,ENSG00000087250…
GO:MF	structural constituent of ribosome	157	GO:0003735	4.04802e-76	135	ENSG00000183617,ENSG00000171421,ENSG00000083845,ENSG00000171863,ENSG00000062582,ENSG00000262814,ENSG00000182154,ENSG00000163682,ENSG00000243927,ENSG00000197345,ENSG00000185088,ENSG00000112110,ENSG00000137547,ENSG00000037241,ENSG00000166902,ENSG00000267855,ENSG00000180992,ENSG00000174547,ENSG00000142534,ENSG00000108826,ENSG00000136522,ENSG00000171858,ENSG00000198755,ENSG00000197756,ENSG00000112306…
REAC	Cellular responses to external stimuli	528	REAC:R-HSA-8953897	1.20559e-67	277	ENSG00000117450,ENSG00000278637,ENSG00000233822,ENSG00000276180,ENSG00000270882,ENSG00000103363,ENSG00000136810,ENSG00000137267,ENSG00000276410,ENSG00000167815,ENSG00000142507,ENSG00000169715,ENSG00000116586,ENSG00000109846,ENSG00000275714,ENSG00000278705,ENSG00000044574,ENSG00000100804,ENSG00000117410,ENSG00000128524,ENSG00000108953,ENSG00000141552,ENSG00000127824,ENSG00000172115,ENSG00000188229…
GO:CC	mitochondrial envelope	736	GO:0005740	5.59854e-67	518	ENSG00000147123,ENSG00000106153,ENSG00000004779,ENSG00000135940,ENSG00000154518,ENSG00000159199,ENSG00000239672,ENSG00000178741,ENSG00000131495,ENSG00000109390,ENSG00000184076,ENSG00000135441,ENSG00000152661,ENSG00000151366,ENSG00000167136,ENSG00000119421,ENSG00000258644,ENSG00000175756,ENSG00000161281,ENSG00000111843,ENSG00000125356,ENSG00000164919,ENSG00000229833,ENSG00000140990,ENSG00000176340…
GO:CC	mitochondrial inner membrane	466	GO:0005743	6.73073e-67	240	ENSG00000147123,ENSG00000004779,ENSG00000135940,ENSG00000154518,ENSG00000159199,ENSG00000178741,ENSG00000131495,ENSG00000109390,ENSG00000184076,ENSG00000151366,ENSG00000167136,ENSG00000119421,ENSG00000258644,ENSG00000175756,ENSG00000161281,ENSG00000111843,ENSG00000125356,ENSG00000164919,ENSG00000229833,ENSG00000140990,ENSG00000176340,ENSG00000183617,ENSG00000125995,ENSG00000115286,ENSG00000171421…
REAC	Cellular responses to stress	518	REAC:R-HSA-2262752	1.65488e-64	273	ENSG00000117450,ENSG00000278637,ENSG00000233822,ENSG00000276180,ENSG00000270882,ENSG00000103363,ENSG00000136810,ENSG00000137267,ENSG00000276410,ENSG00000167815,ENSG00000142507,ENSG00000116586,ENSG00000109846,ENSG00000275714,ENSG00000278705,ENSG00000044574,ENSG00000100804,ENSG00000117410,ENSG00000128524,ENSG00000108953,ENSG00000141552,ENSG00000127824,ENSG00000172115,ENSG00000188229,ENSG00000197837…
GO:CC	mitochondrial membrane	690	GO:0031966	1.67569e-63	487	ENSG00000147123,ENSG00000004779,ENSG00000135940,ENSG00000154518,ENSG00000159199,ENSG00000239672,ENSG00000178741,ENSG00000131495,ENSG00000109390,ENSG00000184076,ENSG00000152661,ENSG00000151366,ENSG00000167136,ENSG00000119421,ENSG00000258644,ENSG00000175756,ENSG00000161281,ENSG00000111843,ENSG00000125356,ENSG00000164919,ENSG00000229833,ENSG00000140990,ENSG00000176340,ENSG00000183617,ENSG00000125995…
KEGG	Ribosome	129	KEGG:03010	3.86444e-63	124	ENSG00000171421,ENSG00000083845,ENSG00000171863,ENSG00000262814,ENSG00000163682,ENSG00000243927,ENSG00000197345,ENSG00000185088,ENSG00000112110,ENSG00000137547,ENSG00000037241,ENSG00000166902,ENSG00000180992,ENSG00000174547,ENSG00000142534,ENSG00000108826,ENSG00000171858,ENSG00000198755,ENSG00000197756,ENSG00000112306,ENSG00000143314,ENSG00000149806,ENSG00000145592,ENSG00000182774,ENSG00000105640…
GO:CC	organelle inner membrane	517	GO:0019866	2.55049e-60	246	ENSG00000147123,ENSG00000004779,ENSG00000135940,ENSG00000154518,ENSG00000159199,ENSG00000178741,ENSG00000131495,ENSG00000109390,ENSG00000184076,ENSG00000151366,ENSG00000167136,ENSG00000119421,ENSG00000258644,ENSG00000175756,ENSG00000161281,ENSG00000111843,ENSG00000125356,ENSG00000164919,ENSG00000229833,ENSG00000140990,ENSG00000176340,ENSG00000183617,ENSG00000125995,ENSG00000115286,ENSG00000171421…
REAC	SRP-dependent cotranslational protein targeting to membrane	109	REAC:R-HSA-1799339	1.28603e-59	99	ENSG00000180879,ENSG00000114902,ENSG00000106803,ENSG00000083845,ENSG00000171863,ENSG00000163682,ENSG00000185088,ENSG00000037241,ENSG00000114850,ENSG00000142534,ENSG00000171858,ENSG00000198755,ENSG00000197756,ENSG00000112306,ENSG00000149806,ENSG00000145592,ENSG00000182774,ENSG00000105640,ENSG00000163584,ENSG00000166562,ENSG00000241343,ENSG00000197728,ENSG00000213741,ENSG00000229117,ENSG00000118363…
REAC	Metabolism of RNA	636	REAC:R-HSA-8953854	5.72466e-58	441	ENSG00000125743,ENSG00000196976,ENSG00000142507,ENSG00000169976,ENSG00000172336,ENSG00000168002,ENSG00000177700,ENSG00000124562,ENSG00000125835,ENSG00000100804,ENSG00000105258,ENSG00000072506,ENSG00000083845,ENSG00000145912,ENSG00000171863,ENSG00000115128,ENSG00000102103,ENSG00000163682,ENSG00000100138,ENSG00000161981,ENSG00000185088,ENSG00000092010,ENSG00000099341,ENSG00000106211,ENSG00000037241…
REAC	GTP hydrolysis and joining of the 60S ribosomal subunit	109	REAC:R-HSA-72706	5.72466e-58	103	ENSG00000083845,ENSG00000171863,ENSG00000163682,ENSG00000185088,ENSG00000037241,ENSG00000142534,ENSG00000171858,ENSG00000198755,ENSG00000197756,ENSG00000178982,ENSG00000112306,ENSG00000149806,ENSG00000145592,ENSG00000182774,ENSG00000105640,ENSG00000163584,ENSG00000241343,ENSG00000197728,ENSG00000213741,ENSG00000229117,ENSG00000115268,ENSG00000137818,ENSG00000138326,ENSG00000197958,ENSG00000198918…
REAC	Formation of a pool of free 40S subunits	98	REAC:R-HSA-72689	6.71832e-57	93	ENSG00000083845,ENSG00000171863,ENSG00000163682,ENSG00000185088,ENSG00000037241,ENSG00000142534,ENSG00000171858,ENSG00000198755,ENSG00000197756,ENSG00000178982,ENSG00000112306,ENSG00000149806,ENSG00000145592,ENSG00000182774,ENSG00000105640,ENSG00000163584,ENSG00000241343,ENSG00000197728,ENSG00000213741,ENSG00000229117,ENSG00000115268,ENSG00000137818,ENSG00000138326,ENSG00000197958,ENSG00000198918…
REAC	Cap-dependent Translation Initiation	116	REAC:R-HSA-72737	1.14814e-56	106	ENSG00000083845,ENSG00000171863,ENSG00000163682,ENSG00000185088,ENSG00000037241,ENSG00000142534,ENSG00000171858,ENSG00000198755,ENSG00000197756,ENSG00000178982,ENSG00000112306,ENSG00000149806,ENSG00000145592,ENSG00000182774,ENSG00000105640,ENSG00000163584,ENSG00000241343,ENSG00000197728,ENSG00000213741,ENSG00000229117,ENSG00000115268,ENSG00000137818,ENSG00000138326,ENSG00000197958,ENSG00000198918…
REAC	Eukaryotic Translation Initiation	116	REAC:R-HSA-72613	1.14814e-56	106	ENSG00000083845,ENSG00000171863,ENSG00000163682,ENSG00000185088,ENSG00000037241,ENSG00000142534,ENSG00000171858,ENSG00000198755,ENSG00000197756,ENSG00000178982,ENSG00000112306,ENSG00000149806,ENSG00000145592,ENSG00000182774,ENSG00000105640,ENSG00000163584,ENSG00000241343,ENSG00000197728,ENSG00000213741,ENSG00000229117,ENSG00000115268,ENSG00000137818,ENSG00000138326,ENSG00000197958,ENSG00000198918…
REAC	L13a-mediated translational silencing of Ceruloplasmin expression	108	REAC:R-HSA-156827	5.54171e-56	101	ENSG00000083845,ENSG00000171863,ENSG00000163682,ENSG00000185088,ENSG00000037241,ENSG00000142534,ENSG00000171858,ENSG00000198755,ENSG00000197756,ENSG00000178982,ENSG00000112306,ENSG00000149806,ENSG00000145592,ENSG00000182774,ENSG00000105640,ENSG00000163584,ENSG00000241343,ENSG00000197728,ENSG00000213741,ENSG00000229117,ENSG00000115268,ENSG00000137818,ENSG00000138326,ENSG00000197958,ENSG00000198918…
REAC	Viral mRNA Translation	86	REAC:R-HSA-192823	2.23278e-55	85	ENSG00000083845,ENSG00000171863,ENSG00000163682,ENSG00000185088,ENSG00000037241,ENSG00000142534,ENSG00000171858,ENSG00000198755,ENSG00000197756,ENSG00000112306,ENSG00000149806,ENSG00000145592,ENSG00000182774,ENSG00000105640,ENSG00000163584,ENSG00000241343,ENSG00000197728,ENSG00000213741,ENSG00000229117,ENSG00000115268,ENSG00000137818,ENSG00000138326,ENSG00000197958,ENSG00000198918,ENSG00000118181…
REAC	Regulation of expression of SLITs and ROBOs	157	REAC:R-HSA-9010553	7.55903e-55	126	ENSG00000103363,ENSG00000142507,ENSG00000100804,ENSG00000083845,ENSG00000171863,ENSG00000163682,ENSG00000185088,ENSG00000092010,ENSG00000099341,ENSG00000037241,ENSG00000159377,ENSG00000106588,ENSG00000142534,ENSG00000154582,ENSG00000170315,ENSG00000126067,ENSG00000041357,ENSG00000171858,ENSG00000101843,ENSG00000198755,ENSG00000197756,ENSG00000159352,ENSG00000103035,ENSG00000112306,ENSG00000141543…
REAC	Eukaryotic Translation Elongation	90	REAC:R-HSA-156842	9.39047e-55	87	ENSG00000083845,ENSG00000171863,ENSG00000101210,ENSG00000163682,ENSG00000185088,ENSG00000037241,ENSG00000142534,ENSG00000171858,ENSG00000198755,ENSG00000197756,ENSG00000112306,ENSG00000149806,ENSG00000145592,ENSG00000182774,ENSG00000105640,ENSG00000163584,ENSG00000241343,ENSG00000197728,ENSG00000213741,ENSG00000229117,ENSG00000115268,ENSG00000137818,ENSG00000138326,ENSG00000197958,ENSG00000198918…
GO:CC	cytosolic ribosome	102	GO:0022626	5.31719e-54	93	ENSG00000189058,ENSG00000188536,ENSG00000083845,ENSG00000171863,ENSG00000163682,ENSG00000185088,ENSG00000037241,ENSG00000206172,ENSG00000142534,ENSG00000171858,ENSG00000198755,ENSG00000197756,ENSG00000112306,ENSG00000149806,ENSG00000145592,ENSG00000182774,ENSG00000105640,ENSG00000241343,ENSG00000197728,ENSG00000213741,ENSG00000229117,ENSG00000115268,ENSG00000137818,ENSG00000138326,ENSG00000197958…
REAC	Respiratory electron transport, ATP synthesis by chemiosmotic coupling, and heat production by uncoupling proteins.	122	REAC:R-HSA-163200	5.33026e-54	73	ENSG00000147123,ENSG00000004779,ENSG00000135940,ENSG00000154518,ENSG00000159199,ENSG00000178741,ENSG00000131495,ENSG00000109390,ENSG00000184076,ENSG00000151366,ENSG00000119421,ENSG00000125356,ENSG00000164919,ENSG00000140990,ENSG00000176340,ENSG00000115286,ENSG00000172115,ENSG00000168653,ENSG00000099624,ENSG00000213619,ENSG00000165629,ENSG00000116459,ENSG00000119013,ENSG00000099795,ENSG00000179091…
REAC	Peptide chain elongation	86	REAC:R-HSA-156902	1.14735e-53	84	ENSG00000083845,ENSG00000171863,ENSG00000163682,ENSG00000185088,ENSG00000037241,ENSG00000142534,ENSG00000171858,ENSG00000198755,ENSG00000197756,ENSG00000112306,ENSG00000149806,ENSG00000145592,ENSG00000182774,ENSG00000105640,ENSG00000163584,ENSG00000241343,ENSG00000197728,ENSG00000213741,ENSG00000229117,ENSG00000115268,ENSG00000137818,ENSG00000138326,ENSG00000197958,ENSG00000198918,ENSG00000118181…
GO:CC	large ribosomal subunit	114	GO:0015934	3.07852e-53	102	ENSG00000004779,ENSG00000183617,ENSG00000171421,ENSG00000262814,ENSG00000182154,ENSG00000163682,ENSG00000197345,ENSG00000185608,ENSG00000112110,ENSG00000137547,ENSG00000037241,ENSG00000166902,ENSG00000180992,ENSG00000174547,ENSG00000108826,ENSG00000167862,ENSG00000136522,ENSG00000198755,ENSG00000197756,ENSG00000143314,ENSG00000145592,ENSG00000105640,ENSG00000154719,ENSG00000132313,ENSG00000241343…
REAC	Eukaryotic Translation Termination	90	REAC:R-HSA-72764	4.03849e-53	86	ENSG00000083845,ENSG00000171863,ENSG00000163682,ENSG00000185088,ENSG00000037241,ENSG00000142534,ENSG00000171858,ENSG00000198755,ENSG00000197756,ENSG00000112306,ENSG00000149806,ENSG00000145592,ENSG00000182774,ENSG00000105640,ENSG00000163584,ENSG00000241343,ENSG00000197728,ENSG00000213741,ENSG00000229117,ENSG00000115268,ENSG00000137818,ENSG00000138326,ENSG00000197958,ENSG00000198918,ENSG00000118181…
KEGG	Parkinson disease	224	KEGG:05012	7.65858e-53	144	ENSG00000147123,ENSG00000004779,ENSG00000135940,ENSG00000154518,ENSG00000159199,ENSG00000136810,ENSG00000178741,ENSG00000137267,ENSG00000131495,ENSG00000109390,ENSG00000184076,ENSG00000151366,ENSG00000142507,ENSG00000119421,ENSG00000161281,ENSG00000044574,ENSG00000125356,ENSG00000100804,ENSG00000164919,ENSG00000140990,ENSG00000176340,ENSG00000115286,ENSG00000127824,ENSG00000172115,ENSG00000168653…
REAC	The citric acid (TCA) cycle and respiratory electron transport	167	REAC:R-HSA-1428517	2.31635e-52	106	ENSG00000147123,ENSG00000004779,ENSG00000135940,ENSG00000154518,ENSG00000159199,ENSG00000178741,ENSG00000131495,ENSG00000109390,ENSG00000111716,ENSG00000184076,ENSG00000151366,ENSG00000119421,ENSG00000125356,ENSG00000164919,ENSG00000140990,ENSG00000176340,ENSG00000115286,ENSG00000172115,ENSG00000168653,ENSG00000099624,ENSG00000213619,ENSG00000165629,ENSG00000116459,ENSG00000119013,ENSG00000099795…
GO:BP	protein targeting to ER	109	GO:0045047	8.77516e-52	95	ENSG00000114902,ENSG00000044574,ENSG00000106803,ENSG00000083845,ENSG00000171863,ENSG00000163682,ENSG00000114850,ENSG00000198356,ENSG00000142534,ENSG00000171858,ENSG00000198755,ENSG00000197756,ENSG00000112306,ENSG00000149806,ENSG00000145592,ENSG00000182774,ENSG00000105640,ENSG00000241343,ENSG00000197728,ENSG00000213741,ENSG00000229117,ENSG00000118363,ENSG00000115268,ENSG00000137818,ENSG00000138326…
REAC	Selenocysteine synthesis	89	REAC:R-HSA-2408557	1.64772e-51	85	ENSG00000083845,ENSG00000171863,ENSG00000163682,ENSG00000185088,ENSG00000037241,ENSG00000142534,ENSG00000171858,ENSG00000198755,ENSG00000197756,ENSG00000112306,ENSG00000149806,ENSG00000145592,ENSG00000182774,ENSG00000105640,ENSG00000163584,ENSG00000241343,ENSG00000197728,ENSG00000213741,ENSG00000229117,ENSG00000115268,ENSG00000137818,ENSG00000138326,ENSG00000197958,ENSG00000198918,ENSG00000118181…
KEGG	Oxidative phosphorylation	121	KEGG:00190	2.17627e-51	73	ENSG00000147123,ENSG00000004779,ENSG00000135940,ENSG00000154518,ENSG00000159199,ENSG00000178741,ENSG00000131495,ENSG00000109390,ENSG00000184076,ENSG00000151366,ENSG00000119421,ENSG00000161281,ENSG00000125356,ENSG00000164919,ENSG00000117410,ENSG00000140990,ENSG00000128524,ENSG00000176340,ENSG00000115286,ENSG00000168653,ENSG00000099624,ENSG00000213619,ENSG00000165629,ENSG00000116459,ENSG00000119013…
REAC	Response of EIF2AK4 (GCN2) to amino acid deficiency	98	REAC:R-HSA-9633012	5.98751e-51	89	ENSG00000083845,ENSG00000171863,ENSG00000163682,ENSG00000185088,ENSG00000037241,ENSG00000142534,ENSG00000171858,ENSG00000198755,ENSG00000197756,ENSG00000112306,ENSG00000149806,ENSG00000145592,ENSG00000182774,ENSG00000105640,ENSG00000175197,ENSG00000163584,ENSG00000241343,ENSG00000197728,ENSG00000213741,ENSG00000229117,ENSG00000115268,ENSG00000137818,ENSG00000138326,ENSG00000197958,ENSG00000198918…
GO:BP	establishment of protein localization to endoplasmic reticulum	113	GO:0072599	2.20751e-50	96	ENSG00000114902,ENSG00000044574,ENSG00000106803,ENSG00000083845,ENSG00000171863,ENSG00000163682,ENSG00000114850,ENSG00000198356,ENSG00000142534,ENSG00000171858,ENSG00000198755,ENSG00000197756,ENSG00000112306,ENSG00000149806,ENSG00000145592,ENSG00000182774,ENSG00000105640,ENSG00000241343,ENSG00000197728,ENSG00000213741,ENSG00000229117,ENSG00000118363,ENSG00000115268,ENSG00000137818,ENSG00000138326…
GO:BP	cotranslational protein targeting to membrane	99	GO:0006613	5.07882e-50	89	ENSG00000106803,ENSG00000083845,ENSG00000171863,ENSG00000163682,ENSG00000114850,ENSG00000142534,ENSG00000171858,ENSG00000198755,ENSG00000197756,ENSG00000112306,ENSG00000149806,ENSG00000145592,ENSG00000182774,ENSG00000105640,ENSG00000241343,ENSG00000197728,ENSG00000213741,ENSG00000229117,ENSG00000115268,ENSG00000137818,ENSG00000138326,ENSG00000197958,ENSG00000198918,ENSG00000118181,ENSG00000143947…
KEGG	Huntington disease	281	KEGG:05016	7.69097e-50	91	ENSG00000147123,ENSG00000004779,ENSG00000135940,ENSG00000154518,ENSG00000159199,ENSG00000178741,ENSG00000137267,ENSG00000131495,ENSG00000109390,ENSG00000042753,ENSG00000184076,ENSG00000151366,ENSG00000142507,ENSG00000119421,ENSG00000168002,ENSG00000161281,ENSG00000177700,ENSG00000125356,ENSG00000100804,ENSG00000164919,ENSG00000140990,ENSG00000176340,ENSG00000105258,ENSG00000115286,ENSG00000127824…
REAC	Nonsense Mediated Decay (NMD) independent of the Exon Junction Complex (EJC)	92	REAC:R-HSA-975956	8.50584e-50	85	ENSG00000083845,ENSG00000171863,ENSG00000163682,ENSG00000185088,ENSG00000037241,ENSG00000142534,ENSG00000171858,ENSG00000198755,ENSG00000197756,ENSG00000112306,ENSG00000149806,ENSG00000145592,ENSG00000182774,ENSG00000105640,ENSG00000163584,ENSG00000241343,ENSG00000197728,ENSG00000213741,ENSG00000229117,ENSG00000115268,ENSG00000137818,ENSG00000138326,ENSG00000197958,ENSG00000198918,ENSG00000118181…
GO:BP	SRP-dependent cotranslational protein targeting to membrane	94	GO:0006614	7.08611e-49	85	ENSG00000106803,ENSG00000083845,ENSG00000171863,ENSG00000163682,ENSG00000114850,ENSG00000142534,ENSG00000171858,ENSG00000198755,ENSG00000197756,ENSG00000112306,ENSG00000149806,ENSG00000145592,ENSG00000182774,ENSG00000105640,ENSG00000241343,ENSG00000197728,ENSG00000213741,ENSG00000229117,ENSG00000115268,ENSG00000137818,ENSG00000138326,ENSG00000197958,ENSG00000198918,ENSG00000118181,ENSG00000143947…
KEGG	Prion disease	234	KEGG:05020	2.33228e-48	81	ENSG00000147123,ENSG00000004779,ENSG00000135940,ENSG00000154518,ENSG00000159199,ENSG00000178741,ENSG00000137267,ENSG00000131495,ENSG00000109390,ENSG00000184076,ENSG00000151366,ENSG00000142507,ENSG00000119421,ENSG00000173372,ENSG00000161281,ENSG00000173369,ENSG00000044574,ENSG00000125356,ENSG00000100804,ENSG00000164919,ENSG00000140990,ENSG00000176340,ENSG00000115286,ENSG00000127824,ENSG00000172115…
REAC	Signaling by ROBO receptors	202	REAC:R-HSA-376176	3.55366e-48	137	ENSG00000103363,ENSG00000142507,ENSG00000100804,ENSG00000083845,ENSG00000171863,ENSG00000163682,ENSG00000185088,ENSG00000092010,ENSG00000099341,ENSG00000037241,ENSG00000159377,ENSG00000106588,ENSG00000142534,ENSG00000154582,ENSG00000170315,ENSG00000126067,ENSG00000041357,ENSG00000171858,ENSG00000101843,ENSG00000198755,ENSG00000197756,ENSG00000159352,ENSG00000103035,ENSG00000112306,ENSG00000141543…
REAC	Metabolism of amino acids and derivatives	324	REAC:R-HSA-71291	1.22009e-47	208	ENSG00000004779,ENSG00000128311,ENSG00000142507,ENSG00000166165,ENSG00000100804,ENSG00000072506,ENSG00000132541,ENSG00000083845,ENSG00000171863,ENSG00000163682,ENSG00000166228,ENSG00000185088,ENSG00000092010,ENSG00000099341,ENSG00000129151,ENSG00000037241,ENSG00000159377,ENSG00000135069,ENSG00000106588,ENSG00000120053,ENSG00000142534,ENSG00000104904,ENSG00000126067,ENSG00000041357,ENSG00000171858…
GO:BP	localization within membrane	712	GO:0051668	2.11546e-47	476	ENSG00000168824,ENSG00000130203,ENSG00000132329,ENSG00000109472,ENSG00000120509,ENSG00000044574,ENSG00000108953,ENSG00000125995,ENSG00000183098,ENSG00000106803,ENSG00000164615,ENSG00000150779,ENSG00000083845,ENSG00000171863,ENSG00000125037,ENSG00000170027,ENSG00000134809,ENSG00000163682,ENSG00000148175,ENSG00000132639,ENSG00000110651,ENSG00000103769,ENSG00000148180,ENSG00000114850,ENSG00000143153…
REAC	Influenza Infection	146	REAC:R-HSA-168255	4.38866e-47	110	ENSG00000168002,ENSG00000177700,ENSG00000105258,ENSG00000083845,ENSG00000171863,ENSG00000163682,ENSG00000185088,ENSG00000037241,ENSG00000147669,ENSG00000142534,ENSG00000171858,ENSG00000005075,ENSG00000198755,ENSG00000197756,ENSG00000112306,ENSG00000127022,ENSG00000149806,ENSG00000145592,ENSG00000182774,ENSG00000105640,ENSG00000163584,ENSG00000241343,ENSG00000197728,ENSG00000213741,ENSG00000229117…
REAC	Selenoamino acid metabolism	111	REAC:R-HSA-2408522	4.38866e-47	81	ENSG00000083845,ENSG00000171863,ENSG00000163682,ENSG00000185088,ENSG00000037241,ENSG00000142534,ENSG00000171858,ENSG00000198755,ENSG00000197756,ENSG00000112306,ENSG00000149806,ENSG00000145592,ENSG00000182774,ENSG00000105640,ENSG00000163584,ENSG00000124802,ENSG00000164022,ENSG00000241343,ENSG00000197728,ENSG00000213741,ENSG00000229117,ENSG00000115268,ENSG00000137818,ENSG00000138326,ENSG00000197958…
GO:CC	mitochondrial matrix	457	GO:0005759	4.45725e-47	328	ENSG00000004779,ENSG00000135441,ENSG00000128311,ENSG00000108561,ENSG00000125652,ENSG00000183617,ENSG00000115286,ENSG00000171421,ENSG00000072506,ENSG00000099624,ENSG00000213619,ENSG00000132541,ENSG00000165629,ENSG00000165637,ENSG00000111275,ENSG00000125901,ENSG00000062582,ENSG00000116459,ENSG00000262814,ENSG00000182154,ENSG00000243927,ENSG00000197345,ENSG00000185608,ENSG00000166136,ENSG00000233276…
GO:BP	translational initiation	190	GO:0006413	1.81887e-46	137	ENSG00000168002,ENSG00000173812,ENSG00000083845,ENSG00000171863,ENSG00000163682,ENSG00000106211,ENSG00000142534,ENSG00000171858,ENSG00000198755,ENSG00000197756,ENSG00000178982,ENSG00000112306,ENSG00000149806,ENSG00000145592,ENSG00000182774,ENSG00000105640,ENSG00000241343,ENSG00000197728,ENSG00000120727,ENSG00000213741,ENSG00000229117,ENSG00000115268,ENSG00000137818,ENSG00000114784,ENSG00000138326…
GO:BP	peptide metabolic process	805	GO:0006518	2.05374e-46	374	ENSG00000103363,ENSG00000134201,ENSG00000204071,ENSG00000205155,ENSG00000148834,ENSG00000111640,ENSG00000130203,ENSG00000166922,ENSG00000134202,ENSG00000114902,ENSG00000108561,ENSG00000109472,ENSG00000175756,ENSG00000168002,ENSG00000183617,ENSG00000171421,ENSG00000173812,ENSG00000132541,ENSG00000083845,ENSG00000171863,ENSG00000125901,ENSG00000062582,ENSG00000101210,ENSG00000262814,ENSG00000262655…
GO:BP	oxidative phosphorylation	141	GO:0006119	4.26262e-46	65	ENSG00000147123,ENSG00000106153,ENSG00000004779,ENSG00000135940,ENSG00000154518,ENSG00000159199,ENSG00000178741,ENSG00000131495,ENSG00000109390,ENSG00000184076,ENSG00000151366,ENSG00000119421,ENSG00000161281,ENSG00000125356,ENSG00000164919,ENSG00000140990,ENSG00000176340,ENSG00000115286,ENSG00000172115,ENSG00000168653,ENSG00000099624,ENSG00000213619,ENSG00000165629,ENSG00000116459,ENSG00000119013…
GO:BP	peptide biosynthetic process	682	GO:0043043	9.63453e-46	342	ENSG00000103363,ENSG00000204071,ENSG00000111640,ENSG00000108561,ENSG00000175756,ENSG00000168002,ENSG00000183617,ENSG00000171421,ENSG00000173812,ENSG00000132541,ENSG00000083845,ENSG00000171863,ENSG00000125901,ENSG00000062582,ENSG00000101210,ENSG00000262814,ENSG00000182154,ENSG00000163682,ENSG00000243927,ENSG00000197345,ENSG00000185088,ENSG00000185608,ENSG00000112110,ENSG00000106211,ENSG00000137547…
GO:BP	amide biosynthetic process	807	GO:0043604	1.04286e-45	382	ENSG00000103363,ENSG00000204071,ENSG00000111640,ENSG00000108561,ENSG00000175756,ENSG00000168002,ENSG00000188611,ENSG00000131238,ENSG00000183617,ENSG00000171421,ENSG00000173812,ENSG00000132541,ENSG00000083845,ENSG00000171863,ENSG00000125901,ENSG00000062582,ENSG00000101210,ENSG00000262814,ENSG00000182154,ENSG00000163682,ENSG00000243927,ENSG00000197345,ENSG00000185088,ENSG00000185608,ENSG00000112110…
REAC	Cellular response to starvation	149	REAC:R-HSA-9711097	2.49668e-45	93	ENSG00000116586,ENSG00000117410,ENSG00000128524,ENSG00000083845,ENSG00000171863,ENSG00000163682,ENSG00000185088,ENSG00000037241,ENSG00000155876,ENSG00000142534,ENSG00000171858,ENSG00000106615,ENSG00000198755,ENSG00000197756,ENSG00000100554,ENSG00000112306,ENSG00000147416,ENSG00000149806,ENSG00000145592,ENSG00000182774,ENSG00000185883,ENSG00000105640,ENSG00000175197,ENSG00000149357,ENSG00000163584…
GO:BP	cytoplasmic translation	144	GO:0002181	2.52696e-45	112	ENSG00000083845,ENSG00000171863,ENSG00000163682,ENSG00000037241,ENSG00000142534,ENSG00000171858,ENSG00000198755,ENSG00000197756,ENSG00000178982,ENSG00000112306,ENSG00000149806,ENSG00000145592,ENSG00000182774,ENSG00000105640,ENSG00000163584,ENSG00000241343,ENSG00000197728,ENSG00000213741,ENSG00000229117,ENSG00000115268,ENSG00000137818,ENSG00000138326,ENSG00000197958,ENSG00000198918,ENSG00000118181…
GO:BP	protein localization to membrane	640	GO:0072657	3.67401e-45	434	ENSG00000168824,ENSG00000130203,ENSG00000132329,ENSG00000109472,ENSG00000120509,ENSG00000044574,ENSG00000108953,ENSG00000125995,ENSG00000183098,ENSG00000106803,ENSG00000164615,ENSG00000150779,ENSG00000083845,ENSG00000171863,ENSG00000125037,ENSG00000170027,ENSG00000134809,ENSG00000163682,ENSG00000148175,ENSG00000132639,ENSG00000110651,ENSG00000103769,ENSG00000148180,ENSG00000114850,ENSG00000143153…
GO:BP	protein localization to endoplasmic reticulum	141	GO:0070972	3.95194e-45	105	ENSG00000152661,ENSG00000114902,ENSG00000044574,ENSG00000106803,ENSG00000083845,ENSG00000171863,ENSG00000163682,ENSG00000114850,ENSG00000198356,ENSG00000142534,ENSG00000171858,ENSG00000198755,ENSG00000197756,ENSG00000112306,ENSG00000149806,ENSG00000145592,ENSG00000182774,ENSG00000105640,ENSG00000241343,ENSG00000197728,ENSG00000213741,ENSG00000229117,ENSG00000118363,ENSG00000115268,ENSG00000137818…
REAC	Respiratory electron transport	100	REAC:R-HSA-611105	4.6906e-45	60	ENSG00000147123,ENSG00000004779,ENSG00000135940,ENSG00000178741,ENSG00000131495,ENSG00000109390,ENSG00000184076,ENSG00000151366,ENSG00000119421,ENSG00000125356,ENSG00000164919,ENSG00000140990,ENSG00000176340,ENSG00000115286,ENSG00000172115,ENSG00000168653,ENSG00000213619,ENSG00000119013,ENSG00000099795,ENSG00000179091,ENSG00000164258,ENSG00000166136,ENSG00000178057,ENSG00000137806,ENSG00000169021…
GO:BP	intracellular protein transport	926	GO:0006886	4.71787e-45	575	ENSG00000136810,ENSG00000189058,ENSG00000168824,ENSG00000042753,ENSG00000166922,ENSG00000132329,ENSG00000114902,ENSG00000044574,ENSG00000108953,ENSG00000125995,ENSG00000106803,ENSG00000150779,ENSG00000083845,ENSG00000171863,ENSG00000170027,ENSG00000134809,ENSG00000163682,ENSG00000148175,ENSG00000106211,ENSG00000110651,ENSG00000103769,ENSG00000114850,ENSG00000143153,ENSG00000171867,ENSG00000109971…
GO:BP	translation	659	GO:0006412	9.61736e-45	333	ENSG00000103363,ENSG00000204071,ENSG00000111640,ENSG00000108561,ENSG00000175756,ENSG00000168002,ENSG00000183617,ENSG00000171421,ENSG00000173812,ENSG00000132541,ENSG00000083845,ENSG00000171863,ENSG00000125901,ENSG00000062582,ENSG00000101210,ENSG00000262814,ENSG00000182154,ENSG00000163682,ENSG00000243927,ENSG00000197345,ENSG00000185088,ENSG00000185608,ENSG00000112110,ENSG00000106211,ENSG00000137547…
GO:BP	cellular protein-containing complex assembly	997	GO:0034622	9.8822e-45	452	ENSG00000263620,ENSG00000147123,ENSG00000004779,ENSG00000278637,ENSG00000233822,ENSG00000276180,ENSG00000125743,ENSG00000270882,ENSG00000131495,ENSG00000109390,ENSG00000276410,ENSG00000168824,ENSG00000042753,ENSG00000151366,ENSG00000142507,ENSG00000119421,ENSG00000109846,ENSG00000161281,ENSG00000275714,ENSG00000278705,ENSG00000273611,ENSG00000124562,ENSG00000125356,ENSG00000125835,ENSG00000100804…
REAC	Influenza Viral RNA Transcription and Replication	129	REAC:R-HSA-168273	3.3528e-44	99	ENSG00000168002,ENSG00000177700,ENSG00000105258,ENSG00000083845,ENSG00000171863,ENSG00000163682,ENSG00000185088,ENSG00000037241,ENSG00000147669,ENSG00000142534,ENSG00000171858,ENSG00000005075,ENSG00000198755,ENSG00000197756,ENSG00000112306,ENSG00000149806,ENSG00000145592,ENSG00000182774,ENSG00000105640,ENSG00000163584,ENSG00000241343,ENSG00000197728,ENSG00000213741,ENSG00000229117,ENSG00000115268…
GO:BP	aerobic respiration	187	GO:0009060	4.84532e-44	106	ENSG00000147123,ENSG00000106153,ENSG00000004779,ENSG00000135940,ENSG00000154518,ENSG00000159199,ENSG00000178741,ENSG00000131495,ENSG00000109390,ENSG00000184076,ENSG00000135441,ENSG00000151366,ENSG00000119421,ENSG00000161281,ENSG00000125356,ENSG00000164919,ENSG00000140990,ENSG00000176340,ENSG00000115286,ENSG00000172115,ENSG00000168653,ENSG00000099624,ENSG00000014641,ENSG00000213619,ENSG00000165629…
REAC	Mitochondrial translation elongation	86	REAC:R-HSA-5389840	8.67817e-44	72	ENSG00000175756,ENSG00000183617,ENSG00000171421,ENSG00000125901,ENSG00000062582,ENSG00000262814,ENSG00000182154,ENSG00000243927,ENSG00000197345,ENSG00000185608,ENSG00000112110,ENSG00000137547,ENSG00000166902,ENSG00000180992,ENSG00000174547,ENSG00000172586,ENSG00000108826,ENSG00000167862,ENSG00000136522,ENSG00000143314,ENSG00000154719,ENSG00000132313,ENSG00000123297,ENSG00000178952,ENSG00000172172…
GO:BP	protein localization to organelle	910	GO:0033365	9.49148e-44	562	ENSG00000136810,ENSG00000189058,ENSG00000152661,ENSG00000114902,ENSG00000044574,ENSG00000113558,ENSG00000108953,ENSG00000125995,ENSG00000183098,ENSG00000106803,ENSG00000164615,ENSG00000150779,ENSG00000100604,ENSG00000083845,ENSG00000171863,ENSG00000125037,ENSG00000170027,ENSG00000134809,ENSG00000179222,ENSG00000163682,ENSG00000104112,ENSG00000110651,ENSG00000103769,ENSG00000114850,ENSG00000171867…
GO:CC	inner mitochondrial membrane protein complex	136	GO:0098800	1.70214e-43	61	ENSG00000147123,ENSG00000004779,ENSG00000154518,ENSG00000159199,ENSG00000178741,ENSG00000131495,ENSG00000109390,ENSG00000184076,ENSG00000151366,ENSG00000119421,ENSG00000125356,ENSG00000140990,ENSG00000125995,ENSG00000115286,ENSG00000168653,ENSG00000099624,ENSG00000184831,ENSG00000213619,ENSG00000165629,ENSG00000173171,ENSG00000116459,ENSG00000119013,ENSG00000099795,ENSG00000179091,ENSG00000134809…
GO:BP	mitochondrial translational elongation	86	GO:0070125	4.38163e-43	72	ENSG00000175756,ENSG00000183617,ENSG00000171421,ENSG00000125901,ENSG00000062582,ENSG00000262814,ENSG00000182154,ENSG00000243927,ENSG00000197345,ENSG00000185608,ENSG00000112110,ENSG00000137547,ENSG00000166902,ENSG00000180992,ENSG00000174547,ENSG00000172586,ENSG00000108826,ENSG00000167862,ENSG00000136522,ENSG00000143314,ENSG00000154719,ENSG00000132313,ENSG00000123297,ENSG00000178952,ENSG00000172172…
REAC	Nonsense-Mediated Decay (NMD)	112	REAC:R-HSA-927802	1.89598e-42	90	ENSG00000083845,ENSG00000171863,ENSG00000163682,ENSG00000185088,ENSG00000037241,ENSG00000142534,ENSG00000171858,ENSG00000198755,ENSG00000197756,ENSG00000112306,ENSG00000141543,ENSG00000149806,ENSG00000145592,ENSG00000182774,ENSG00000105640,ENSG00000163584,ENSG00000241343,ENSG00000197728,ENSG00000213741,ENSG00000229117,ENSG00000115268,ENSG00000137818,ENSG00000138326,ENSG00000197958,ENSG00000198918…
REAC	Nonsense Mediated Decay (NMD) enhanced by the Exon Junction Complex (EJC)	112	REAC:R-HSA-975957	1.89598e-42	90	ENSG00000083845,ENSG00000171863,ENSG00000163682,ENSG00000185088,ENSG00000037241,ENSG00000142534,ENSG00000171858,ENSG00000198755,ENSG00000197756,ENSG00000112306,ENSG00000141543,ENSG00000149806,ENSG00000145592,ENSG00000182774,ENSG00000105640,ENSG00000163584,ENSG00000241343,ENSG00000197728,ENSG00000213741,ENSG00000229117,ENSG00000115268,ENSG00000137818,ENSG00000138326,ENSG00000197958,ENSG00000198918…
REAC	Mitochondrial translation initiation	86	REAC:R-HSA-5368286	2.11978e-42	71	ENSG00000175756,ENSG00000183617,ENSG00000171421,ENSG00000125901,ENSG00000062582,ENSG00000262814,ENSG00000182154,ENSG00000243927,ENSG00000197345,ENSG00000185608,ENSG00000112110,ENSG00000137547,ENSG00000166902,ENSG00000180992,ENSG00000174547,ENSG00000172586,ENSG00000108826,ENSG00000167862,ENSG00000136522,ENSG00000143314,ENSG00000154719,ENSG00000132313,ENSG00000172172,ENSG00000162910,ENSG00000204822…
GO:BP	establishment of protein localization to membrane	355	GO:0090150	2.20447e-42	243	ENSG00000168824,ENSG00000044574,ENSG00000108953,ENSG00000125995,ENSG00000106803,ENSG00000164615,ENSG00000150779,ENSG00000083845,ENSG00000171863,ENSG00000125037,ENSG00000170027,ENSG00000134809,ENSG00000163682,ENSG00000148175,ENSG00000132639,ENSG00000103769,ENSG00000114850,ENSG00000143153,ENSG00000171867,ENSG00000198356,ENSG00000142534,ENSG00000165943,ENSG00000164885,ENSG00000171858,ENSG00000198755…
GO:BP	protein targeting	381	GO:0006605	2.43197e-42	280	ENSG00000114902,ENSG00000044574,ENSG00000125995,ENSG00000106803,ENSG00000150779,ENSG00000083845,ENSG00000171863,ENSG00000170027,ENSG00000134809,ENSG00000163682,ENSG00000148175,ENSG00000114850,ENSG00000171867,ENSG00000109971,ENSG00000198258,ENSG00000198356,ENSG00000142534,ENSG00000265354,ENSG00000164885,ENSG00000126768,ENSG00000171858,ENSG00000100300,ENSG00000198755,ENSG00000197756,ENSG00000112306…
KEGG	Amyotrophic lateral sclerosis	328	KEGG:05014	2.68116e-42	102	ENSG00000147123,ENSG00000004779,ENSG00000135940,ENSG00000154518,ENSG00000159199,ENSG00000178741,ENSG00000137267,ENSG00000131495,ENSG00000109390,ENSG00000184076,ENSG00000151366,ENSG00000142507,ENSG00000104722,ENSG00000119421,ENSG00000161281,ENSG00000044574,ENSG00000125356,ENSG00000100804,ENSG00000164919,ENSG00000140990,ENSG00000176340,ENSG00000100285,ENSG00000115286,ENSG00000127824,ENSG00000172115…
REAC	Mitochondrial translation	92	REAC:R-HSA-5368287	2.07083e-41	73	ENSG00000175756,ENSG00000183617,ENSG00000171421,ENSG00000125901,ENSG00000062582,ENSG00000262814,ENSG00000182154,ENSG00000243927,ENSG00000197345,ENSG00000185608,ENSG00000112110,ENSG00000137547,ENSG00000166902,ENSG00000180992,ENSG00000174547,ENSG00000172586,ENSG00000108826,ENSG00000167862,ENSG00000136522,ENSG00000143314,ENSG00000154719,ENSG00000132313,ENSG00000123297,ENSG00000178952,ENSG00000172172…
REAC	Mitochondrial translation termination	86	REAC:R-HSA-5419276	4.9826e-41	70	ENSG00000175756,ENSG00000183617,ENSG00000171421,ENSG00000125901,ENSG00000062582,ENSG00000262814,ENSG00000182154,ENSG00000243927,ENSG00000197345,ENSG00000185608,ENSG00000112110,ENSG00000137547,ENSG00000166902,ENSG00000180992,ENSG00000174547,ENSG00000172586,ENSG00000108826,ENSG00000167862,ENSG00000136522,ENSG00000143314,ENSG00000154719,ENSG00000132313,ENSG00000172172,ENSG00000162910,ENSG00000204822…
REAC	Infectious disease	714	REAC:R-HSA-5663205	6.92891e-41	313	ENSG00000266964,ENSG00000278637,ENSG00000233822,ENSG00000276180,ENSG00000270882,ENSG00000103363,ENSG00000136810,ENSG00000137267,ENSG00000162188,ENSG00000276410,ENSG00000042753,ENSG00000132329,ENSG00000129562,ENSG00000142507,ENSG00000168002,ENSG00000177700,ENSG00000105409,ENSG00000275714,ENSG00000278705,ENSG00000113558,ENSG00000100804,ENSG00000074800,ENSG00000105258,ENSG00000127824,ENSG00000188229…
GO:BP	ribonucleoprotein complex biogenesis	455	GO:0022613	4.73189e-40	311	ENSG00000125743,ENSG00000108561,ENSG00000172336,ENSG00000273611,ENSG00000124562,ENSG00000125835,ENSG00000171421,ENSG00000083845,ENSG00000145912,ENSG00000171863,ENSG00000163682,ENSG00000100138,ENSG00000185088,ENSG00000037241,ENSG00000167088,ENSG00000171858,ENSG00000177971,ENSG00000198755,ENSG00000197756,ENSG00000178982,ENSG00000141543,ENSG00000145592,ENSG00000182774,ENSG00000105640,ENSG00000102309…
GO:BP	cellular respiration	225	GO:0045333	6.93949e-40	73	ENSG00000147123,ENSG00000106153,ENSG00000004779,ENSG00000135940,ENSG00000154518,ENSG00000159199,ENSG00000178741,ENSG00000131495,ENSG00000109390,ENSG00000184076,ENSG00000135441,ENSG00000151366,ENSG00000119421,ENSG00000161281,ENSG00000125356,ENSG00000164919,ENSG00000140990,ENSG00000176340,ENSG00000115286,ENSG00000172115,ENSG00000168653,ENSG00000099624,ENSG00000014641,ENSG00000213619,ENSG00000165629…
GO:BP	mitochondrial translational termination	87	GO:0070126	9.8519e-40	70	ENSG00000175756,ENSG00000183617,ENSG00000171421,ENSG00000125901,ENSG00000062582,ENSG00000262814,ENSG00000182154,ENSG00000243927,ENSG00000197345,ENSG00000185608,ENSG00000112110,ENSG00000137547,ENSG00000166902,ENSG00000180992,ENSG00000174547,ENSG00000172586,ENSG00000108826,ENSG00000167862,ENSG00000136522,ENSG00000143314,ENSG00000154719,ENSG00000132313,ENSG00000172172,ENSG00000162910,ENSG00000204822…
GO:BP	establishment of protein localization to organelle	496	GO:0072594	1.19275e-39	326	ENSG00000189058,ENSG00000114902,ENSG00000044574,ENSG00000108953,ENSG00000125995,ENSG00000106803,ENSG00000150779,ENSG00000083845,ENSG00000171863,ENSG00000170027,ENSG00000134809,ENSG00000163682,ENSG00000103769,ENSG00000114850,ENSG00000109971,ENSG00000135744,ENSG00000198258,ENSG00000198356,ENSG00000142534,ENSG00000149196,ENSG00000165943,ENSG00000265354,ENSG00000126768,ENSG00000171858,ENSG00000100300…
GO:BP	ATP metabolic process	285	GO:0046034	4.01524e-39	82	ENSG00000147123,ENSG00000106153,ENSG00000004779,ENSG00000135940,ENSG00000154518,ENSG00000159199,ENSG00000178741,ENSG00000131495,ENSG00000109390,ENSG00000109107,ENSG00000111640,ENSG00000149925,ENSG00000184076,ENSG00000151366,ENSG00000119421,ENSG00000161281,ENSG00000106992,ENSG00000125356,ENSG00000164919,ENSG00000074800,ENSG00000140990,ENSG00000164708,ENSG00000176340,ENSG00000115286,ENSG00000172115…
GO:BP	RNA processing	934	GO:0006396	4.92422e-39	566	ENSG00000125743,ENSG00000196976,ENSG00000169976,ENSG00000108561,ENSG00000175756,ENSG00000172336,ENSG00000168002,ENSG00000177700,ENSG00000273611,ENSG00000124562,ENSG00000125835,ENSG00000105258,ENSG00000072506,ENSG00000145912,ENSG00000171863,ENSG00000115128,ENSG00000102103,ENSG00000163682,ENSG00000100138,ENSG00000161981,ENSG00000175324,ENSG00000147669,ENSG00000167088,ENSG00000109971,ENSG00000198258…
GO:CC	respirasome	92	GO:0070469	7.73889e-39	49	ENSG00000147123,ENSG00000004779,ENSG00000178741,ENSG00000131495,ENSG00000109390,ENSG00000184076,ENSG00000151366,ENSG00000119421,ENSG00000161281,ENSG00000125356,ENSG00000140990,ENSG00000176340,ENSG00000115286,ENSG00000172115,ENSG00000168653,ENSG00000146066,ENSG00000213619,ENSG00000119013,ENSG00000101084,ENSG00000099795,ENSG00000179091,ENSG00000164258,ENSG00000166136,ENSG00000137806,ENSG00000169021…
GO:BP	translational elongation	140	GO:0006414	3.2509e-38	92	ENSG00000103363,ENSG00000204071,ENSG00000175756,ENSG00000183617,ENSG00000171421,ENSG00000125901,ENSG00000062582,ENSG00000101210,ENSG00000262814,ENSG00000182154,ENSG00000243927,ENSG00000197345,ENSG00000185608,ENSG00000112110,ENSG00000137547,ENSG00000166902,ENSG00000180992,ENSG00000174547,ENSG00000172586,ENSG00000108826,ENSG00000154582,ENSG00000167862,ENSG00000136522,ENSG00000143314,ENSG00000141543…
GO:BP	ATP synthesis coupled electron transport	96	GO:0042773	4.43714e-38	49	ENSG00000147123,ENSG00000106153,ENSG00000004779,ENSG00000135940,ENSG00000178741,ENSG00000131495,ENSG00000109390,ENSG00000184076,ENSG00000151366,ENSG00000119421,ENSG00000125356,ENSG00000164919,ENSG00000140990,ENSG00000176340,ENSG00000115286,ENSG00000172115,ENSG00000168653,ENSG00000213619,ENSG00000119013,ENSG00000099795,ENSG00000179091,ENSG00000164258,ENSG00000166136,ENSG00000137806,ENSG00000169021…
GO:CC	organellar ribosome	86	GO:0000313	6.63828e-38	68	ENSG00000004779,ENSG00000183617,ENSG00000171421,ENSG00000125901,ENSG00000062582,ENSG00000262814,ENSG00000182154,ENSG00000243927,ENSG00000197345,ENSG00000185608,ENSG00000112110,ENSG00000137547,ENSG00000166902,ENSG00000267855,ENSG00000180992,ENSG00000174547,ENSG00000172586,ENSG00000108826,ENSG00000167862,ENSG00000136522,ENSG00000143314,ENSG00000154719,ENSG00000132313,ENSG00000172172,ENSG00000162910…
GO:CC	mitochondrial ribosome	86	GO:0005761	6.63828e-38	68	ENSG00000004779,ENSG00000183617,ENSG00000171421,ENSG00000125901,ENSG00000062582,ENSG00000262814,ENSG00000182154,ENSG00000243927,ENSG00000197345,ENSG00000185608,ENSG00000112110,ENSG00000137547,ENSG00000166902,ENSG00000267855,ENSG00000180992,ENSG00000174547,ENSG00000172586,ENSG00000108826,ENSG00000167862,ENSG00000136522,ENSG00000143314,ENSG00000154719,ENSG00000132313,ENSG00000172172,ENSG00000162910…
GO:BP	aerobic electron transport chain	88	GO:0019646	1.3954e-37	47	ENSG00000147123,ENSG00000004779,ENSG00000135940,ENSG00000178741,ENSG00000131495,ENSG00000109390,ENSG00000184076,ENSG00000151366,ENSG00000119421,ENSG00000125356,ENSG00000164919,ENSG00000140990,ENSG00000176340,ENSG00000115286,ENSG00000172115,ENSG00000168653,ENSG00000213619,ENSG00000119013,ENSG00000099795,ENSG00000179091,ENSG00000164258,ENSG00000166136,ENSG00000137806,ENSG00000169021,ENSG00000143252…
GO:BP	mRNA metabolic process	798	GO:0016071	1.66084e-37	503	ENSG00000125743,ENSG00000142507,ENSG00000169976,ENSG00000108561,ENSG00000175756,ENSG00000168002,ENSG00000177700,ENSG00000124562,ENSG00000125835,ENSG00000100804,ENSG00000105258,ENSG00000132541,ENSG00000083845,ENSG00000171863,ENSG00000115128,ENSG00000102103,ENSG00000163682,ENSG00000100138,ENSG00000161981,ENSG00000092010,ENSG00000099341,ENSG00000106211,ENSG00000175324,ENSG00000159377,ENSG00000147669…
GO:BP	mitochondrial ATP synthesis coupled electron transport	95	GO:0042775	5.1114e-37	48	ENSG00000147123,ENSG00000106153,ENSG00000004779,ENSG00000135940,ENSG00000178741,ENSG00000131495,ENSG00000109390,ENSG00000184076,ENSG00000151366,ENSG00000119421,ENSG00000125356,ENSG00000164919,ENSG00000140990,ENSG00000176340,ENSG00000115286,ENSG00000172115,ENSG00000168653,ENSG00000213619,ENSG00000119013,ENSG00000099795,ENSG00000179091,ENSG00000164258,ENSG00000166136,ENSG00000137806,ENSG00000169021…
GO:CC	small ribosomal subunit	73	GO:0015935	6.80829e-37	65	ENSG00000188536,ENSG00000083845,ENSG00000171863,ENSG00000125901,ENSG00000062582,ENSG00000243927,ENSG00000185088,ENSG00000206172,ENSG00000142534,ENSG00000171858,ENSG00000112306,ENSG00000149806,ENSG00000182774,ENSG00000197728,ENSG00000213741,ENSG00000115268,ENSG00000134056,ENSG00000138326,ENSG00000118181,ENSG00000249773,ENSG00000116898,ENSG00000143947,ENSG00000147586,ENSG00000125445,ENSG00000140988…
GO:BP	protein targeting to membrane	206	GO:0006612	9.72115e-37	140	ENSG00000044574,ENSG00000106803,ENSG00000083845,ENSG00000171863,ENSG00000163682,ENSG00000148175,ENSG00000114850,ENSG00000171867,ENSG00000198356,ENSG00000142534,ENSG00000164885,ENSG00000171858,ENSG00000198755,ENSG00000197756,ENSG00000112306,ENSG00000149806,ENSG00000145592,ENSG00000182774,ENSG00000105640,ENSG00000138138,ENSG00000241343,ENSG00000197728,ENSG00000213741,ENSG00000229117,ENSG00000115268…
GO:BP	mitochondrion organization	528	GO:0007005	1.01371e-36	184	ENSG00000147123,ENSG00000106153,ENSG00000004779,ENSG00000154518,ENSG00000159199,ENSG00000131495,ENSG00000109390,ENSG00000151366,ENSG00000119421,ENSG00000125652,ENSG00000161281,ENSG00000125356,ENSG00000229833,ENSG00000140990,ENSG00000108953,ENSG00000125995,ENSG00000115286,ENSG00000172115,ENSG00000072506,ENSG00000168653,ENSG00000150779,ENSG00000099624,ENSG00000184831,ENSG00000146066,ENSG00000213619…
KEGG	Thermogenesis	217	KEGG:04714	1.13033e-36	76	ENSG00000147123,ENSG00000004779,ENSG00000135940,ENSG00000154518,ENSG00000159199,ENSG00000178741,ENSG00000131495,ENSG00000109390,ENSG00000184076,ENSG00000151366,ENSG00000119421,ENSG00000161281,ENSG00000125356,ENSG00000164919,ENSG00000140990,ENSG00000176340,ENSG00000115286,ENSG00000168653,ENSG00000099624,ENSG00000213619,ENSG00000165629,ENSG00000116459,ENSG00000119013,ENSG00000099795,ENSG00000179091…
KEGG	Diabetic cardiomyopathy	184	KEGG:05415	1.35757e-36	68	ENSG00000147123,ENSG00000004779,ENSG00000135940,ENSG00000154518,ENSG00000159199,ENSG00000178741,ENSG00000131495,ENSG00000109390,ENSG00000111640,ENSG00000184076,ENSG00000151366,ENSG00000119421,ENSG00000161281,ENSG00000125356,ENSG00000164919,ENSG00000140990,ENSG00000176340,ENSG00000117984,ENSG00000115286,ENSG00000168653,ENSG00000099624,ENSG00000213619,ENSG00000165629,ENSG00000165637,ENSG00000116459…
GO:BP	respiratory electron transport chain	113	GO:0022904	1.65808e-36	51	ENSG00000147123,ENSG00000106153,ENSG00000004779,ENSG00000135940,ENSG00000178741,ENSG00000131495,ENSG00000109390,ENSG00000184076,ENSG00000151366,ENSG00000119421,ENSG00000125356,ENSG00000164919,ENSG00000140990,ENSG00000176340,ENSG00000115286,ENSG00000172115,ENSG00000168653,ENSG00000213619,ENSG00000119013,ENSG00000099795,ENSG00000179091,ENSG00000164258,ENSG00000166136,ENSG00000137806,ENSG00000169021…
KEGG	Alzheimer disease	327	KEGG:05010	2.06803e-36	80	ENSG00000147123,ENSG00000004779,ENSG00000135940,ENSG00000154518,ENSG00000159199,ENSG00000178741,ENSG00000137267,ENSG00000131495,ENSG00000205155,ENSG00000109390,ENSG00000111640,ENSG00000184076,ENSG00000130203,ENSG00000151366,ENSG00000142507,ENSG00000119421,ENSG00000161281,ENSG00000125356,ENSG00000100804,ENSG00000164919,ENSG00000140990,ENSG00000176340,ENSG00000115286,ENSG00000127824,ENSG00000172115…
GO:BP	translational termination	102	GO:0006415	2.56287e-36	74	ENSG00000175756,ENSG00000183617,ENSG00000171421,ENSG00000125901,ENSG00000062582,ENSG00000262814,ENSG00000182154,ENSG00000243927,ENSG00000197345,ENSG00000185608,ENSG00000112110,ENSG00000137547,ENSG00000166902,ENSG00000180992,ENSG00000174547,ENSG00000172586,ENSG00000108826,ENSG00000167862,ENSG00000136522,ENSG00000143314,ENSG00000154719,ENSG00000132313,ENSG00000172172,ENSG00000162910,ENSG00000204822…
GO:CC	respiratory chain complex	78	GO:0098803	3.02951e-36	44	ENSG00000147123,ENSG00000004779,ENSG00000178741,ENSG00000131495,ENSG00000109390,ENSG00000184076,ENSG00000151366,ENSG00000119421,ENSG00000125356,ENSG00000140990,ENSG00000176340,ENSG00000115286,ENSG00000168653,ENSG00000213619,ENSG00000119013,ENSG00000099795,ENSG00000179091,ENSG00000164258,ENSG00000166136,ENSG00000137806,ENSG00000169021,ENSG00000143252,ENSG00000267855,ENSG00000126267,ENSG00000164405…
GO:CC	mitochondrial respirasome	79	GO:0005746	5.82342e-36	44	ENSG00000147123,ENSG00000004779,ENSG00000178741,ENSG00000131495,ENSG00000109390,ENSG00000184076,ENSG00000151366,ENSG00000119421,ENSG00000161281,ENSG00000125356,ENSG00000140990,ENSG00000115286,ENSG00000168653,ENSG00000213619,ENSG00000119013,ENSG00000101084,ENSG00000099795,ENSG00000179091,ENSG00000164258,ENSG00000166136,ENSG00000137806,ENSG00000169021,ENSG00000143252,ENSG00000267855,ENSG00000112695…
KEGG	Pathways of neurodegeneration - multiple diseases	424	KEGG:05022	1.41474e-35	94	ENSG00000147123,ENSG00000004779,ENSG00000135940,ENSG00000154518,ENSG00000159199,ENSG00000178741,ENSG00000137267,ENSG00000131495,ENSG00000109390,ENSG00000184076,ENSG00000151366,ENSG00000142507,ENSG00000104722,ENSG00000119421,ENSG00000161281,ENSG00000044574,ENSG00000125356,ENSG00000100804,ENSG00000164919,ENSG00000140990,ENSG00000176340,ENSG00000100285,ENSG00000115286,ENSG00000127824,ENSG00000172115…
GO:BP	nuclear-transcribed mRNA catabolic process, nonsense-mediated decay	119	GO:0000184	4.36945e-35	87	ENSG00000083845,ENSG00000171863,ENSG00000163682,ENSG00000142534,ENSG00000171858,ENSG00000198755,ENSG00000197756,ENSG00000112306,ENSG00000141543,ENSG00000149806,ENSG00000145592,ENSG00000182774,ENSG00000105640,ENSG00000241343,ENSG00000197728,ENSG00000213741,ENSG00000229117,ENSG00000115268,ENSG00000137818,ENSG00000138326,ENSG00000197958,ENSG00000198918,ENSG00000118181,ENSG00000143947,ENSG00000113575…
REAC	rRNA processing	197	REAC:R-HSA-72312	1.58681e-34	138	ENSG00000072506,ENSG00000083845,ENSG00000145912,ENSG00000171863,ENSG00000163682,ENSG00000100138,ENSG00000185088,ENSG00000037241,ENSG00000142534,ENSG00000171858,ENSG00000177971,ENSG00000198755,ENSG00000197756,ENSG00000112306,ENSG00000149806,ENSG00000145592,ENSG00000182774,ENSG00000105640,ENSG00000163584,ENSG00000241343,ENSG00000197728,ENSG00000213741,ENSG00000229117,ENSG00000115268,ENSG00000137818…
REAC	rRNA processing in the nucleus and cytosol	187	REAC:R-HSA-8868773	2.98791e-34	133	ENSG00000083845,ENSG00000145912,ENSG00000171863,ENSG00000163682,ENSG00000100138,ENSG00000185088,ENSG00000037241,ENSG00000142534,ENSG00000171858,ENSG00000177971,ENSG00000198755,ENSG00000197756,ENSG00000112306,ENSG00000149806,ENSG00000145592,ENSG00000182774,ENSG00000105640,ENSG00000163584,ENSG00000241343,ENSG00000197728,ENSG00000213741,ENSG00000229117,ENSG00000115268,ENSG00000137818,ENSG00000138326…
REAC	Major pathway of rRNA processing in the nucleolus and cytosol	177	REAC:R-HSA-6791226	5.16568e-34	128	ENSG00000083845,ENSG00000171863,ENSG00000163682,ENSG00000100138,ENSG00000185088,ENSG00000037241,ENSG00000142534,ENSG00000171858,ENSG00000177971,ENSG00000198755,ENSG00000197756,ENSG00000112306,ENSG00000149806,ENSG00000145592,ENSG00000182774,ENSG00000105640,ENSG00000163584,ENSG00000241343,ENSG00000197728,ENSG00000213741,ENSG00000229117,ENSG00000115268,ENSG00000137818,ENSG00000138326,ENSG00000197958…
GO:BP	generation of precursor metabolites and energy	488	GO:0006091	1.21206e-33	185	ENSG00000147123,ENSG00000106153,ENSG00000004779,ENSG00000135940,ENSG00000154518,ENSG00000159199,ENSG00000178741,ENSG00000131495,ENSG00000109390,ENSG00000109107,ENSG00000111640,ENSG00000149925,ENSG00000184076,ENSG00000135441,ENSG00000151366,ENSG00000119421,ENSG00000161281,ENSG00000125356,ENSG00000164919,ENSG00000074800,ENSG00000140990,ENSG00000164708,ENSG00000176340,ENSG00000115286,ENSG00000172115…
GO:BP	electron transport chain	167	GO:0022900	1.31093e-33	90	ENSG00000147123,ENSG00000106153,ENSG00000004779,ENSG00000135940,ENSG00000178741,ENSG00000131495,ENSG00000109390,ENSG00000184076,ENSG00000151366,ENSG00000119421,ENSG00000161281,ENSG00000125356,ENSG00000164919,ENSG00000140990,ENSG00000176340,ENSG00000115286,ENSG00000172115,ENSG00000168653,ENSG00000213619,ENSG00000111275,ENSG00000119013,ENSG00000099795,ENSG00000179091,ENSG00000164258,ENSG00000166136…
GO:BP	ribosome biogenesis	324	GO:0042254	4.85901e-32	227	ENSG00000108561,ENSG00000172336,ENSG00000273611,ENSG00000171421,ENSG00000083845,ENSG00000145912,ENSG00000171863,ENSG00000163682,ENSG00000100138,ENSG00000185088,ENSG00000037241,ENSG00000171858,ENSG00000177971,ENSG00000198755,ENSG00000197756,ENSG00000141543,ENSG00000145592,ENSG00000182774,ENSG00000105640,ENSG00000102309,ENSG00000272047,ENSG00000241343,ENSG00000229117,ENSG00000115268,ENSG00000137818…
GO:BP	energy derivation by oxidation of organic compounds	306	GO:0015980	6.99377e-32	124	ENSG00000147123,ENSG00000106153,ENSG00000004779,ENSG00000135940,ENSG00000154518,ENSG00000159199,ENSG00000178741,ENSG00000131495,ENSG00000109390,ENSG00000184076,ENSG00000135441,ENSG00000151366,ENSG00000119421,ENSG00000161281,ENSG00000125356,ENSG00000164919,ENSG00000140990,ENSG00000176340,ENSG00000115286,ENSG00000172115,ENSG00000168653,ENSG00000099624,ENSG00000014641,ENSG00000213619,ENSG00000165629…
REAC	Axon guidance	506	REAC:R-HSA-422475	1.22905e-31	310	ENSG00000103363,ENSG00000137267,ENSG00000205155,ENSG00000042753,ENSG00000142507,ENSG00000172757,ENSG00000011600,ENSG00000100804,ENSG00000127824,ENSG00000188229,ENSG00000083845,ENSG00000171863,ENSG00000163682,ENSG00000185088,ENSG00000092010,ENSG00000099341,ENSG00000037241,ENSG00000258947,ENSG00000159377,ENSG00000171867,ENSG00000109971,ENSG00000106588,ENSG00000142534,ENSG00000154582,ENSG00000170315…
GO:MF	electron transfer activity	126	GO:0009055	6.94852e-31	56	ENSG00000135940,ENSG00000178741,ENSG00000131495,ENSG00000109390,ENSG00000184076,ENSG00000151366,ENSG00000119421,ENSG00000161281,ENSG00000125356,ENSG00000164919,ENSG00000140990,ENSG00000176340,ENSG00000115286,ENSG00000172115,ENSG00000168653,ENSG00000213619,ENSG00000111275,ENSG00000119013,ENSG00000099795,ENSG00000179091,ENSG00000164258,ENSG00000166136,ENSG00000169021,ENSG00000143252,ENSG00000267855…
REAC	Nervous system development	531	REAC:R-HSA-9675108	7.91913e-31	319	ENSG00000103363,ENSG00000137267,ENSG00000205155,ENSG00000042753,ENSG00000142507,ENSG00000172757,ENSG00000011600,ENSG00000100804,ENSG00000127824,ENSG00000188229,ENSG00000083845,ENSG00000171863,ENSG00000163682,ENSG00000185088,ENSG00000092010,ENSG00000099341,ENSG00000037241,ENSG00000258947,ENSG00000159377,ENSG00000171867,ENSG00000109971,ENSG00000106588,ENSG00000142534,ENSG00000154582,ENSG00000170315…
GO:BP	mitochondrial translation	131	GO:0032543	9.86877e-31	80	ENSG00000108561,ENSG00000175756,ENSG00000183617,ENSG00000171421,ENSG00000125901,ENSG00000062582,ENSG00000262814,ENSG00000182154,ENSG00000243927,ENSG00000197345,ENSG00000185608,ENSG00000112110,ENSG00000137547,ENSG00000166902,ENSG00000267855,ENSG00000180992,ENSG00000174547,ENSG00000172586,ENSG00000108826,ENSG00000167862,ENSG00000136522,ENSG00000143314,ENSG00000154719,ENSG00000132313,ENSG00000123297…
GO:CC	cytosolic large ribosomal subunit	55	GO:0022625	1.58671e-30	52	ENSG00000163682,ENSG00000037241,ENSG00000198755,ENSG00000197756,ENSG00000145592,ENSG00000105640,ENSG00000241343,ENSG00000229117,ENSG00000137818,ENSG00000197958,ENSG00000198918,ENSG00000165502,ENSG00000161970,ENSG00000089157,ENSG00000131469,ENSG00000182899,ENSG00000177600,ENSG00000162244,ENSG00000161016,ENSG00000163923,ENSG00000156482,ENSG00000108107,ENSG00000108298,ENSG00000144713,ENSG00000198242…
GO:BP	mitochondrial respiratory chain complex assembly	100	GO:0033108	3.53823e-30	58	ENSG00000147123,ENSG00000004779,ENSG00000131495,ENSG00000109390,ENSG00000151366,ENSG00000119421,ENSG00000125356,ENSG00000229833,ENSG00000140990,ENSG00000115286,ENSG00000168653,ENSG00000213619,ENSG00000119013,ENSG00000099795,ENSG00000164258,ENSG00000166136,ENSG00000171202,ENSG00000178057,ENSG00000137806,ENSG00000169021,ENSG00000267855,ENSG00000284194,ENSG00000250317,ENSG00000174886,ENSG00000145494…
GO:BP	rRNA processing	260	GO:0006364	3.54549e-30	184	ENSG00000172336,ENSG00000273611,ENSG00000145912,ENSG00000171863,ENSG00000163682,ENSG00000100138,ENSG00000171858,ENSG00000177971,ENSG00000198755,ENSG00000197756,ENSG00000141543,ENSG00000145592,ENSG00000182774,ENSG00000105640,ENSG00000102309,ENSG00000272047,ENSG00000241343,ENSG00000229117,ENSG00000115268,ENSG00000137818,ENSG00000164346,ENSG00000138326,ENSG00000197958,ENSG00000198918,ENSG00000118181…
GO:BP	viral process	896	GO:0016032	7.14249e-30	384	ENSG00000278637,ENSG00000276180,ENSG00000270882,ENSG00000103363,ENSG00000042753,ENSG00000130203,ENSG00000129562,ENSG00000142507,ENSG00000114902,ENSG00000108561,ENSG00000168002,ENSG00000173372,ENSG00000177700,ENSG00000278705,ENSG00000172757,ENSG00000166794,ENSG00000113558,ENSG00000100804,ENSG00000108953,ENSG00000105258,ENSG00000164615,ENSG00000197837,ENSG00000083845,ENSG00000204347,ENSG00000171863…
GO:BP	rRNA metabolic process	267	GO:0016072	1.81658e-29	188	ENSG00000172336,ENSG00000273611,ENSG00000145912,ENSG00000171863,ENSG00000163682,ENSG00000100138,ENSG00000171858,ENSG00000177971,ENSG00000198755,ENSG00000197756,ENSG00000141543,ENSG00000145592,ENSG00000182774,ENSG00000105640,ENSG00000102309,ENSG00000272047,ENSG00000241343,ENSG00000229117,ENSG00000115268,ENSG00000137818,ENSG00000164346,ENSG00000138326,ENSG00000197958,ENSG00000198918,ENSG00000118181…
GO:CC	endoplasmic reticulum subcompartment	967	GO:0098827	3.03776e-29	590	ENSG00000163463,ENSG00000205155,ENSG00000168824,ENSG00000180879,ENSG00000129562,ENSG00000152661,ENSG00000117594,ENSG00000114902,ENSG00000105677,ENSG00000107317,ENSG00000044574,ENSG00000105669,ENSG00000162407,ENSG00000106803,ENSG00000174938,ENSG00000164615,ENSG00000184831,ENSG00000213689,ENSG00000125037,ENSG00000085063,ENSG00000071553,ENSG00000096092,ENSG00000197977,ENSG00000167614,ENSG00000114850…
GO:CC	endoplasmic reticulum membrane	962	GO:0005789	1.09996e-28	586	ENSG00000163463,ENSG00000205155,ENSG00000168824,ENSG00000180879,ENSG00000129562,ENSG00000152661,ENSG00000117594,ENSG00000114902,ENSG00000105677,ENSG00000107317,ENSG00000044574,ENSG00000105669,ENSG00000162407,ENSG00000106803,ENSG00000174938,ENSG00000164615,ENSG00000184831,ENSG00000213689,ENSG00000125037,ENSG00000085063,ENSG00000071553,ENSG00000096092,ENSG00000197977,ENSG00000167614,ENSG00000114850…
REAC	Ribosomal scanning and start codon recognition	57	REAC:R-HSA-72702	2.04102e-28	54	ENSG00000083845,ENSG00000171863,ENSG00000185088,ENSG00000142534,ENSG00000171858,ENSG00000178982,ENSG00000112306,ENSG00000149806,ENSG00000182774,ENSG00000197728,ENSG00000213741,ENSG00000115268,ENSG00000138326,ENSG00000118181,ENSG00000100129,ENSG00000143947,ENSG00000140988,ENSG00000149100,ENSG00000084623,ENSG00000110700,ENSG00000186468,ENSG00000105193,ENSG00000173674,ENSG00000124614,ENSG00000134419…
GO:CC	nuclear outer membrane-endoplasmic reticulum membrane network	981	GO:0042175	3.00299e-28	594	ENSG00000163463,ENSG00000205155,ENSG00000168824,ENSG00000180879,ENSG00000129562,ENSG00000152661,ENSG00000117594,ENSG00000114902,ENSG00000105677,ENSG00000107317,ENSG00000044574,ENSG00000105669,ENSG00000162407,ENSG00000106803,ENSG00000174938,ENSG00000164615,ENSG00000184831,ENSG00000213689,ENSG00000125037,ENSG00000085063,ENSG00000071553,ENSG00000096092,ENSG00000197977,ENSG00000167614,ENSG00000114850…
GO:BP	viral gene expression	229	GO:0019080	3.36879e-28	135	ENSG00000129562,ENSG00000114902,ENSG00000168002,ENSG00000177700,ENSG00000105258,ENSG00000083845,ENSG00000171863,ENSG00000163682,ENSG00000147669,ENSG00000142534,ENSG00000170315,ENSG00000171858,ENSG00000005075,ENSG00000198755,ENSG00000197756,ENSG00000112306,ENSG00000127022,ENSG00000149806,ENSG00000145592,ENSG00000182774,ENSG00000105640,ENSG00000241343,ENSG00000197728,ENSG00000213741,ENSG00000229117…
REAC	RUNX1 regulates transcription of genes involved in differentiation of HSCs	103	REAC:R-HSA-8939236	4.81041e-28	67	ENSG00000278637,ENSG00000233822,ENSG00000276180,ENSG00000270882,ENSG00000276410,ENSG00000142507,ENSG00000275714,ENSG00000278705,ENSG00000100804,ENSG00000197837,ENSG00000277224,ENSG00000180573,ENSG00000163041,ENSG00000273802,ENSG00000092010,ENSG00000099341,ENSG00000159377,ENSG00000106588,ENSG00000132475,ENSG00000158373,ENSG00000272196,ENSG00000124635,ENSG00000170315,ENSG00000126067,ENSG00000041357…
GO:BP	mRNA catabolic process	354	GO:0006402	6.61638e-28	193	ENSG00000142507,ENSG00000168002,ENSG00000100804,ENSG00000132541,ENSG00000083845,ENSG00000171863,ENSG00000163682,ENSG00000092010,ENSG00000099341,ENSG00000106211,ENSG00000175324,ENSG00000159377,ENSG00000109971,ENSG00000106588,ENSG00000142534,ENSG00000170315,ENSG00000126067,ENSG00000041357,ENSG00000171858,ENSG00000101843,ENSG00000198755,ENSG00000197756,ENSG00000159352,ENSG00000103035,ENSG00000112306…
KEGG	Non-alcoholic fatty liver disease	135	KEGG:04932	8.25426e-28	48	ENSG00000147123,ENSG00000004779,ENSG00000135940,ENSG00000178741,ENSG00000131495,ENSG00000109390,ENSG00000184076,ENSG00000151366,ENSG00000119421,ENSG00000161281,ENSG00000125356,ENSG00000164919,ENSG00000140990,ENSG00000176340,ENSG00000115286,ENSG00000172115,ENSG00000168653,ENSG00000213619,ENSG00000119013,ENSG00000099795,ENSG00000179091,ENSG00000164258,ENSG00000166136,ENSG00000169021,ENSG00000143252…
GO:CC	postsynapse	597	GO:0098794	1.10426e-27	366	ENSG00000162188,ENSG00000168824,ENSG00000148908,ENSG00000173372,ENSG00000109846,ENSG00000173369,ENSG00000135472,ENSG00000100285,ENSG00000163285,ENSG00000148798,ENSG00000151834,ENSG00000159189,ENSG00000093010,ENSG00000164687,ENSG00000277586,ENSG00000132639,ENSG00000103769,ENSG00000171867,ENSG00000109971,ENSG00000182220,ENSG00000075142,ENSG00000022355,ENSG00000087250,ENSG00000150625,ENSG00000164885…
REAC	Activation of the mRNA upon binding of the cap-binding complex and eIFs, and subsequent binding to 43S	58	REAC:R-HSA-72662	1.53068e-27	54	ENSG00000083845,ENSG00000171863,ENSG00000185088,ENSG00000142534,ENSG00000171858,ENSG00000178982,ENSG00000112306,ENSG00000149806,ENSG00000182774,ENSG00000197728,ENSG00000213741,ENSG00000115268,ENSG00000138326,ENSG00000118181,ENSG00000100129,ENSG00000143947,ENSG00000140988,ENSG00000149100,ENSG00000084623,ENSG00000110700,ENSG00000187840,ENSG00000186468,ENSG00000105193,ENSG00000173674,ENSG00000124614…
REAC	mRNA Splicing	185	REAC:R-HSA-72172	2.46297e-27	141	ENSG00000125743,ENSG00000169976,ENSG00000168002,ENSG00000177700,ENSG00000124562,ENSG00000125835,ENSG00000105258,ENSG00000115128,ENSG00000102103,ENSG00000100138,ENSG00000161981,ENSG00000147669,ENSG00000167088,ENSG00000109971,ENSG00000005075,ENSG00000141543,ENSG00000169564,ENSG00000130520,ENSG00000141759,ENSG00000125870,ENSG00000104824,ENSG00000112081,ENSG00000150316,ENSG00000143977,ENSG00000077312…
REAC	mRNA Splicing - Major Pathway	177	REAC:R-HSA-72163	5.74311e-27	136	ENSG00000125743,ENSG00000169976,ENSG00000168002,ENSG00000177700,ENSG00000124562,ENSG00000125835,ENSG00000105258,ENSG00000115128,ENSG00000102103,ENSG00000100138,ENSG00000147669,ENSG00000167088,ENSG00000109971,ENSG00000005075,ENSG00000141543,ENSG00000169564,ENSG00000130520,ENSG00000141759,ENSG00000125870,ENSG00000104824,ENSG00000112081,ENSG00000150316,ENSG00000143977,ENSG00000077312,ENSG00000169813…
REAC	Translation initiation complex formation	57	REAC:R-HSA-72649	5.90721e-27	53	ENSG00000083845,ENSG00000171863,ENSG00000185088,ENSG00000142534,ENSG00000171858,ENSG00000178982,ENSG00000112306,ENSG00000149806,ENSG00000182774,ENSG00000197728,ENSG00000213741,ENSG00000115268,ENSG00000138326,ENSG00000118181,ENSG00000100129,ENSG00000143947,ENSG00000140988,ENSG00000149100,ENSG00000084623,ENSG00000110700,ENSG00000186468,ENSG00000105193,ENSG00000173674,ENSG00000124614,ENSG00000134419…
REAC	Formation of the ternary complex, and subsequently, the 43S complex	50	REAC:R-HSA-72695	8.85855e-27	45	ENSG00000083845,ENSG00000171863,ENSG00000185088,ENSG00000142534,ENSG00000171858,ENSG00000178982,ENSG00000112306,ENSG00000149806,ENSG00000182774,ENSG00000197728,ENSG00000213741,ENSG00000115268,ENSG00000138326,ENSG00000118181,ENSG00000100129,ENSG00000143947,ENSG00000140988,ENSG00000149100,ENSG00000084623,ENSG00000110700,ENSG00000186468,ENSG00000105193,ENSG00000173674,ENSG00000124614,ENSG00000134419…
REAC	Processing of Capped Intron-Containing Pre-mRNA	232	REAC:R-HSA-72203	8.97033e-27	168	ENSG00000125743,ENSG00000169976,ENSG00000168002,ENSG00000177700,ENSG00000124562,ENSG00000125835,ENSG00000105258,ENSG00000115128,ENSG00000102103,ENSG00000100138,ENSG00000161981,ENSG00000147669,ENSG00000167088,ENSG00000109971,ENSG00000005075,ENSG00000141543,ENSG00000169564,ENSG00000130520,ENSG00000132661,ENSG00000141759,ENSG00000125870,ENSG00000104824,ENSG00000112081,ENSG00000150316,ENSG00000143977…
GO:BP	viral transcription	174	GO:0019083	1.12073e-26	95	ENSG00000168002,ENSG00000177700,ENSG00000105258,ENSG00000083845,ENSG00000171863,ENSG00000163682,ENSG00000147669,ENSG00000142534,ENSG00000171858,ENSG00000005075,ENSG00000198755,ENSG00000197756,ENSG00000112306,ENSG00000149806,ENSG00000145592,ENSG00000182774,ENSG00000105640,ENSG00000241343,ENSG00000197728,ENSG00000213741,ENSG00000229117,ENSG00000115268,ENSG00000137818,ENSG00000138326,ENSG00000197958…
GO:BP	mitochondrial gene expression	162	GO:0140053	1.86654e-26	85	ENSG00000108561,ENSG00000175756,ENSG00000183617,ENSG00000171421,ENSG00000072506,ENSG00000125901,ENSG00000062582,ENSG00000262814,ENSG00000182154,ENSG00000243927,ENSG00000197345,ENSG00000185608,ENSG00000112110,ENSG00000137547,ENSG00000166902,ENSG00000267855,ENSG00000180992,ENSG00000174547,ENSG00000172586,ENSG00000108826,ENSG00000167862,ENSG00000136522,ENSG00000143314,ENSG00000250479,ENSG00000154719…
REAC	Complex I biogenesis	55	REAC:R-HSA-6799198	2.49471e-26	34	ENSG00000147123,ENSG00000004779,ENSG00000131495,ENSG00000109390,ENSG00000151366,ENSG00000119421,ENSG00000125356,ENSG00000140990,ENSG00000115286,ENSG00000168653,ENSG00000213619,ENSG00000119013,ENSG00000099795,ENSG00000164258,ENSG00000166136,ENSG00000178057,ENSG00000137806,ENSG00000267855,ENSG00000174886,ENSG00000145494,ENSG00000183648,ENSG00000186010,ENSG00000065518,ENSG00000123545,ENSG00000178127…
REAC	HIV Infection	209	REAC:R-HSA-162906	5.20386e-26	161	ENSG00000103363,ENSG00000042753,ENSG00000142507,ENSG00000168002,ENSG00000177700,ENSG00000113558,ENSG00000100804,ENSG00000105258,ENSG00000092010,ENSG00000099341,ENSG00000159377,ENSG00000147669,ENSG00000106588,ENSG00000154582,ENSG00000197780,ENSG00000170315,ENSG00000126067,ENSG00000041357,ENSG00000101843,ENSG00000005075,ENSG00000159352,ENSG00000103035,ENSG00000151729,ENSG00000196262,ENSG00000136930…
GO:CC	organellar large ribosomal subunit	56	GO:0000315	6.12606e-26	44	ENSG00000004779,ENSG00000183617,ENSG00000171421,ENSG00000262814,ENSG00000182154,ENSG00000197345,ENSG00000185608,ENSG00000112110,ENSG00000137547,ENSG00000166902,ENSG00000180992,ENSG00000174547,ENSG00000108826,ENSG00000167862,ENSG00000136522,ENSG00000143314,ENSG00000154719,ENSG00000132313,ENSG00000172172,ENSG00000162910,ENSG00000204822,ENSG00000111639,ENSG00000243147,ENSG00000259494,ENSG00000175581…
GO:CC	mitochondrial large ribosomal subunit	56	GO:0005762	6.12606e-26	44	ENSG00000004779,ENSG00000183617,ENSG00000171421,ENSG00000262814,ENSG00000182154,ENSG00000197345,ENSG00000185608,ENSG00000112110,ENSG00000137547,ENSG00000166902,ENSG00000180992,ENSG00000174547,ENSG00000108826,ENSG00000167862,ENSG00000136522,ENSG00000143314,ENSG00000154719,ENSG00000132313,ENSG00000172172,ENSG00000162910,ENSG00000204822,ENSG00000111639,ENSG00000243147,ENSG00000259494,ENSG00000175581…
GO:CC	intrinsic component of organelle membrane	376	GO:0031300	8.5741e-26	254	ENSG00000102003,ENSG00000117594,ENSG00000114902,ENSG00000044574,ENSG00000174684,ENSG00000229833,ENSG00000164615,ENSG00000184831,ENSG00000151834,ENSG00000125037,ENSG00000173171,ENSG00000197977,ENSG00000136156,ENSG00000284194,ENSG00000167004,ENSG00000069509,ENSG00000122012,ENSG00000139970,ENSG00000265354,ENSG00000174917,ENSG00000126768,ENSG00000116729,ENSG00000099797,ENSG00000143183,ENSG00000176171…
GO:BP	RNA splicing	425	GO:0008380	1.17976e-25	278	ENSG00000125743,ENSG00000169976,ENSG00000108561,ENSG00000168002,ENSG00000177700,ENSG00000124562,ENSG00000125835,ENSG00000105258,ENSG00000115128,ENSG00000102103,ENSG00000100138,ENSG00000161981,ENSG00000175324,ENSG00000147669,ENSG00000167088,ENSG00000109971,ENSG00000198258,ENSG00000005075,ENSG00000087302,ENSG00000141543,ENSG00000169564,ENSG00000126254,ENSG00000130520,ENSG00000286070,ENSG00000197728…
GO:CC	nucleolus	874	GO:0005730	1.32186e-25	494	ENSG00000189171,ENSG00000108561,ENSG00000172336,ENSG00000177700,ENSG00000105258,ENSG00000141552,ENSG00000145912,ENSG00000171863,ENSG00000100138,ENSG00000185608,ENSG00000177889,ENSG00000147669,ENSG00000109971,ENSG00000198356,ENSG00000137100,ENSG00000172586,ENSG00000142534,ENSG00000077152,ENSG00000197780,ENSG00000134042,ENSG00000102760,ENSG00000143621,ENSG00000177971,ENSG00000188643,ENSG00000141543…
REAC	Protein localization	150	REAC:R-HSA-9609507	1.37803e-25	107	ENSG00000106153,ENSG00000159199,ENSG00000106803,ENSG00000164615,ENSG00000150779,ENSG00000173171,ENSG00000179091,ENSG00000134809,ENSG00000166136,ENSG00000119673,ENSG00000110955,ENSG00000171867,ENSG00000198356,ENSG00000116171,ENSG00000168275,ENSG00000265354,ENSG00000170315,ENSG00000126768,ENSG00000214736,ENSG00000151729,ENSG00000250479,ENSG00000213585,ENSG00000107537,ENSG00000138138,ENSG00000142192…
GO:BP	RNA splicing, via transesterification reactions	339	GO:0000375	1.93709e-25	231	ENSG00000125743,ENSG00000169976,ENSG00000108561,ENSG00000168002,ENSG00000177700,ENSG00000124562,ENSG00000125835,ENSG00000105258,ENSG00000115128,ENSG00000102103,ENSG00000100138,ENSG00000161981,ENSG00000175324,ENSG00000147669,ENSG00000167088,ENSG00000109971,ENSG00000198258,ENSG00000005075,ENSG00000141543,ENSG00000169564,ENSG00000126254,ENSG00000130520,ENSG00000286070,ENSG00000140259,ENSG00000141759…
GO:BP	RNA catabolic process	394	GO:0006401	1.97652e-25	203	ENSG00000142507,ENSG00000168002,ENSG00000100804,ENSG00000132541,ENSG00000083845,ENSG00000171863,ENSG00000163682,ENSG00000092010,ENSG00000099341,ENSG00000106211,ENSG00000119705,ENSG00000175324,ENSG00000159377,ENSG00000109971,ENSG00000106588,ENSG00000142534,ENSG00000170315,ENSG00000126067,ENSG00000041357,ENSG00000171858,ENSG00000101843,ENSG00000198755,ENSG00000197756,ENSG00000159352,ENSG00000103035…
GO:CC	integral component of organelle membrane	348	GO:0031301	4.71813e-25	237	ENSG00000102003,ENSG00000117594,ENSG00000114902,ENSG00000044574,ENSG00000174684,ENSG00000229833,ENSG00000164615,ENSG00000184831,ENSG00000151834,ENSG00000125037,ENSG00000173171,ENSG00000197977,ENSG00000136156,ENSG00000284194,ENSG00000167004,ENSG00000069509,ENSG00000122012,ENSG00000139970,ENSG00000265354,ENSG00000174917,ENSG00000126768,ENSG00000116729,ENSG00000099797,ENSG00000143183,ENSG00000176171…
GO:BP	protein-containing complex disassembly	311	GO:0032984	5.26658e-25	217	ENSG00000175756,ENSG00000172757,ENSG00000183617,ENSG00000171421,ENSG00000125901,ENSG00000062582,ENSG00000262814,ENSG00000182154,ENSG00000243927,ENSG00000197345,ENSG00000185608,ENSG00000112110,ENSG00000145721,ENSG00000137547,ENSG00000148180,ENSG00000166902,ENSG00000104435,ENSG00000109971,ENSG00000180992,ENSG00000181218,ENSG00000174547,ENSG00000172586,ENSG00000108826,ENSG00000101460,ENSG00000167862…
GO:CC	cytosolic small ribosomal subunit	44	GO:0022627	7.79968e-25	41	ENSG00000188536,ENSG00000083845,ENSG00000171863,ENSG00000185088,ENSG00000206172,ENSG00000142534,ENSG00000171858,ENSG00000112306,ENSG00000149806,ENSG00000182774,ENSG00000197728,ENSG00000213741,ENSG00000115268,ENSG00000138326,ENSG00000118181,ENSG00000143947,ENSG00000140988,ENSG00000110700,ENSG00000186468,ENSG00000105193,ENSG00000124614,ENSG00000134419,ENSG00000232119,ENSG00000164587,ENSG00000221983…
GO:BP	mRNA splicing, via spliceosome	336	GO:0000398	1.07649e-24	228	ENSG00000125743,ENSG00000169976,ENSG00000108561,ENSG00000168002,ENSG00000177700,ENSG00000124562,ENSG00000125835,ENSG00000105258,ENSG00000115128,ENSG00000102103,ENSG00000100138,ENSG00000161981,ENSG00000147669,ENSG00000167088,ENSG00000109971,ENSG00000198258,ENSG00000005075,ENSG00000141543,ENSG00000169564,ENSG00000126254,ENSG00000130520,ENSG00000286070,ENSG00000140259,ENSG00000141759,ENSG00000125870…
GO:BP	RNA splicing, via transesterification reactions with bulged adenosine as nucleophile	336	GO:0000377	1.07649e-24	228	ENSG00000125743,ENSG00000169976,ENSG00000108561,ENSG00000168002,ENSG00000177700,ENSG00000124562,ENSG00000125835,ENSG00000105258,ENSG00000115128,ENSG00000102103,ENSG00000100138,ENSG00000161981,ENSG00000147669,ENSG00000167088,ENSG00000109971,ENSG00000198258,ENSG00000005075,ENSG00000141543,ENSG00000169564,ENSG00000126254,ENSG00000130520,ENSG00000286070,ENSG00000140259,ENSG00000141759,ENSG00000125870…
REAC	Membrane Trafficking	574	REAC:R-HSA-199991	1.52506e-24	351	ENSG00000137267,ENSG00000042753,ENSG00000181029,ENSG00000135441,ENSG00000152661,ENSG00000167996,ENSG00000105669,ENSG00000108953,ENSG00000127824,ENSG00000188229,ENSG00000079462,ENSG00000085063,ENSG00000134594,ENSG00000170027,ENSG00000105612,ENSG00000091513,ENSG00000103769,ENSG00000258947,ENSG00000109971,ENSG00000087086,ENSG00000137100,ENSG00000183011,ENSG00000143545,ENSG00000170315,ENSG00000007255…
GO:BP	mitochondrial respiratory chain complex I assembly	66	GO:0032981	1.74165e-24	45	ENSG00000147123,ENSG00000004779,ENSG00000131495,ENSG00000109390,ENSG00000151366,ENSG00000119421,ENSG00000125356,ENSG00000140990,ENSG00000115286,ENSG00000168653,ENSG00000213619,ENSG00000119013,ENSG00000099795,ENSG00000164258,ENSG00000166136,ENSG00000171202,ENSG00000178057,ENSG00000137806,ENSG00000267855,ENSG00000174886,ENSG00000145494,ENSG00000183648,ENSG00000186010,ENSG00000065518,ENSG00000123545…
GO:BP	NADH dehydrogenase complex assembly	66	GO:0010257	1.74165e-24	45	ENSG00000147123,ENSG00000004779,ENSG00000131495,ENSG00000109390,ENSG00000151366,ENSG00000119421,ENSG00000125356,ENSG00000140990,ENSG00000115286,ENSG00000168653,ENSG00000213619,ENSG00000119013,ENSG00000099795,ENSG00000164258,ENSG00000166136,ENSG00000171202,ENSG00000178057,ENSG00000137806,ENSG00000267855,ENSG00000174886,ENSG00000145494,ENSG00000183648,ENSG00000186010,ENSG00000065518,ENSG00000123545…
GO:CC	glutamatergic synapse	339	GO:0098978	3.22592e-24	222	ENSG00000168824,ENSG00000130203,ENSG00000108561,ENSG00000105143,ENSG00000108953,ENSG00000183098,ENSG00000113140,ENSG00000132639,ENSG00000103769,ENSG00000109971,ENSG00000150625,ENSG00000164885,ENSG00000102924,ENSG00000137312,ENSG00000141543,ENSG00000127022,ENSG00000132692,ENSG00000156642,ENSG00000188191,ENSG00000110436,ENSG00000138138,ENSG00000154146,ENSG00000155511,ENSG00000107295,ENSG00000117600…
GO:CC	presynapse	462	GO:0098793	3.29666e-24	299	ENSG00000263620,ENSG00000090013,ENSG00000173267,ENSG00000102003,ENSG00000108561,ENSG00000148908,ENSG00000120509,ENSG00000172137,ENSG00000131238,ENSG00000105143,ENSG00000177807,ENSG00000165637,ENSG00000151834,ENSG00000170027,ENSG00000277586,ENSG00000132639,ENSG00000171867,ENSG00000109971,ENSG00000075142,ENSG00000120053,ENSG00000087250,ENSG00000122012,ENSG00000150625,ENSG00000143545,ENSG00000074317…
GO:BP	cellular component disassembly	509	GO:0022411	6.37005e-24	329	ENSG00000101439,ENSG00000167136,ENSG00000175756,ENSG00000173372,ENSG00000102265,ENSG00000173369,ENSG00000172757,ENSG00000183617,ENSG00000171421,ENSG00000166033,ENSG00000125901,ENSG00000062582,ENSG00000159189,ENSG00000262814,ENSG00000182154,ENSG00000105612,ENSG00000243927,ENSG00000197345,ENSG00000185608,ENSG00000112110,ENSG00000145721,ENSG00000137547,ENSG00000148180,ENSG00000166902,ENSG00000104435…
GO:BP	protein folding	200	GO:0006457	2.54597e-23	159	ENSG00000123131,ENSG00000109846,ENSG00000166794,ENSG00000044574,ENSG00000143256,ENSG00000106211,ENSG00000109971,ENSG00000167004,ENSG00000173486,ENSG00000155304,ENSG00000196262,ENSG00000127022,ENSG00000019582,ENSG00000133265,ENSG00000153132,ENSG00000151929,ENSG00000143870,ENSG00000126803,ENSG00000115541,ENSG00000136986,ENSG00000183291,ENSG00000166710,ENSG00000155959,ENSG00000116260,ENSG00000115539…
GO:CC	oxidoreductase complex	106	GO:1990204	3.38384e-23	59	ENSG00000147123,ENSG00000004779,ENSG00000131495,ENSG00000109390,ENSG00000184076,ENSG00000151366,ENSG00000119421,ENSG00000125356,ENSG00000140990,ENSG00000115286,ENSG00000168653,ENSG00000213619,ENSG00000119013,ENSG00000099795,ENSG00000179091,ENSG00000164258,ENSG00000166136,ENSG00000137806,ENSG00000169021,ENSG00000143252,ENSG00000267855,ENSG00000164405,ENSG00000174886,ENSG00000145494,ENSG00000183648…
GO:BP	nucleobase-containing compound catabolic process	514	GO:0034655	3.80045e-23	247	ENSG00000142507,ENSG00000167136,ENSG00000168002,ENSG00000100804,ENSG00000112667,ENSG00000132541,ENSG00000083845,ENSG00000213689,ENSG00000171863,ENSG00000097021,ENSG00000163682,ENSG00000105612,ENSG00000092010,ENSG00000099341,ENSG00000233276,ENSG00000106211,ENSG00000119705,ENSG00000175324,ENSG00000159377,ENSG00000109971,ENSG00000106588,ENSG00000142534,ENSG00000170315,ENSG00000126067,ENSG00000041357…
GO:CC	somatodendritic compartment	789	GO:0036477	3.81227e-23	457	ENSG00000173267,ENSG00000160307,ENSG00000162188,ENSG00000189058,ENSG00000187957,ENSG00000168824,ENSG00000130203,ENSG00000167136,ENSG00000148908,ENSG00000109846,ENSG00000105409,ENSG00000172137,ENSG00000166165,ENSG00000131238,ENSG00000174938,ENSG00000115286,ENSG00000163285,ENSG00000151834,ENSG00000079215,ENSG00000101210,ENSG00000093010,ENSG00000132639,ENSG00000175324,ENSG00000104435,ENSG00000258947…
GO:CC	spliceosomal complex	184	GO:0005681	3.95558e-23	138	ENSG00000125743,ENSG00000169976,ENSG00000124562,ENSG00000125835,ENSG00000115128,ENSG00000100138,ENSG00000161981,ENSG00000167088,ENSG00000109971,ENSG00000106615,ENSG00000141543,ENSG00000130520,ENSG00000286070,ENSG00000131981,ENSG00000140259,ENSG00000141759,ENSG00000125870,ENSG00000150316,ENSG00000143977,ENSG00000077312,ENSG00000169813,ENSG00000117614,ENSG00000115053,ENSG00000164609,ENSG00000068394…
GO:BP	cellular protein complex disassembly	210	GO:0043624	4.64008e-23	158	ENSG00000175756,ENSG00000172757,ENSG00000183617,ENSG00000171421,ENSG00000125901,ENSG00000062582,ENSG00000262814,ENSG00000182154,ENSG00000243927,ENSG00000197345,ENSG00000185608,ENSG00000112110,ENSG00000137547,ENSG00000148180,ENSG00000166902,ENSG00000104435,ENSG00000109971,ENSG00000180992,ENSG00000174547,ENSG00000172586,ENSG00000108826,ENSG00000167862,ENSG00000136522,ENSG00000143314,ENSG00000154719…
GO:CC	axon	591	GO:0030424	6.45445e-23	362	ENSG00000090013,ENSG00000173267,ENSG00000135441,ENSG00000104722,ENSG00000102003,ENSG00000148908,ENSG00000109846,ENSG00000105409,ENSG00000172137,ENSG00000131238,ENSG00000108953,ENSG00000100285,ENSG00000151834,ENSG00000093010,ENSG00000277586,ENSG00000132639,ENSG00000106211,ENSG00000103769,ENSG00000175324,ENSG00000104435,ENSG00000258947,ENSG00000171867,ENSG00000109971,ENSG00000182220,ENSG00000075142…
GO:BP	nuclear-transcribed mRNA catabolic process	204	GO:0000956	6.54057e-23	106	ENSG00000168002,ENSG00000083845,ENSG00000171863,ENSG00000163682,ENSG00000175324,ENSG00000142534,ENSG00000171858,ENSG00000198755,ENSG00000197756,ENSG00000112306,ENSG00000141543,ENSG00000149806,ENSG00000145592,ENSG00000182774,ENSG00000105640,ENSG00000130520,ENSG00000241343,ENSG00000197728,ENSG00000213741,ENSG00000229117,ENSG00000115268,ENSG00000137818,ENSG00000138326,ENSG00000197958,ENSG00000198918…
GO:BP	mitochondrial electron transport, NADH to ubiquinone	54	GO:0006120	9.91034e-23	32	ENSG00000147123,ENSG00000004779,ENSG00000131495,ENSG00000109390,ENSG00000151366,ENSG00000119421,ENSG00000125356,ENSG00000140990,ENSG00000115286,ENSG00000168653,ENSG00000213619,ENSG00000119013,ENSG00000099795,ENSG00000164258,ENSG00000166136,ENSG00000137806,ENSG00000267855,ENSG00000174886,ENSG00000145494,ENSG00000183648,ENSG00000136003,ENSG00000186010,ENSG00000065518,ENSG00000178127,ENSG00000110717…
GO:CC	NADH dehydrogenase complex	49	GO:0030964	1.19096e-22	37	ENSG00000147123,ENSG00000004779,ENSG00000131495,ENSG00000109390,ENSG00000151366,ENSG00000119421,ENSG00000125356,ENSG00000140990,ENSG00000115286,ENSG00000168653,ENSG00000213619,ENSG00000119013,ENSG00000099795,ENSG00000164258,ENSG00000166136,ENSG00000137806,ENSG00000267855,ENSG00000174886,ENSG00000145494,ENSG00000183648,ENSG00000186010,ENSG00000065518,ENSG00000178127,ENSG00000110717,ENSG00000189043…
GO:CC	mitochondrial respiratory chain complex I	49	GO:0005747	1.19096e-22	37	ENSG00000147123,ENSG00000004779,ENSG00000131495,ENSG00000109390,ENSG00000151366,ENSG00000119421,ENSG00000125356,ENSG00000140990,ENSG00000115286,ENSG00000168653,ENSG00000213619,ENSG00000119013,ENSG00000099795,ENSG00000164258,ENSG00000166136,ENSG00000137806,ENSG00000267855,ENSG00000174886,ENSG00000145494,ENSG00000183648,ENSG00000186010,ENSG00000065518,ENSG00000178127,ENSG00000110717,ENSG00000189043…
GO:CC	respiratory chain complex I	49	GO:0045271	1.19096e-22	37	ENSG00000147123,ENSG00000004779,ENSG00000131495,ENSG00000109390,ENSG00000151366,ENSG00000119421,ENSG00000125356,ENSG00000140990,ENSG00000115286,ENSG00000168653,ENSG00000213619,ENSG00000119013,ENSG00000099795,ENSG00000164258,ENSG00000166136,ENSG00000137806,ENSG00000267855,ENSG00000174886,ENSG00000145494,ENSG00000183648,ENSG00000186010,ENSG00000065518,ENSG00000178127,ENSG00000110717,ENSG00000189043…
GO:CC	transport vesicle	361	GO:0030133	1.19818e-22	249	ENSG00000263620,ENSG00000102003,ENSG00000109472,ENSG00000105669,ENSG00000131238,ENSG00000100604,ENSG00000165637,ENSG00000151834,ENSG00000085063,ENSG00000104112,ENSG00000132639,ENSG00000103769,ENSG00000087250,ENSG00000122012,ENSG00000143545,ENSG00000136750,ENSG00000198668,ENSG00000019582,ENSG00000105649,ENSG00000134548,ENSG00000213585,ENSG00000249915,ENSG00000133935,ENSG00000134970,ENSG00000085365…
GO:BP	organic cyclic compound catabolic process	576	GO:1901361	1.20844e-22	276	ENSG00000090013,ENSG00000130203,ENSG00000142507,ENSG00000117594,ENSG00000167136,ENSG00000168002,ENSG00000100804,ENSG00000112667,ENSG00000106605,ENSG00000132541,ENSG00000083845,ENSG00000213689,ENSG00000171863,ENSG00000097021,ENSG00000163682,ENSG00000093010,ENSG00000105612,ENSG00000092010,ENSG00000099341,ENSG00000233276,ENSG00000106211,ENSG00000119705,ENSG00000175324,ENSG00000159377,ENSG00000109971…
KEGG	Coronavirus disease - COVID-19	183	KEGG:05171	8.58195e-22	84	ENSG00000173372,ENSG00000173369,ENSG00000083845,ENSG00000171863,ENSG00000159189,ENSG00000163682,ENSG00000185088,ENSG00000037241,ENSG00000142534,ENSG00000171858,ENSG00000198755,ENSG00000197756,ENSG00000112306,ENSG00000149806,ENSG00000145592,ENSG00000182774,ENSG00000105640,ENSG00000163584,ENSG00000241343,ENSG00000197728,ENSG00000213741,ENSG00000229117,ENSG00000115268,ENSG00000137818,ENSG00000138326…
GO:MF	structural molecule activity	515	GO:0005198	1.29447e-21	206	ENSG00000137267,ENSG00000130203,ENSG00000104722,ENSG00000109846,ENSG00000105669,ENSG00000170276,ENSG00000101955,ENSG00000127951,ENSG00000186395,ENSG00000183617,ENSG00000100285,ENSG00000127824,ENSG00000171421,ENSG00000188229,ENSG00000083845,ENSG00000171863,ENSG00000148798,ENSG00000062582,ENSG00000113140,ENSG00000262814,ENSG00000262655,ENSG00000182154,ENSG00000163682,ENSG00000243927,ENSG00000197345…
GO:MF	oxidoreductase activity	636	GO:0016491	1.29447e-21	202	ENSG00000257767,ENSG00000090013,ENSG00000117450,ENSG00000135940,ENSG00000136810,ENSG00000178741,ENSG00000131495,ENSG00000148834,ENSG00000109390,ENSG00000111640,ENSG00000111716,ENSG00000123131,ENSG00000184076,ENSG00000188536,ENSG00000167815,ENSG00000151366,ENSG00000117594,ENSG00000119421,ENSG00000125652,ENSG00000167996,ENSG00000161281,ENSG00000244734,ENSG00000125356,ENSG00000169738,ENSG00000164919…
GO:BP	mRNA processing	485	GO:0006397	1.64883e-21	302	ENSG00000125743,ENSG00000169976,ENSG00000108561,ENSG00000175756,ENSG00000168002,ENSG00000177700,ENSG00000124562,ENSG00000125835,ENSG00000105258,ENSG00000115128,ENSG00000102103,ENSG00000100138,ENSG00000161981,ENSG00000175324,ENSG00000147669,ENSG00000167088,ENSG00000109971,ENSG00000198258,ENSG00000168710,ENSG00000005075,ENSG00000141543,ENSG00000169564,ENSG00000126254,ENSG00000130520,ENSG00000286070…
GO:BP	heterocycle catabolic process	544	GO:0046700	3.40966e-21	257	ENSG00000090013,ENSG00000142507,ENSG00000167136,ENSG00000168002,ENSG00000100804,ENSG00000112667,ENSG00000106605,ENSG00000132541,ENSG00000083845,ENSG00000213689,ENSG00000171863,ENSG00000097021,ENSG00000163682,ENSG00000105612,ENSG00000092010,ENSG00000099341,ENSG00000233276,ENSG00000106211,ENSG00000119705,ENSG00000175324,ENSG00000159377,ENSG00000109971,ENSG00000106588,ENSG00000142534,ENSG00000170315…
GO:BP	aromatic compound catabolic process	557	GO:0019439	3.55755e-21	263	ENSG00000090013,ENSG00000142507,ENSG00000167136,ENSG00000168002,ENSG00000100804,ENSG00000112667,ENSG00000106605,ENSG00000132541,ENSG00000083845,ENSG00000213689,ENSG00000171863,ENSG00000097021,ENSG00000163682,ENSG00000093010,ENSG00000105612,ENSG00000092010,ENSG00000099341,ENSG00000233276,ENSG00000106211,ENSG00000119705,ENSG00000175324,ENSG00000159377,ENSG00000109971,ENSG00000106588,ENSG00000142534…
GO:BP	cellular nitrogen compound catabolic process	548	GO:0044270	4.52919e-21	275	ENSG00000090013,ENSG00000128311,ENSG00000142507,ENSG00000167136,ENSG00000168002,ENSG00000100804,ENSG00000112667,ENSG00000106605,ENSG00000132541,ENSG00000083845,ENSG00000213689,ENSG00000171863,ENSG00000097021,ENSG00000163682,ENSG00000105612,ENSG00000092010,ENSG00000099341,ENSG00000233276,ENSG00000106211,ENSG00000119705,ENSG00000175324,ENSG00000159377,ENSG00000109971,ENSG00000106588,ENSG00000142534…
REAC	Inhibition of DNA recombination at telomere	54	REAC:R-HSA-9670095	5.64198e-21	41	ENSG00000278637,ENSG00000233822,ENSG00000276180,ENSG00000270882,ENSG00000276410,ENSG00000168002,ENSG00000177700,ENSG00000278705,ENSG00000105258,ENSG00000197837,ENSG00000277224,ENSG00000180573,ENSG00000163041,ENSG00000273802,ENSG00000147669,ENSG00000132475,ENSG00000158373,ENSG00000272196,ENSG00000124635,ENSG00000005075,ENSG00000197061,ENSG00000276966,ENSG00000158406,ENSG00000185130,ENSG00000197238…
GO:MF	oxidoreductase activity, acting on NAD(P)H, quinone or similar compound as acceptor	58	GO:0016655	8.59842e-21	33	ENSG00000131495,ENSG00000109390,ENSG00000151366,ENSG00000119421,ENSG00000125356,ENSG00000169738,ENSG00000140990,ENSG00000115286,ENSG00000168653,ENSG00000213619,ENSG00000119013,ENSG00000099795,ENSG00000164258,ENSG00000166136,ENSG00000267855,ENSG00000159228,ENSG00000145494,ENSG00000183648,ENSG00000186010,ENSG00000065518,ENSG00000178127,ENSG00000110717,ENSG00000151632,ENSG00000189043,ENSG00000165264…
GO:CC	cell body	527	GO:0044297	1.06889e-20	326	ENSG00000173267,ENSG00000160307,ENSG00000162188,ENSG00000189058,ENSG00000187957,ENSG00000130203,ENSG00000167136,ENSG00000148908,ENSG00000109846,ENSG00000105409,ENSG00000166165,ENSG00000131238,ENSG00000174938,ENSG00000115286,ENSG00000177807,ENSG00000151834,ENSG00000079215,ENSG00000101210,ENSG00000093010,ENSG00000175324,ENSG00000104435,ENSG00000258947,ENSG00000182512,ENSG00000182220,ENSG00000129244…
GO:CC	endoplasmic reticulum protein-containing complex	116	GO:0140534	1.39186e-20	98	ENSG00000163463,ENSG00000180879,ENSG00000129562,ENSG00000114902,ENSG00000166794,ENSG00000044574,ENSG00000106803,ENSG00000164615,ENSG00000213689,ENSG00000125037,ENSG00000167004,ENSG00000198356,ENSG00000123353,ENSG00000145337,ENSG00000127774,ENSG00000143870,ENSG00000166562,ENSG00000136986,ENSG00000128463,ENSG00000118363,ENSG00000134825,ENSG00000166710,ENSG00000132432,ENSG00000118705,ENSG00000198856…
GO:BP	cellular protein catabolic process	726	GO:0044257	1.6085e-20	427	ENSG00000249884,ENSG00000103363,ENSG00000104341,ENSG00000042753,ENSG00000130203,ENSG00000142507,ENSG00000044574,ENSG00000113558,ENSG00000100804,ENSG00000131238,ENSG00000106803,ENSG00000141552,ENSG00000164615,ENSG00000171863,ENSG00000092010,ENSG00000099341,ENSG00000233276,ENSG00000110651,ENSG00000119147,ENSG00000177889,ENSG00000159377,ENSG00000106588,ENSG00000176046,ENSG00000154582,ENSG00000170315…
GO:CC	intracellular protein-containing complex	706	GO:0140535	2.05994e-20	402	ENSG00000103363,ENSG00000181029,ENSG00000142507,ENSG00000168002,ENSG00000167996,ENSG00000177700,ENSG00000113558,ENSG00000100804,ENSG00000105258,ENSG00000141552,ENSG00000092010,ENSG00000099341,ENSG00000106211,ENSG00000177889,ENSG00000159377,ENSG00000147669,ENSG00000106588,ENSG00000087086,ENSG00000183011,ENSG00000154582,ENSG00000197780,ENSG00000107872,ENSG00000126067,ENSG00000041357,ENSG00000101843…
KEGG	Protein processing in endoplasmic reticulum	155	KEGG:04141	5.11572e-20	113	ENSG00000180879,ENSG00000129562,ENSG00000109846,ENSG00000044574,ENSG00000113558,ENSG00000106803,ENSG00000114850,ENSG00000109971,ENSG00000167004,ENSG00000127022,ENSG00000133265,ENSG00000175197,ENSG00000143870,ENSG00000126803,ENSG00000136986,ENSG00000188021,ENSG00000132432,ENSG00000118705,ENSG00000103266,ENSG00000163902,ENSG00000096384,ENSG00000162191,ENSG00000100387,ENSG00000071537,ENSG00000135506…
GO:MF	NADH dehydrogenase (quinone) activity	45	GO:0050136	5.67205e-20	34	ENSG00000131495,ENSG00000109390,ENSG00000151366,ENSG00000119421,ENSG00000125356,ENSG00000140990,ENSG00000115286,ENSG00000168653,ENSG00000213619,ENSG00000119013,ENSG00000099795,ENSG00000164258,ENSG00000166136,ENSG00000267855,ENSG00000145494,ENSG00000183648,ENSG00000186010,ENSG00000065518,ENSG00000178127,ENSG00000110717,ENSG00000189043,ENSG00000165264,ENSG00000147684,ENSG00000164182,ENSG00000090266…
GO:BP	protein catabolic process	862	GO:0030163	1.5461e-19	494	ENSG00000101439,ENSG00000249884,ENSG00000103363,ENSG00000104341,ENSG00000157150,ENSG00000042753,ENSG00000130203,ENSG00000152661,ENSG00000142507,ENSG00000102265,ENSG00000044574,ENSG00000113558,ENSG00000100804,ENSG00000131238,ENSG00000117984,ENSG00000106803,ENSG00000141552,ENSG00000164615,ENSG00000171863,ENSG00000101210,ENSG00000092010,ENSG00000099341,ENSG00000233276,ENSG00000110651,ENSG00000119147…
GO:MF	NADH dehydrogenase activity	46	GO:0003954	1.61972e-19	34	ENSG00000131495,ENSG00000109390,ENSG00000151366,ENSG00000119421,ENSG00000125356,ENSG00000140990,ENSG00000115286,ENSG00000168653,ENSG00000213619,ENSG00000119013,ENSG00000099795,ENSG00000164258,ENSG00000166136,ENSG00000267855,ENSG00000145494,ENSG00000183648,ENSG00000186010,ENSG00000065518,ENSG00000178127,ENSG00000110717,ENSG00000189043,ENSG00000165264,ENSG00000147684,ENSG00000164182,ENSG00000090266…
GO:MF	NADH dehydrogenase (ubiquinone) activity	44	GO:0008137	2.0455e-19	27	ENSG00000131495,ENSG00000109390,ENSG00000151366,ENSG00000119421,ENSG00000125356,ENSG00000140990,ENSG00000115286,ENSG00000168653,ENSG00000213619,ENSG00000119013,ENSG00000099795,ENSG00000164258,ENSG00000166136,ENSG00000267855,ENSG00000145494,ENSG00000183648,ENSG00000186010,ENSG00000065518,ENSG00000178127,ENSG00000110717,ENSG00000189043,ENSG00000165264,ENSG00000147684,ENSG00000164182,ENSG00000090266…
REAC	Neutrophil degranulation	378	REAC:R-HSA-6798695	2.17775e-19	187	ENSG00000101439,ENSG00000109107,ENSG00000149925,ENSG00000123131,ENSG00000151366,ENSG00000116586,ENSG00000167996,ENSG00000120306,ENSG00000011600,ENSG00000244734,ENSG00000127951,ENSG00000117984,ENSG00000188229,ENSG00000240972,ENSG00000085063,ENSG00000170458,ENSG00000051620,ENSG00000148175,ENSG00000164687,ENSG00000158869,ENSG00000132639,ENSG00000148180,ENSG00000010438,ENSG00000109971,ENSG00000008394…
REAC	G2/M Checkpoints	150	REAC:R-HSA-69481	2.17775e-19	73	ENSG00000278637,ENSG00000233822,ENSG00000276180,ENSG00000270882,ENSG00000276410,ENSG00000142507,ENSG00000278705,ENSG00000100804,ENSG00000108953,ENSG00000197837,ENSG00000170027,ENSG00000277224,ENSG00000273802,ENSG00000092010,ENSG00000099341,ENSG00000177889,ENSG00000159377,ENSG00000106588,ENSG00000158373,ENSG00000106399,ENSG00000124635,ENSG00000170315,ENSG00000126067,ENSG00000041357,ENSG00000101843…
REAC	Host Interactions of HIV factors	117	REAC:R-HSA-162909	2.63276e-19	96	ENSG00000103363,ENSG00000042753,ENSG00000142507,ENSG00000113558,ENSG00000100804,ENSG00000092010,ENSG00000099341,ENSG00000159377,ENSG00000106588,ENSG00000154582,ENSG00000170315,ENSG00000126067,ENSG00000041357,ENSG00000101843,ENSG00000159352,ENSG00000103035,ENSG00000151729,ENSG00000196262,ENSG00000136930,ENSG00000013275,ENSG00000100567,ENSG00000175334,ENSG00000099901,ENSG00000166710,ENSG00000143947…
GO:CC	ficolin-1-rich granule lumen	110	GO:1904813	2.72253e-19	64	ENSG00000101439,ENSG00000109107,ENSG00000149925,ENSG00000123131,ENSG00000167996,ENSG00000244734,ENSG00000127951,ENSG00000117984,ENSG00000240972,ENSG00000148180,ENSG00000109971,ENSG00000106588,ENSG00000143621,ENSG00000103811,ENSG00000121410,ENSG00000103035,ENSG00000196262,ENSG00000136930,ENSG00000106244,ENSG00000104763,ENSG00000131966,ENSG00000243678,ENSG00000143106,ENSG00000163636,ENSG00000160213…
GO:CC	secretory vesicle	787	GO:0099503	3.01291e-19	340	ENSG00000263620,ENSG00000101439,ENSG00000109107,ENSG00000149925,ENSG00000123131,ENSG00000166922,ENSG00000151366,ENSG00000102003,ENSG00000116586,ENSG00000167996,ENSG00000102265,ENSG00000120306,ENSG00000011600,ENSG00000244734,ENSG00000127951,ENSG00000131238,ENSG00000117984,ENSG00000188229,ENSG00000089199,ENSG00000100604,ENSG00000240972,ENSG00000165637,ENSG00000151834,ENSG00000085063,ENSG00000113140…
GO:BP	mitochondrial membrane organization	141	GO:0007006	3.58229e-19	80	ENSG00000154518,ENSG00000159199,ENSG00000125652,ENSG00000108953,ENSG00000125995,ENSG00000150779,ENSG00000099624,ENSG00000184831,ENSG00000165629,ENSG00000165637,ENSG00000173171,ENSG00000116459,ENSG00000170027,ENSG00000134809,ENSG00000051620,ENSG00000096092,ENSG00000110955,ENSG00000124172,ENSG00000241468,ENSG00000165943,ENSG00000169020,ENSG00000174917,ENSG00000176171,ENSG00000241837,ENSG00000151729…
GO:BP	ncRNA processing	418	GO:0034470	3.88025e-19	251	ENSG00000196976,ENSG00000172336,ENSG00000273611,ENSG00000072506,ENSG00000145912,ENSG00000171863,ENSG00000163682,ENSG00000100138,ENSG00000171858,ENSG00000177971,ENSG00000087302,ENSG00000198755,ENSG00000197756,ENSG00000141543,ENSG00000145592,ENSG00000182774,ENSG00000105640,ENSG00000164967,ENSG00000102309,ENSG00000272047,ENSG00000241343,ENSG00000229117,ENSG00000115268,ENSG00000137818,ENSG00000164346…
REAC	RNA Polymerase I Promoter Opening	43	REAC:R-HSA-73728	3.88536e-19	38	ENSG00000278637,ENSG00000233822,ENSG00000276180,ENSG00000270882,ENSG00000276410,ENSG00000275714,ENSG00000278705,ENSG00000197837,ENSG00000277224,ENSG00000180573,ENSG00000163041,ENSG00000273802,ENSG00000132475,ENSG00000158373,ENSG00000272196,ENSG00000124635,ENSG00000197061,ENSG00000278828,ENSG00000276966,ENSG00000158406,ENSG00000185130,ENSG00000197238,ENSG00000184678,ENSG00000197903,ENSG00000274290…
GO:BP	exocytosis	751	GO:0006887	4.00683e-19	450	ENSG00000101439,ENSG00000189171,ENSG00000109107,ENSG00000149925,ENSG00000123131,ENSG00000151366,ENSG00000102003,ENSG00000116586,ENSG00000167996,ENSG00000102265,ENSG00000107317,ENSG00000120306,ENSG00000011600,ENSG00000244734,ENSG00000127951,ENSG00000117984,ENSG00000127824,ENSG00000188229,ENSG00000100604,ENSG00000240972,ENSG00000085063,ENSG00000113140,ENSG00000170458,ENSG00000051620,ENSG00000071553…
REAC	Negative regulation of NOTCH4 signaling	50	REAC:R-HSA-9604323	4.95554e-19	43	ENSG00000142507,ENSG00000113558,ENSG00000100804,ENSG00000092010,ENSG00000099341,ENSG00000159377,ENSG00000106588,ENSG00000170315,ENSG00000126067,ENSG00000041357,ENSG00000101843,ENSG00000159352,ENSG00000103035,ENSG00000136930,ENSG00000013275,ENSG00000100567,ENSG00000143947,ENSG00000143106,ENSG00000163636,ENSG00000205220,ENSG00000100902,ENSG00000100387,ENSG00000100764,ENSG00000108344,ENSG00000131467…
GO:BP	neutrophil degranulation	385	GO:0043312	7.1319e-19	189	ENSG00000101439,ENSG00000109107,ENSG00000149925,ENSG00000123131,ENSG00000151366,ENSG00000116586,ENSG00000167996,ENSG00000120306,ENSG00000011600,ENSG00000244734,ENSG00000127951,ENSG00000117984,ENSG00000188229,ENSG00000240972,ENSG00000085063,ENSG00000170458,ENSG00000051620,ENSG00000148175,ENSG00000164687,ENSG00000158869,ENSG00000132639,ENSG00000148180,ENSG00000010438,ENSG00000109971,ENSG00000008394…
REAC	Signaling by NOTCH	204	REAC:R-HSA-157118	7.67421e-19	84	ENSG00000278637,ENSG00000233822,ENSG00000276180,ENSG00000270882,ENSG00000205155,ENSG00000276410,ENSG00000187957,ENSG00000142507,ENSG00000275714,ENSG00000278705,ENSG00000113558,ENSG00000100804,ENSG00000197837,ENSG00000277224,ENSG00000180573,ENSG00000163041,ENSG00000273802,ENSG00000092010,ENSG00000099341,ENSG00000159377,ENSG00000106588,ENSG00000132475,ENSG00000158373,ENSG00000272196,ENSG00000124635…
REAC	RHO GTPases activate PKNs	70	REAC:R-HSA-5625740	9.28e-19	48	ENSG00000278637,ENSG00000233822,ENSG00000276180,ENSG00000270882,ENSG00000276410,ENSG00000275714,ENSG00000278705,ENSG00000108953,ENSG00000197837,ENSG00000170027,ENSG00000277224,ENSG00000180573,ENSG00000163041,ENSG00000273802,ENSG00000132475,ENSG00000158373,ENSG00000272196,ENSG00000124635,ENSG00000197061,ENSG00000278828,ENSG00000276966,ENSG00000158406,ENSG00000185130,ENSG00000197238,ENSG00000184678…
GO:MF	NAD(P)H dehydrogenase (quinone) activity	48	GO:0003955	1.17196e-18	34	ENSG00000131495,ENSG00000109390,ENSG00000151366,ENSG00000119421,ENSG00000125356,ENSG00000140990,ENSG00000115286,ENSG00000168653,ENSG00000213619,ENSG00000119013,ENSG00000099795,ENSG00000164258,ENSG00000166136,ENSG00000267855,ENSG00000145494,ENSG00000183648,ENSG00000186010,ENSG00000065518,ENSG00000178127,ENSG00000110717,ENSG00000189043,ENSG00000165264,ENSG00000147684,ENSG00000164182,ENSG00000090266…
GO:BP	ncRNA metabolic process	501	GO:0034660	1.23436e-18	293	ENSG00000196976,ENSG00000172336,ENSG00000273611,ENSG00000072506,ENSG00000145912,ENSG00000171863,ENSG00000163682,ENSG00000100138,ENSG00000180817,ENSG00000171858,ENSG00000177971,ENSG00000087302,ENSG00000198755,ENSG00000197756,ENSG00000141543,ENSG00000145592,ENSG00000182774,ENSG00000105640,ENSG00000164967,ENSG00000102309,ENSG00000124802,ENSG00000164022,ENSG00000272047,ENSG00000241343,ENSG00000229117…
GO:CC	neuron to neuron synapse	357	GO:0098984	1.42116e-18	218	ENSG00000162188,ENSG00000109846,ENSG00000105409,ENSG00000100285,ENSG00000164687,ENSG00000171867,ENSG00000087250,ENSG00000129244,ENSG00000164885,ENSG00000106615,ENSG00000198755,ENSG00000176171,ENSG00000105640,ENSG00000156642,ENSG00000188191,ENSG00000154146,ENSG00000155511,ENSG00000107295,ENSG00000117600,ENSG00000197958,ENSG00000118181,ENSG00000181195,ENSG00000126583,ENSG00000089157,ENSG00000112186…
REAC	DNA methylation	44	REAC:R-HSA-5334118	1.71609e-18	38	ENSG00000278637,ENSG00000233822,ENSG00000276180,ENSG00000270882,ENSG00000276410,ENSG00000275714,ENSG00000278705,ENSG00000197837,ENSG00000277224,ENSG00000180573,ENSG00000163041,ENSG00000273802,ENSG00000132475,ENSG00000158373,ENSG00000272196,ENSG00000124635,ENSG00000197061,ENSG00000278828,ENSG00000276966,ENSG00000158406,ENSG00000185130,ENSG00000197238,ENSG00000184678,ENSG00000197903,ENSG00000274290…
GO:BP	membrane organization	836	GO:0061024	1.75322e-18	504	ENSG00000263620,ENSG00000154518,ENSG00000159199,ENSG00000104341,ENSG00000042753,ENSG00000130203,ENSG00000181029,ENSG00000102003,ENSG00000125652,ENSG00000100979,ENSG00000131238,ENSG00000108953,ENSG00000125995,ENSG00000106803,ENSG00000164615,ENSG00000150779,ENSG00000099624,ENSG00000184831,ENSG00000165629,ENSG00000165637,ENSG00000125037,ENSG00000173171,ENSG00000116459,ENSG00000085063,ENSG00000170027…
GO:BP	proteolysis involved in cellular protein catabolic process	669	GO:0051603	2.20164e-18	393	ENSG00000249884,ENSG00000103363,ENSG00000130203,ENSG00000142507,ENSG00000044574,ENSG00000113558,ENSG00000100804,ENSG00000106803,ENSG00000141552,ENSG00000164615,ENSG00000171863,ENSG00000092010,ENSG00000099341,ENSG00000233276,ENSG00000119147,ENSG00000177889,ENSG00000159377,ENSG00000106588,ENSG00000176046,ENSG00000154582,ENSG00000170315,ENSG00000107872,ENSG00000126067,ENSG00000041357,ENSG00000101843…
GO:BP	neutrophil activation involved in immune response	388	GO:0002283	2.63271e-18	189	ENSG00000101439,ENSG00000109107,ENSG00000149925,ENSG00000123131,ENSG00000151366,ENSG00000116586,ENSG00000167996,ENSG00000120306,ENSG00000011600,ENSG00000244734,ENSG00000127951,ENSG00000117984,ENSG00000188229,ENSG00000240972,ENSG00000085063,ENSG00000170458,ENSG00000051620,ENSG00000148175,ENSG00000164687,ENSG00000158869,ENSG00000132639,ENSG00000148180,ENSG00000010438,ENSG00000109971,ENSG00000008394…
GO:CC	dendritic tree	594	GO:0097447	2.6883e-18	340	ENSG00000162188,ENSG00000189058,ENSG00000187957,ENSG00000168824,ENSG00000130203,ENSG00000148908,ENSG00000109846,ENSG00000172137,ENSG00000166165,ENSG00000131238,ENSG00000163285,ENSG00000151834,ENSG00000093010,ENSG00000175324,ENSG00000258947,ENSG00000182512,ENSG00000171867,ENSG00000109971,ENSG00000182220,ENSG00000075142,ENSG00000022355,ENSG00000087250,ENSG00000142168,ENSG00000150625,ENSG00000170091…
GO:BP	proteasomal protein catabolic process	463	GO:0010498	3.50213e-18	279	ENSG00000249884,ENSG00000103363,ENSG00000130203,ENSG00000142507,ENSG00000044574,ENSG00000113558,ENSG00000100804,ENSG00000106803,ENSG00000141552,ENSG00000164615,ENSG00000092010,ENSG00000099341,ENSG00000233276,ENSG00000119147,ENSG00000159377,ENSG00000106588,ENSG00000176046,ENSG00000170315,ENSG00000107872,ENSG00000126067,ENSG00000041357,ENSG00000101843,ENSG00000176386,ENSG00000159352,ENSG00000103035…
GO:CC	ficolin-1-rich granule	156	GO:0101002	3.50241e-18	91	ENSG00000101439,ENSG00000109107,ENSG00000149925,ENSG00000123131,ENSG00000167996,ENSG00000244734,ENSG00000127951,ENSG00000117984,ENSG00000240972,ENSG00000158869,ENSG00000148180,ENSG00000109971,ENSG00000182220,ENSG00000106588,ENSG00000143621,ENSG00000103811,ENSG00000121410,ENSG00000103035,ENSG00000196262,ENSG00000136930,ENSG00000185883,ENSG00000149357,ENSG00000106244,ENSG00000131981,ENSG00000104763…
GO:CC	synaptic vesicle	190	GO:0008021	3.68757e-18	138	ENSG00000263620,ENSG00000102003,ENSG00000131238,ENSG00000165637,ENSG00000151834,ENSG00000132639,ENSG00000087250,ENSG00000122012,ENSG00000143545,ENSG00000136750,ENSG00000198668,ENSG00000105649,ENSG00000213585,ENSG00000085365,ENSG00000142192,ENSG00000155511,ENSG00000101438,ENSG00000107295,ENSG00000196655,ENSG00000181195,ENSG00000143553,ENSG00000041353,ENSG00000213760,ENSG00000139190,ENSG00000129990…
REAC	Telomere Maintenance	99	REAC:R-HSA-157579	4.51168e-18	51	ENSG00000278637,ENSG00000233822,ENSG00000276180,ENSG00000270882,ENSG00000276410,ENSG00000168002,ENSG00000177700,ENSG00000278705,ENSG00000105258,ENSG00000197837,ENSG00000145912,ENSG00000277224,ENSG00000180573,ENSG00000163041,ENSG00000273802,ENSG00000147669,ENSG00000132475,ENSG00000158373,ENSG00000106399,ENSG00000272196,ENSG00000124635,ENSG00000005075,ENSG00000197061,ENSG00000132646,ENSG00000276966…
REAC	Condensation of Prophase Chromosomes	52	REAC:R-HSA-2299718	4.51168e-18	40	ENSG00000278637,ENSG00000233822,ENSG00000276180,ENSG00000270882,ENSG00000276410,ENSG00000275714,ENSG00000278705,ENSG00000197837,ENSG00000277224,ENSG00000180573,ENSG00000163041,ENSG00000273802,ENSG00000132475,ENSG00000158373,ENSG00000272196,ENSG00000124635,ENSG00000197061,ENSG00000278828,ENSG00000276966,ENSG00000158406,ENSG00000185130,ENSG00000197238,ENSG00000184678,ENSG00000197903,ENSG00000274290…
REAC	Mitochondrial protein import	62	REAC:R-HSA-1268020	4.53124e-18	45	ENSG00000106153,ENSG00000159199,ENSG00000150779,ENSG00000173171,ENSG00000179091,ENSG00000134809,ENSG00000166136,ENSG00000110955,ENSG00000168275,ENSG00000265354,ENSG00000126768,ENSG00000214736,ENSG00000151729,ENSG00000250479,ENSG00000213585,ENSG00000175768,ENSG00000099800,ENSG00000182712,ENSG00000138495,ENSG00000181924,ENSG00000113013,ENSG00000125611,ENSG00000154174,ENSG00000109519,ENSG00000196683…
GO:CC	postsynaptic specialization	348	GO:0099572	4.54301e-18	213	ENSG00000162188,ENSG00000109846,ENSG00000100285,ENSG00000151834,ENSG00000164687,ENSG00000171867,ENSG00000109971,ENSG00000022355,ENSG00000087250,ENSG00000164885,ENSG00000106615,ENSG00000198755,ENSG00000176171,ENSG00000105640,ENSG00000156642,ENSG00000154146,ENSG00000155511,ENSG00000117600,ENSG00000197958,ENSG00000118181,ENSG00000157219,ENSG00000126583,ENSG00000089157,ENSG00000112186,ENSG00000164929…
GO:BP	regulated exocytosis	647	GO:0045055	4.61162e-18	295	ENSG00000101439,ENSG00000189171,ENSG00000109107,ENSG00000149925,ENSG00000123131,ENSG00000151366,ENSG00000102003,ENSG00000116586,ENSG00000167996,ENSG00000102265,ENSG00000107317,ENSG00000120306,ENSG00000011600,ENSG00000244734,ENSG00000127951,ENSG00000117984,ENSG00000127824,ENSG00000188229,ENSG00000100604,ENSG00000240972,ENSG00000085063,ENSG00000113140,ENSG00000170458,ENSG00000051620,ENSG00000148175…
GO:CC	dendrite	592	GO:0030425	5.82575e-18	338	ENSG00000162188,ENSG00000189058,ENSG00000187957,ENSG00000168824,ENSG00000130203,ENSG00000148908,ENSG00000109846,ENSG00000172137,ENSG00000166165,ENSG00000131238,ENSG00000163285,ENSG00000151834,ENSG00000093010,ENSG00000175324,ENSG00000258947,ENSG00000182512,ENSG00000171867,ENSG00000109971,ENSG00000182220,ENSG00000075142,ENSG00000022355,ENSG00000087250,ENSG00000142168,ENSG00000150625,ENSG00000170091…
REAC	Vif-mediated degradation of APOBEC3G	49	REAC:R-HSA-180585	6.52363e-18	42	ENSG00000103363,ENSG00000142507,ENSG00000100804,ENSG00000092010,ENSG00000099341,ENSG00000159377,ENSG00000106588,ENSG00000154582,ENSG00000170315,ENSG00000126067,ENSG00000041357,ENSG00000101843,ENSG00000159352,ENSG00000103035,ENSG00000136930,ENSG00000013275,ENSG00000100567,ENSG00000143947,ENSG00000143106,ENSG00000163636,ENSG00000205220,ENSG00000100902,ENSG00000100387,ENSG00000100764,ENSG00000108344…
REAC	Activated PKN1 stimulates transcription of AR (androgen receptor) regulated genes KLK2 and KLK3	45	REAC:R-HSA-5625886	6.79325e-18	38	ENSG00000278637,ENSG00000233822,ENSG00000276180,ENSG00000270882,ENSG00000276410,ENSG00000275714,ENSG00000278705,ENSG00000197837,ENSG00000277224,ENSG00000180573,ENSG00000163041,ENSG00000273802,ENSG00000132475,ENSG00000158373,ENSG00000272196,ENSG00000124635,ENSG00000197061,ENSG00000278828,ENSG00000276966,ENSG00000158406,ENSG00000185130,ENSG00000197238,ENSG00000184678,ENSG00000197903,ENSG00000274290…
GO:BP	neutrophil mediated immunity	395	GO:0002446	9.47551e-18	191	ENSG00000101439,ENSG00000109107,ENSG00000149925,ENSG00000123131,ENSG00000151366,ENSG00000116586,ENSG00000167996,ENSG00000120306,ENSG00000011600,ENSG00000244734,ENSG00000127951,ENSG00000117984,ENSG00000188229,ENSG00000240972,ENSG00000085063,ENSG00000170458,ENSG00000051620,ENSG00000148175,ENSG00000164687,ENSG00000158869,ENSG00000132639,ENSG00000148180,ENSG00000010438,ENSG00000109971,ENSG00000008394…
REAC	Amyloid fiber formation	76	REAC:R-HSA-977225	1.07871e-17	49	ENSG00000101439,ENSG00000278637,ENSG00000233822,ENSG00000276180,ENSG00000270882,ENSG00000205155,ENSG00000276410,ENSG00000275714,ENSG00000278705,ENSG00000197837,ENSG00000277224,ENSG00000180573,ENSG00000163041,ENSG00000273802,ENSG00000148180,ENSG00000136156,ENSG00000132475,ENSG00000158373,ENSG00000272196,ENSG00000124635,ENSG00000170315,ENSG00000197061,ENSG00000278828,ENSG00000276966,ENSG00000158406…
REAC	Cleavage of the damaged purine	42	REAC:R-HSA-110331	1.11837e-17	34	ENSG00000278637,ENSG00000233822,ENSG00000276180,ENSG00000270882,ENSG00000276410,ENSG00000278705,ENSG00000197837,ENSG00000277224,ENSG00000180573,ENSG00000273802,ENSG00000158373,ENSG00000272196,ENSG00000124635,ENSG00000197061,ENSG00000276966,ENSG00000158406,ENSG00000185130,ENSG00000197238,ENSG00000184678,ENSG00000197903,ENSG00000274290,ENSG00000164032,ENSG00000277157,ENSG00000246705,ENSG00000188486…
REAC	Recognition and association of DNA glycosylase with site containing an affected purine	42	REAC:R-HSA-110330	1.11837e-17	34	ENSG00000278637,ENSG00000233822,ENSG00000276180,ENSG00000270882,ENSG00000276410,ENSG00000278705,ENSG00000197837,ENSG00000277224,ENSG00000180573,ENSG00000273802,ENSG00000158373,ENSG00000272196,ENSG00000124635,ENSG00000197061,ENSG00000276966,ENSG00000158406,ENSG00000185130,ENSG00000197238,ENSG00000184678,ENSG00000197903,ENSG00000274290,ENSG00000164032,ENSG00000277157,ENSG00000246705,ENSG00000188486…
REAC	Depurination	42	REAC:R-HSA-73927	1.11837e-17	34	ENSG00000278637,ENSG00000233822,ENSG00000276180,ENSG00000270882,ENSG00000276410,ENSG00000278705,ENSG00000197837,ENSG00000277224,ENSG00000180573,ENSG00000273802,ENSG00000158373,ENSG00000272196,ENSG00000124635,ENSG00000197061,ENSG00000276966,ENSG00000158406,ENSG00000185130,ENSG00000197238,ENSG00000184678,ENSG00000197903,ENSG00000274290,ENSG00000164032,ENSG00000277157,ENSG00000246705,ENSG00000188486…
REAC	Packaging Of Telomere Ends	40	REAC:R-HSA-171306	1.12985e-17	33	ENSG00000278637,ENSG00000233822,ENSG00000276180,ENSG00000270882,ENSG00000276410,ENSG00000278705,ENSG00000197837,ENSG00000277224,ENSG00000180573,ENSG00000273802,ENSG00000158373,ENSG00000272196,ENSG00000124635,ENSG00000197061,ENSG00000276966,ENSG00000158406,ENSG00000185130,ENSG00000197238,ENSG00000184678,ENSG00000197903,ENSG00000274290,ENSG00000164032,ENSG00000277157,ENSG00000246705,ENSG00000188486…
REAC	SIRT1 negatively regulates rRNA expression	48	REAC:R-HSA-427359	1.26459e-17	38	ENSG00000278637,ENSG00000233822,ENSG00000276180,ENSG00000270882,ENSG00000276410,ENSG00000275714,ENSG00000278705,ENSG00000197837,ENSG00000277224,ENSG00000180573,ENSG00000163041,ENSG00000273802,ENSG00000132475,ENSG00000158373,ENSG00000272196,ENSG00000124635,ENSG00000197061,ENSG00000278828,ENSG00000276966,ENSG00000158406,ENSG00000185130,ENSG00000197238,ENSG00000184678,ENSG00000197903,ENSG00000274290…
REAC	Signaling by WNT	281	REAC:R-HSA-195721	1.2892e-17	96	ENSG00000278637,ENSG00000233822,ENSG00000276180,ENSG00000270882,ENSG00000162188,ENSG00000276410,ENSG00000042753,ENSG00000142507,ENSG00000275714,ENSG00000278705,ENSG00000113558,ENSG00000100804,ENSG00000197837,ENSG00000277224,ENSG00000180573,ENSG00000163041,ENSG00000273802,ENSG00000092010,ENSG00000099341,ENSG00000159377,ENSG00000106588,ENSG00000104332,ENSG00000132475,ENSG00000158373,ENSG00000156076…
REAC	TCF dependent signaling in response to WNT	195	REAC:R-HSA-201681	1.38309e-17	77	ENSG00000278637,ENSG00000233822,ENSG00000276180,ENSG00000270882,ENSG00000276410,ENSG00000142507,ENSG00000275714,ENSG00000278705,ENSG00000100804,ENSG00000197837,ENSG00000277224,ENSG00000180573,ENSG00000163041,ENSG00000273802,ENSG00000092010,ENSG00000099341,ENSG00000159377,ENSG00000106588,ENSG00000104332,ENSG00000132475,ENSG00000158373,ENSG00000156076,ENSG00000272196,ENSG00000124635,ENSG00000170315…
GO:BP	inner mitochondrial membrane organization	57	GO:0007007	1.43973e-17	42	ENSG00000154518,ENSG00000159199,ENSG00000125995,ENSG00000150779,ENSG00000099624,ENSG00000184831,ENSG00000165629,ENSG00000173171,ENSG00000116459,ENSG00000134809,ENSG00000110955,ENSG00000124172,ENSG00000241468,ENSG00000169020,ENSG00000174917,ENSG00000241837,ENSG00000250479,ENSG00000186010,ENSG00000167863,ENSG00000154723,ENSG00000099800,ENSG00000167283,ENSG00000113013,ENSG00000154174,ENSG00000173436…
REAC	Hh mutants are degraded by ERAD	52	REAC:R-HSA-5362768	1.86946e-17	43	ENSG00000142507,ENSG00000100804,ENSG00000092010,ENSG00000099341,ENSG00000159377,ENSG00000106588,ENSG00000170315,ENSG00000126067,ENSG00000041357,ENSG00000101843,ENSG00000159352,ENSG00000103035,ENSG00000136930,ENSG00000013275,ENSG00000100567,ENSG00000143947,ENSG00000143106,ENSG00000163636,ENSG00000205220,ENSG00000100902,ENSG00000100764,ENSG00000108344,ENSG00000071537,ENSG00000135506,ENSG00000131467…
REAC	M Phase	355	REAC:R-HSA-68886	1.88032e-17	122	ENSG00000278637,ENSG00000233822,ENSG00000276180,ENSG00000270882,ENSG00000137267,ENSG00000276410,ENSG00000142507,ENSG00000275714,ENSG00000278705,ENSG00000100804,ENSG00000108953,ENSG00000141552,ENSG00000127824,ENSG00000188229,ENSG00000197837,ENSG00000170027,ENSG00000277224,ENSG00000180573,ENSG00000163041,ENSG00000273802,ENSG00000092010,ENSG00000099341,ENSG00000258947,ENSG00000159377,ENSG00000106588…
GO:CC	neuronal cell body	465	GO:0043025	2.34948e-17	284	ENSG00000173267,ENSG00000160307,ENSG00000189058,ENSG00000187957,ENSG00000130203,ENSG00000167136,ENSG00000148908,ENSG00000109846,ENSG00000105409,ENSG00000166165,ENSG00000131238,ENSG00000174938,ENSG00000115286,ENSG00000151834,ENSG00000079215,ENSG00000101210,ENSG00000175324,ENSG00000104435,ENSG00000258947,ENSG00000182512,ENSG00000142168,ENSG00000150625,ENSG00000170315,ENSG00000074317,ENSG00000164885…
GO:CC	proton-transporting two-sector ATPase complex	47	GO:0016469	3.03281e-17	28	ENSG00000154518,ENSG00000159199,ENSG00000117410,ENSG00000128524,ENSG00000099624,ENSG00000165629,ENSG00000116459,ENSG00000071553,ENSG00000110955,ENSG00000182220,ENSG00000173915,ENSG00000124172,ENSG00000241468,ENSG00000169020,ENSG00000241837,ENSG00000100554,ENSG00000147416,ENSG00000185883,ENSG00000167863,ENSG00000154723,ENSG00000136710,ENSG00000213760,ENSG00000156411,ENSG00000159720,ENSG00000167283…
REAC	Defective CFTR causes cystic fibrosis	55	REAC:R-HSA-5678895	4.29987e-17	45	ENSG00000142507,ENSG00000100804,ENSG00000092010,ENSG00000099341,ENSG00000159377,ENSG00000106588,ENSG00000170315,ENSG00000126067,ENSG00000041357,ENSG00000101843,ENSG00000159352,ENSG00000103035,ENSG00000136930,ENSG00000013275,ENSG00000100567,ENSG00000136986,ENSG00000143947,ENSG00000143106,ENSG00000163636,ENSG00000205220,ENSG00000100902,ENSG00000100764,ENSG00000108344,ENSG00000071537,ENSG00000135506…
GO:BP	mitochondrial transport	261	GO:0006839	4.72474e-17	156	ENSG00000154518,ENSG00000159199,ENSG00000128311,ENSG00000125652,ENSG00000111843,ENSG00000108953,ENSG00000125995,ENSG00000150779,ENSG00000099624,ENSG00000165629,ENSG00000165637,ENSG00000116459,ENSG00000170027,ENSG00000134809,ENSG00000051620,ENSG00000096092,ENSG00000112110,ENSG00000110955,ENSG00000198258,ENSG00000124172,ENSG00000241468,ENSG00000165943,ENSG00000265354,ENSG00000169020,ENSG00000126768…
REAC	Meiotic recombination	62	REAC:R-HSA-912446	5.33612e-17	43	ENSG00000278637,ENSG00000233822,ENSG00000276180,ENSG00000270882,ENSG00000276410,ENSG00000275714,ENSG00000278705,ENSG00000197837,ENSG00000277224,ENSG00000180573,ENSG00000163041,ENSG00000273802,ENSG00000132475,ENSG00000158373,ENSG00000106399,ENSG00000272196,ENSG00000124635,ENSG00000197061,ENSG00000278828,ENSG00000276966,ENSG00000158406,ENSG00000185130,ENSG00000197238,ENSG00000184678,ENSG00000197903…
REAC	The role of GTSE1 in G2/M progression after G2 checkpoint	65	REAC:R-HSA-8852276	6.45351e-17	45	ENSG00000137267,ENSG00000142507,ENSG00000100804,ENSG00000127824,ENSG00000188229,ENSG00000092010,ENSG00000099341,ENSG00000258947,ENSG00000159377,ENSG00000106588,ENSG00000170315,ENSG00000126067,ENSG00000041357,ENSG00000101843,ENSG00000159352,ENSG00000103035,ENSG00000136930,ENSG00000013275,ENSG00000100567,ENSG00000143947,ENSG00000143106,ENSG00000163636,ENSG00000205220,ENSG00000096384,ENSG00000100902…
REAC	FBXL7 down-regulates AURKA during mitotic entry and in early mitosis	51	REAC:R-HSA-8854050	6.46343e-17	42	ENSG00000142507,ENSG00000113558,ENSG00000100804,ENSG00000092010,ENSG00000099341,ENSG00000159377,ENSG00000106588,ENSG00000170315,ENSG00000126067,ENSG00000041357,ENSG00000101843,ENSG00000159352,ENSG00000103035,ENSG00000136930,ENSG00000013275,ENSG00000100567,ENSG00000143947,ENSG00000143106,ENSG00000163636,ENSG00000205220,ENSG00000100902,ENSG00000100387,ENSG00000100764,ENSG00000108344,ENSG00000131467…
GO:BP	Golgi vesicle transport	377	GO:0048193	7.51502e-17	236	ENSG00000181029,ENSG00000135441,ENSG00000167996,ENSG00000105669,ENSG00000162407,ENSG00000085063,ENSG00000109971,ENSG00000087086,ENSG00000137100,ENSG00000143545,ENSG00000007255,ENSG00000249915,ENSG00000134970,ENSG00000085365,ENSG00000054116,ENSG00000142192,ENSG00000130724,ENSG00000155511,ENSG00000107295,ENSG00000162517,ENSG00000108961,ENSG00000196655,ENSG00000131966,ENSG00000101558,ENSG00000170043…
REAC	Base Excision Repair	75	REAC:R-HSA-73884	8.47558e-17	43	ENSG00000278637,ENSG00000233822,ENSG00000276180,ENSG00000270882,ENSG00000276410,ENSG00000278705,ENSG00000197837,ENSG00000277224,ENSG00000180573,ENSG00000273802,ENSG00000158373,ENSG00000106399,ENSG00000272196,ENSG00000124635,ENSG00000197061,ENSG00000132646,ENSG00000276966,ENSG00000158406,ENSG00000185130,ENSG00000197238,ENSG00000184678,ENSG00000197903,ENSG00000168496,ENSG00000100823,ENSG00000132383…
GO:BP	granulocyte activation	398	GO:0036230	8.62961e-17	191	ENSG00000101439,ENSG00000109107,ENSG00000149925,ENSG00000123131,ENSG00000151366,ENSG00000116586,ENSG00000167996,ENSG00000120306,ENSG00000011600,ENSG00000244734,ENSG00000127951,ENSG00000117984,ENSG00000188229,ENSG00000240972,ENSG00000085063,ENSG00000170458,ENSG00000051620,ENSG00000148175,ENSG00000164687,ENSG00000158869,ENSG00000132639,ENSG00000148180,ENSG00000010438,ENSG00000109971,ENSG00000008394…
GO:BP	neutrophil activation	393	GO:0042119	8.67054e-17	189	ENSG00000101439,ENSG00000109107,ENSG00000149925,ENSG00000123131,ENSG00000151366,ENSG00000116586,ENSG00000167996,ENSG00000120306,ENSG00000011600,ENSG00000244734,ENSG00000127951,ENSG00000117984,ENSG00000188229,ENSG00000240972,ENSG00000085063,ENSG00000170458,ENSG00000051620,ENSG00000148175,ENSG00000164687,ENSG00000158869,ENSG00000132639,ENSG00000148180,ENSG00000010438,ENSG00000109971,ENSG00000008394…
REAC	Base-Excision Repair, AP Site Formation	48	REAC:R-HSA-73929	8.7458e-17	35	ENSG00000278637,ENSG00000233822,ENSG00000276180,ENSG00000270882,ENSG00000276410,ENSG00000278705,ENSG00000197837,ENSG00000277224,ENSG00000180573,ENSG00000273802,ENSG00000158373,ENSG00000272196,ENSG00000124635,ENSG00000197061,ENSG00000276966,ENSG00000158406,ENSG00000185130,ENSG00000197238,ENSG00000184678,ENSG00000197903,ENSG00000274290,ENSG00000164032,ENSG00000277157,ENSG00000246705,ENSG00000188486…
GO:BP	ribonucleoprotein complex subunit organization	194	GO:0071826	8.8782e-17	125	ENSG00000125743,ENSG00000273611,ENSG00000124562,ENSG00000125835,ENSG00000083845,ENSG00000100138,ENSG00000185088,ENSG00000167088,ENSG00000178982,ENSG00000130520,ENSG00000286070,ENSG00000115268,ENSG00000100129,ENSG00000125445,ENSG00000141759,ENSG00000089157,ENSG00000143977,ENSG00000149100,ENSG00000084623,ENSG00000164609,ENSG00000096384,ENSG00000182004,ENSG00000169612,ENSG00000242372,ENSG00000197498…
GO:BP	protein-DNA complex assembly	227	GO:0065004	9.65518e-17	87	ENSG00000278637,ENSG00000233822,ENSG00000276180,ENSG00000270882,ENSG00000276410,ENSG00000142507,ENSG00000275714,ENSG00000278705,ENSG00000100804,ENSG00000197837,ENSG00000277224,ENSG00000163041,ENSG00000273802,ENSG00000092010,ENSG00000099341,ENSG00000203814,ENSG00000159377,ENSG00000106588,ENSG00000177432,ENSG00000186310,ENSG00000132475,ENSG00000158373,ENSG00000106399,ENSG00000124635,ENSG00000170315…
GO:BP	proteasome-mediated ubiquitin-dependent protein catabolic process	410	GO:0043161	1.1167e-16	248	ENSG00000249884,ENSG00000103363,ENSG00000142507,ENSG00000044574,ENSG00000113558,ENSG00000100804,ENSG00000106803,ENSG00000141552,ENSG00000164615,ENSG00000092010,ENSG00000099341,ENSG00000119147,ENSG00000159377,ENSG00000106588,ENSG00000170315,ENSG00000107872,ENSG00000126067,ENSG00000041357,ENSG00000101843,ENSG00000176386,ENSG00000159352,ENSG00000103035,ENSG00000136930,ENSG00000133265,ENSG00000013275…
REAC	Degradation of GLI2 by the proteasome	55	REAC:R-HSA-5610783	1.11925e-16	38	ENSG00000142507,ENSG00000113558,ENSG00000100804,ENSG00000092010,ENSG00000099341,ENSG00000159377,ENSG00000106588,ENSG00000170315,ENSG00000126067,ENSG00000041357,ENSG00000101843,ENSG00000159352,ENSG00000103035,ENSG00000136930,ENSG00000013275,ENSG00000100567,ENSG00000143947,ENSG00000072062,ENSG00000143106,ENSG00000163636,ENSG00000205220,ENSG00000100902,ENSG00000100387,ENSG00000100764,ENSG00000108344…
REAC	GLI3 is processed to GLI3R by the proteasome	55	REAC:R-HSA-5610785	1.11925e-16	38	ENSG00000142507,ENSG00000113558,ENSG00000100804,ENSG00000092010,ENSG00000099341,ENSG00000159377,ENSG00000106588,ENSG00000170315,ENSG00000126067,ENSG00000041357,ENSG00000101843,ENSG00000159352,ENSG00000103035,ENSG00000136930,ENSG00000013275,ENSG00000100567,ENSG00000143947,ENSG00000072062,ENSG00000143106,ENSG00000163636,ENSG00000205220,ENSG00000100902,ENSG00000100387,ENSG00000100764,ENSG00000108344…
REAC	Degradation of GLI1 by the proteasome	54	REAC:R-HSA-5610780	1.11925e-16	38	ENSG00000142507,ENSG00000113558,ENSG00000100804,ENSG00000092010,ENSG00000099341,ENSG00000159377,ENSG00000106588,ENSG00000170315,ENSG00000126067,ENSG00000041357,ENSG00000101843,ENSG00000159352,ENSG00000103035,ENSG00000136930,ENSG00000013275,ENSG00000100567,ENSG00000143947,ENSG00000072062,ENSG00000143106,ENSG00000163636,ENSG00000205220,ENSG00000100902,ENSG00000100387,ENSG00000100764,ENSG00000108344…
GO:CC	catalytic step 2 spliceosome	84	GO:0071013	1.16416e-16	69	ENSG00000125743,ENSG00000125835,ENSG00000115128,ENSG00000167088,ENSG00000141543,ENSG00000125870,ENSG00000150316,ENSG00000143977,ENSG00000169813,ENSG00000117614,ENSG00000164609,ENSG00000182004,ENSG00000101343,ENSG00000110107,ENSG00000096401,ENSG00000125970,ENSG00000116752,ENSG00000137168,ENSG00000204392,ENSG00000162385,ENSG00000106245,ENSG00000139343,ENSG00000165119,ENSG00000170860,ENSG00000100603…
GO:CC	lysosome	609	GO:0005764	1.21879e-16	307	ENSG00000104341,ENSG00000168824,ENSG00000042753,ENSG00000135441,ENSG00000152661,ENSG00000151366,ENSG00000134020,ENSG00000116586,ENSG00000167996,ENSG00000117410,ENSG00000131238,ENSG00000117984,ENSG00000183098,ENSG00000188229,ENSG00000100427,ENSG00000101210,ENSG00000051620,ENSG00000105612,ENSG00000148175,ENSG00000164687,ENSG00000109971,ENSG00000008394,ENSG00000155876,ENSG00000182220,ENSG00000120053…
GO:CC	lytic vacuole	609	GO:0000323	1.21879e-16	307	ENSG00000104341,ENSG00000168824,ENSG00000042753,ENSG00000135441,ENSG00000152661,ENSG00000151366,ENSG00000134020,ENSG00000116586,ENSG00000167996,ENSG00000117410,ENSG00000131238,ENSG00000117984,ENSG00000183098,ENSG00000188229,ENSG00000100427,ENSG00000101210,ENSG00000051620,ENSG00000105612,ENSG00000148175,ENSG00000164687,ENSG00000109971,ENSG00000008394,ENSG00000155876,ENSG00000182220,ENSG00000120053…
GO:CC	asymmetric synapse	335	GO:0032279	1.29377e-16	201	ENSG00000162188,ENSG00000109846,ENSG00000100285,ENSG00000164687,ENSG00000171867,ENSG00000087250,ENSG00000164885,ENSG00000106615,ENSG00000198755,ENSG00000176171,ENSG00000105640,ENSG00000156642,ENSG00000154146,ENSG00000155511,ENSG00000117600,ENSG00000197958,ENSG00000118181,ENSG00000126583,ENSG00000089157,ENSG00000112186,ENSG00000164929,ENSG00000161016,ENSG00000110700,ENSG00000158258,ENSG00000156482…
REAC	SCF(Skp2)-mediated degradation of p27/p21	58	REAC:R-HSA-187577	1.35244e-16	44	ENSG00000142507,ENSG00000113558,ENSG00000100804,ENSG00000092010,ENSG00000099341,ENSG00000159377,ENSG00000106588,ENSG00000170315,ENSG00000126067,ENSG00000041357,ENSG00000101843,ENSG00000159352,ENSG00000103035,ENSG00000136930,ENSG00000013275,ENSG00000100567,ENSG00000143947,ENSG00000143106,ENSG00000163636,ENSG00000205220,ENSG00000100902,ENSG00000100764,ENSG00000108344,ENSG00000131467,ENSG00000008018…
REAC	B-WICH complex positively regulates rRNA expression	69	REAC:R-HSA-5250924	1.35244e-16	43	ENSG00000278637,ENSG00000233822,ENSG00000276180,ENSG00000270882,ENSG00000276410,ENSG00000177700,ENSG00000275714,ENSG00000278705,ENSG00000197837,ENSG00000277224,ENSG00000180573,ENSG00000163041,ENSG00000273802,ENSG00000147669,ENSG00000132475,ENSG00000158373,ENSG00000272196,ENSG00000124635,ENSG00000197061,ENSG00000278828,ENSG00000276966,ENSG00000158406,ENSG00000185130,ENSG00000197238,ENSG00000184678…
KEGG	Systemic lupus erythematosus	73	KEGG:05322	1.61209e-16	33	ENSG00000278637,ENSG00000233822,ENSG00000276180,ENSG00000270882,ENSG00000276410,ENSG00000173372,ENSG00000275714,ENSG00000278705,ENSG00000173369,ENSG00000125835,ENSG00000197837,ENSG00000159189,ENSG00000277224,ENSG00000180573,ENSG00000163041,ENSG00000273802,ENSG00000203814,ENSG00000167088,ENSG00000181218,ENSG00000132475,ENSG00000158373,ENSG00000184270,ENSG00000272196,ENSG00000124635,ENSG00000197061…
REAC	AUF1 (hnRNP D0) binds and destabilizes mRNA	49	REAC:R-HSA-450408	2.15735e-16	41	ENSG00000142507,ENSG00000100804,ENSG00000092010,ENSG00000099341,ENSG00000106211,ENSG00000159377,ENSG00000109971,ENSG00000106588,ENSG00000170315,ENSG00000126067,ENSG00000041357,ENSG00000101843,ENSG00000159352,ENSG00000103035,ENSG00000136930,ENSG00000013275,ENSG00000100567,ENSG00000143947,ENSG00000143106,ENSG00000163636,ENSG00000205220,ENSG00000100902,ENSG00000100764,ENSG00000108344,ENSG00000131467…
REAC	Vpu mediated degradation of CD4	48	REAC:R-HSA-180534	2.38961e-16	40	ENSG00000142507,ENSG00000113558,ENSG00000100804,ENSG00000092010,ENSG00000099341,ENSG00000159377,ENSG00000106588,ENSG00000170315,ENSG00000126067,ENSG00000041357,ENSG00000101843,ENSG00000159352,ENSG00000103035,ENSG00000136930,ENSG00000013275,ENSG00000100567,ENSG00000143947,ENSG00000143106,ENSG00000163636,ENSG00000205220,ENSG00000100902,ENSG00000100764,ENSG00000108344,ENSG00000131467,ENSG00000008018…
REAC	Regulation of activated PAK-2p34 by proteasome mediated degradation	46	REAC:R-HSA-211733	2.5719e-16	39	ENSG00000142507,ENSG00000100804,ENSG00000092010,ENSG00000099341,ENSG00000159377,ENSG00000106588,ENSG00000170315,ENSG00000126067,ENSG00000041357,ENSG00000101843,ENSG00000159352,ENSG00000103035,ENSG00000136930,ENSG00000013275,ENSG00000100567,ENSG00000143947,ENSG00000143106,ENSG00000163636,ENSG00000205220,ENSG00000100902,ENSG00000100764,ENSG00000108344,ENSG00000131467,ENSG00000008018,ENSG00000221983…
REAC	PRC2 methylates histones and DNA	53	REAC:R-HSA-212300	2.63855e-16	38	ENSG00000278637,ENSG00000233822,ENSG00000276180,ENSG00000270882,ENSG00000276410,ENSG00000275714,ENSG00000278705,ENSG00000197837,ENSG00000277224,ENSG00000180573,ENSG00000163041,ENSG00000273802,ENSG00000132475,ENSG00000158373,ENSG00000272196,ENSG00000124635,ENSG00000197061,ENSG00000278828,ENSG00000276966,ENSG00000158406,ENSG00000185130,ENSG00000197238,ENSG00000184678,ENSG00000197903,ENSG00000274290…
REAC	Regulation of ornithine decarboxylase (ODC)	47	REAC:R-HSA-350562	3.32255e-16	40	ENSG00000142507,ENSG00000100804,ENSG00000092010,ENSG00000099341,ENSG00000159377,ENSG00000106588,ENSG00000104904,ENSG00000126067,ENSG00000041357,ENSG00000101843,ENSG00000159352,ENSG00000103035,ENSG00000136930,ENSG00000013275,ENSG00000100567,ENSG00000143106,ENSG00000163636,ENSG00000205220,ENSG00000100902,ENSG00000100764,ENSG00000108344,ENSG00000131467,ENSG00000008018,ENSG00000181019,ENSG00000087191…
REAC	Autodegradation of Cdh1 by Cdh1:APC/C	61	REAC:R-HSA-174084	3.38879e-16	46	ENSG00000142507,ENSG00000100804,ENSG00000141552,ENSG00000092010,ENSG00000099341,ENSG00000159377,ENSG00000106588,ENSG00000170315,ENSG00000126067,ENSG00000041357,ENSG00000101843,ENSG00000176386,ENSG00000159352,ENSG00000103035,ENSG00000136930,ENSG00000013275,ENSG00000100567,ENSG00000143947,ENSG00000143106,ENSG00000163636,ENSG00000205220,ENSG00000100902,ENSG00000100764,ENSG00000170142,ENSG00000108344…
GO:CC	pigment granule	100	GO:0048770	3.44352e-16	65	ENSG00000117450,ENSG00000166794,ENSG00000044574,ENSG00000108953,ENSG00000117984,ENSG00000148175,ENSG00000148180,ENSG00000109971,ENSG00000167004,ENSG00000137312,ENSG00000147416,ENSG00000127022,ENSG00000143870,ENSG00000128595,ENSG00000135404,ENSG00000041353,ENSG00000213760,ENSG00000163902,ENSG00000096384,ENSG00000137563,ENSG00000172270,ENSG00000137575,ENSG00000104388,ENSG00000166913,ENSG00000123595…
GO:CC	melanosome	100	GO:0042470	3.44352e-16	65	ENSG00000117450,ENSG00000166794,ENSG00000044574,ENSG00000108953,ENSG00000117984,ENSG00000148175,ENSG00000148180,ENSG00000109971,ENSG00000167004,ENSG00000137312,ENSG00000147416,ENSG00000127022,ENSG00000143870,ENSG00000128595,ENSG00000135404,ENSG00000041353,ENSG00000213760,ENSG00000163902,ENSG00000096384,ENSG00000137563,ENSG00000172270,ENSG00000137575,ENSG00000104388,ENSG00000166913,ENSG00000123595…
REAC	Senescence-Associated Secretory Phenotype (SASP)	86	REAC:R-HSA-2559582	3.63582e-16	50	ENSG00000278637,ENSG00000233822,ENSG00000276180,ENSG00000270882,ENSG00000276410,ENSG00000275714,ENSG00000278705,ENSG00000141552,ENSG00000197837,ENSG00000277224,ENSG00000180573,ENSG00000163041,ENSG00000273802,ENSG00000132475,ENSG00000158373,ENSG00000272196,ENSG00000124635,ENSG00000170315,ENSG00000176386,ENSG00000197061,ENSG00000278828,ENSG00000276966,ENSG00000158406,ENSG00000185130,ENSG00000197238…
REAC	Cleavage of the damaged pyrimidine	47	REAC:R-HSA-110329	3.83844e-16	34	ENSG00000278637,ENSG00000233822,ENSG00000276180,ENSG00000270882,ENSG00000276410,ENSG00000278705,ENSG00000197837,ENSG00000277224,ENSG00000180573,ENSG00000273802,ENSG00000158373,ENSG00000272196,ENSG00000124635,ENSG00000197061,ENSG00000276966,ENSG00000158406,ENSG00000185130,ENSG00000197238,ENSG00000184678,ENSG00000197903,ENSG00000274290,ENSG00000164032,ENSG00000277157,ENSG00000246705,ENSG00000188486…
REAC	Recognition and association of DNA glycosylase with site containing an affected pyrimidine	47	REAC:R-HSA-110328	3.83844e-16	34	ENSG00000278637,ENSG00000233822,ENSG00000276180,ENSG00000270882,ENSG00000276410,ENSG00000278705,ENSG00000197837,ENSG00000277224,ENSG00000180573,ENSG00000273802,ENSG00000158373,ENSG00000272196,ENSG00000124635,ENSG00000197061,ENSG00000276966,ENSG00000158406,ENSG00000185130,ENSG00000197238,ENSG00000184678,ENSG00000197903,ENSG00000274290,ENSG00000164032,ENSG00000277157,ENSG00000246705,ENSG00000188486…
REAC	Depyrimidination	47	REAC:R-HSA-73928	3.83844e-16	34	ENSG00000278637,ENSG00000233822,ENSG00000276180,ENSG00000270882,ENSG00000276410,ENSG00000278705,ENSG00000197837,ENSG00000277224,ENSG00000180573,ENSG00000273802,ENSG00000158373,ENSG00000272196,ENSG00000124635,ENSG00000197061,ENSG00000276966,ENSG00000158406,ENSG00000185130,ENSG00000197238,ENSG00000184678,ENSG00000197903,ENSG00000274290,ENSG00000164032,ENSG00000277157,ENSG00000246705,ENSG00000188486…
GO:CC	postsynaptic density	329	GO:0014069	3.90184e-16	197	ENSG00000162188,ENSG00000109846,ENSG00000100285,ENSG00000164687,ENSG00000171867,ENSG00000087250,ENSG00000164885,ENSG00000106615,ENSG00000198755,ENSG00000176171,ENSG00000105640,ENSG00000156642,ENSG00000154146,ENSG00000155511,ENSG00000117600,ENSG00000197958,ENSG00000118181,ENSG00000126583,ENSG00000089157,ENSG00000112186,ENSG00000164929,ENSG00000161016,ENSG00000110700,ENSG00000158258,ENSG00000156482…
GO:CC	exocytic vesicle	208	GO:0070382	4.091e-16	144	ENSG00000263620,ENSG00000102003,ENSG00000131238,ENSG00000165637,ENSG00000151834,ENSG00000132639,ENSG00000087250,ENSG00000122012,ENSG00000143545,ENSG00000136750,ENSG00000198668,ENSG00000105649,ENSG00000213585,ENSG00000085365,ENSG00000142192,ENSG00000155511,ENSG00000101438,ENSG00000107295,ENSG00000196655,ENSG00000019505,ENSG00000181195,ENSG00000143553,ENSG00000041353,ENSG00000213760,ENSG00000139190…
GO:BP	protein-DNA complex subunit organization	266	GO:0071824	4.1662e-16	92	ENSG00000278637,ENSG00000233822,ENSG00000276180,ENSG00000270882,ENSG00000276410,ENSG00000142507,ENSG00000275714,ENSG00000278705,ENSG00000100804,ENSG00000197837,ENSG00000277224,ENSG00000163041,ENSG00000273802,ENSG00000092010,ENSG00000099341,ENSG00000203814,ENSG00000159377,ENSG00000106588,ENSG00000181218,ENSG00000177432,ENSG00000186310,ENSG00000132475,ENSG00000158373,ENSG00000106399,ENSG00000124635…
REAC	Hh mutants abrogate ligand secretion	52	REAC:R-HSA-5387390	4.238e-16	43	ENSG00000142507,ENSG00000100804,ENSG00000092010,ENSG00000099341,ENSG00000159377,ENSG00000106588,ENSG00000170315,ENSG00000126067,ENSG00000041357,ENSG00000101843,ENSG00000159352,ENSG00000103035,ENSG00000136930,ENSG00000013275,ENSG00000100567,ENSG00000143947,ENSG00000143106,ENSG00000163636,ENSG00000205220,ENSG00000100902,ENSG00000100764,ENSG00000108344,ENSG00000071537,ENSG00000135506,ENSG00000131467…
REAC	Transcriptional regulation by small RNAs	83	REAC:R-HSA-5578749	4.49489e-16	29	ENSG00000278637,ENSG00000233822,ENSG00000276180,ENSG00000270882,ENSG00000276410,ENSG00000168002,ENSG00000177700,ENSG00000275714,ENSG00000278705,ENSG00000105258,ENSG00000197837,ENSG00000277224,ENSG00000180573,ENSG00000163041,ENSG00000273802,ENSG00000147669,ENSG00000132475,ENSG00000158373,ENSG00000272196,ENSG00000124635,ENSG00000005075,ENSG00000197061,ENSG00000278828,ENSG00000276966,ENSG00000158406…
GO:BP	modification-dependent protein catabolic process	593	GO:0019941	5.17873e-16	346	ENSG00000249884,ENSG00000103363,ENSG00000142507,ENSG00000044574,ENSG00000113558,ENSG00000100804,ENSG00000106803,ENSG00000141552,ENSG00000164615,ENSG00000171863,ENSG00000092010,ENSG00000099341,ENSG00000119147,ENSG00000177889,ENSG00000159377,ENSG00000106588,ENSG00000154582,ENSG00000170315,ENSG00000107872,ENSG00000126067,ENSG00000041357,ENSG00000101843,ENSG00000176386,ENSG00000159352,ENSG00000103035…
REAC	SCF-beta-TrCP mediated degradation of Emi1	50	REAC:R-HSA-174113	5.96853e-16	41	ENSG00000142507,ENSG00000113558,ENSG00000100804,ENSG00000092010,ENSG00000099341,ENSG00000159377,ENSG00000106588,ENSG00000170315,ENSG00000126067,ENSG00000041357,ENSG00000101843,ENSG00000159352,ENSG00000103035,ENSG00000136930,ENSG00000013275,ENSG00000100567,ENSG00000143947,ENSG00000143106,ENSG00000163636,ENSG00000205220,ENSG00000100902,ENSG00000100764,ENSG00000108344,ENSG00000131467,ENSG00000008018…
GO:CC	vacuole	693	GO:0005773	6.16422e-16	337	ENSG00000104341,ENSG00000168824,ENSG00000042753,ENSG00000135441,ENSG00000152661,ENSG00000151366,ENSG00000134020,ENSG00000116586,ENSG00000167996,ENSG00000101955,ENSG00000117410,ENSG00000131238,ENSG00000128524,ENSG00000117984,ENSG00000183098,ENSG00000188229,ENSG00000100427,ENSG00000101210,ENSG00000051620,ENSG00000105612,ENSG00000148175,ENSG00000164687,ENSG00000109971,ENSG00000008394,ENSG00000155876…
REAC	Regulation of Apoptosis	49	REAC:R-HSA-169911	6.86994e-16	40	ENSG00000142507,ENSG00000100804,ENSG00000092010,ENSG00000099341,ENSG00000159377,ENSG00000106588,ENSG00000170315,ENSG00000126067,ENSG00000041357,ENSG00000101843,ENSG00000159352,ENSG00000103035,ENSG00000136930,ENSG00000013275,ENSG00000100567,ENSG00000143947,ENSG00000143106,ENSG00000163636,ENSG00000205220,ENSG00000100902,ENSG00000100764,ENSG00000108344,ENSG00000131467,ENSG00000008018,ENSG00000221983…
GO:BP	ribonucleoprotein complex assembly	187	GO:0022618	8.08246e-16	120	ENSG00000125743,ENSG00000273611,ENSG00000124562,ENSG00000125835,ENSG00000083845,ENSG00000100138,ENSG00000185088,ENSG00000167088,ENSG00000178982,ENSG00000130520,ENSG00000286070,ENSG00000115268,ENSG00000100129,ENSG00000125445,ENSG00000141759,ENSG00000089157,ENSG00000143977,ENSG00000149100,ENSG00000084623,ENSG00000164609,ENSG00000096384,ENSG00000182004,ENSG00000169612,ENSG00000242372,ENSG00000197498…
GO:BP	regulation of catabolic process	968	GO:0009894	8.18501e-16	520	ENSG00000101439,ENSG00000103363,ENSG00000104341,ENSG00000111640,ENSG00000157150,ENSG00000130203,ENSG00000152661,ENSG00000142507,ENSG00000167136,ENSG00000116586,ENSG00000168002,ENSG00000102265,ENSG00000100804,ENSG00000117410,ENSG00000130208,ENSG00000164615,ENSG00000132541,ENSG00000213689,ENSG00000171863,ENSG00000101210,ENSG00000092010,ENSG00000099341,ENSG00000164898,ENSG00000233276,ENSG00000106211…
GO:BP	myeloid cell activation involved in immune response	435	GO:0002275	1.04262e-15	200	ENSG00000101439,ENSG00000189171,ENSG00000109107,ENSG00000149925,ENSG00000123131,ENSG00000151366,ENSG00000116586,ENSG00000167996,ENSG00000107317,ENSG00000120306,ENSG00000011600,ENSG00000244734,ENSG00000127951,ENSG00000117984,ENSG00000188229,ENSG00000100604,ENSG00000240972,ENSG00000213689,ENSG00000085063,ENSG00000170458,ENSG00000051620,ENSG00000148175,ENSG00000164687,ENSG00000158869,ENSG00000132639…
GO:MF	translation factor activity, RNA binding	94	GO:0008135	1.06838e-15	62	ENSG00000103363,ENSG00000204071,ENSG00000173812,ENSG00000101210,ENSG00000154582,ENSG00000167862,ENSG00000178982,ENSG00000123297,ENSG00000178952,ENSG00000114784,ENSG00000100129,ENSG00000133142,ENSG00000114942,ENSG00000285708,ENSG00000149100,ENSG00000084623,ENSG00000121022,ENSG00000122033,ENSG00000242372,ENSG00000163577,ENSG00000119718,ENSG00000173674,ENSG00000232119,ENSG00000125977,ENSG00000063046…
GO:BP	leukocyte degranulation	423	GO:0043299	1.13086e-15	196	ENSG00000101439,ENSG00000189171,ENSG00000109107,ENSG00000149925,ENSG00000123131,ENSG00000151366,ENSG00000116586,ENSG00000167996,ENSG00000107317,ENSG00000120306,ENSG00000011600,ENSG00000244734,ENSG00000127951,ENSG00000117984,ENSG00000188229,ENSG00000100604,ENSG00000240972,ENSG00000085063,ENSG00000170458,ENSG00000051620,ENSG00000148175,ENSG00000164687,ENSG00000158869,ENSG00000132639,ENSG00000148180…
GO:BP	regulation of cellular localization	749	GO:0060341	1.18484e-15	423	ENSG00000136810,ENSG00000148834,ENSG00000189058,ENSG00000109846,ENSG00000011600,ENSG00000108953,ENSG00000183098,ENSG00000100285,ENSG00000100427,ENSG00000170027,ENSG00000179222,ENSG00000148175,ENSG00000110651,ENSG00000103769,ENSG00000148180,ENSG00000163032,ENSG00000171867,ENSG00000075142,ENSG00000136167,ENSG00000198258,ENSG00000116171,ENSG00000104904,ENSG00000164885,ENSG00000136003,ENSG00000198668…
REAC	RNA Polymerase I Promoter Escape	68	REAC:R-HSA-73772	1.2737e-15	27	ENSG00000278637,ENSG00000233822,ENSG00000276180,ENSG00000270882,ENSG00000276410,ENSG00000177700,ENSG00000275714,ENSG00000278705,ENSG00000197837,ENSG00000277224,ENSG00000180573,ENSG00000163041,ENSG00000273802,ENSG00000147669,ENSG00000132475,ENSG00000158373,ENSG00000272196,ENSG00000124635,ENSG00000197061,ENSG00000278828,ENSG00000276966,ENSG00000158406,ENSG00000185130,ENSG00000197238,ENSG00000272047…
GO:CC	secretory granule	635	GO:0030141	1.29016e-15	279	ENSG00000101439,ENSG00000109107,ENSG00000149925,ENSG00000123131,ENSG00000166922,ENSG00000151366,ENSG00000116586,ENSG00000167996,ENSG00000102265,ENSG00000120306,ENSG00000011600,ENSG00000244734,ENSG00000127951,ENSG00000117984,ENSG00000188229,ENSG00000089199,ENSG00000100604,ENSG00000240972,ENSG00000165637,ENSG00000085063,ENSG00000113140,ENSG00000170458,ENSG00000051620,ENSG00000148175,ENSG00000164687…
GO:CC	exocytic vesicle membrane	103	GO:0099501	1.32719e-15	83	ENSG00000263620,ENSG00000102003,ENSG00000151834,ENSG00000122012,ENSG00000136750,ENSG00000198668,ENSG00000105649,ENSG00000085365,ENSG00000155511,ENSG00000101438,ENSG00000107295,ENSG00000143553,ENSG00000041353,ENSG00000213760,ENSG00000139190,ENSG00000129990,ENSG00000159164,ENSG00000122705,ENSG00000175416,ENSG00000179520,ENSG00000168118,ENSG00000152128,ENSG00000109501,ENSG00000067715,ENSG00000160014…
GO:CC	synaptic vesicle membrane	103	GO:0030672	1.32719e-15	83	ENSG00000263620,ENSG00000102003,ENSG00000151834,ENSG00000122012,ENSG00000136750,ENSG00000198668,ENSG00000105649,ENSG00000085365,ENSG00000155511,ENSG00000101438,ENSG00000107295,ENSG00000143553,ENSG00000041353,ENSG00000213760,ENSG00000139190,ENSG00000129990,ENSG00000159164,ENSG00000122705,ENSG00000175416,ENSG00000179520,ENSG00000168118,ENSG00000152128,ENSG00000109501,ENSG00000067715,ENSG00000160014…
REAC	ERCC6 (CSB) and EHMT2 (G9a) positively regulate rRNA expression	56	REAC:R-HSA-427389	1.37166e-15	38	ENSG00000278637,ENSG00000233822,ENSG00000276180,ENSG00000270882,ENSG00000276410,ENSG00000275714,ENSG00000278705,ENSG00000197837,ENSG00000277224,ENSG00000180573,ENSG00000163041,ENSG00000273802,ENSG00000132475,ENSG00000158373,ENSG00000272196,ENSG00000124635,ENSG00000197061,ENSG00000278828,ENSG00000276966,ENSG00000158406,ENSG00000185130,ENSG00000197238,ENSG00000184678,ENSG00000197903,ENSG00000274290…
REAC	Vesicle-mediated transport	603	REAC:R-HSA-5653656	1.37166e-15	364	ENSG00000137267,ENSG00000042753,ENSG00000130203,ENSG00000188536,ENSG00000181029,ENSG00000135441,ENSG00000152661,ENSG00000167996,ENSG00000105669,ENSG00000244734,ENSG00000108953,ENSG00000127824,ENSG00000188229,ENSG00000079462,ENSG00000085063,ENSG00000134594,ENSG00000113140,ENSG00000170027,ENSG00000105612,ENSG00000091513,ENSG00000103769,ENSG00000206172,ENSG00000258947,ENSG00000109971,ENSG00000087086…
GO:BP	proton transmembrane transport	133	GO:1902600	1.41863e-15	47	ENSG00000135940,ENSG00000154518,ENSG00000159199,ENSG00000178741,ENSG00000161281,ENSG00000105409,ENSG00000164919,ENSG00000117410,ENSG00000128524,ENSG00000176340,ENSG00000115286,ENSG00000099624,ENSG00000165629,ENSG00000116459,ENSG00000071553,ENSG00000110955,ENSG00000112695,ENSG00000126267,ENSG00000124172,ENSG00000241468,ENSG00000169020,ENSG00000122986,ENSG00000241837,ENSG00000100554,ENSG00000151729…
GO:BP	modification-dependent macromolecule catabolic process	604	GO:0043632	1.60431e-15	349	ENSG00000249884,ENSG00000103363,ENSG00000142507,ENSG00000044574,ENSG00000113558,ENSG00000100804,ENSG00000106803,ENSG00000141552,ENSG00000164615,ENSG00000171863,ENSG00000092010,ENSG00000099341,ENSG00000119147,ENSG00000177889,ENSG00000159377,ENSG00000106588,ENSG00000154582,ENSG00000170315,ENSG00000107872,ENSG00000126067,ENSG00000041357,ENSG00000101843,ENSG00000176386,ENSG00000159352,ENSG00000103035…
GO:MF	oxidoreductase activity, acting on NAD(P)H	83	GO:0016651	1.71243e-15	44	ENSG00000131495,ENSG00000109390,ENSG00000151366,ENSG00000119421,ENSG00000125356,ENSG00000169738,ENSG00000140990,ENSG00000115286,ENSG00000168653,ENSG00000213619,ENSG00000119013,ENSG00000099795,ENSG00000164258,ENSG00000166136,ENSG00000267855,ENSG00000159228,ENSG00000145494,ENSG00000183648,ENSG00000186010,ENSG00000065518,ENSG00000178127,ENSG00000110717,ENSG00000151632,ENSG00000189043,ENSG00000165264…
GO:CC	mitochondrial outer membrane	191	GO:0005741	1.73423e-15	130	ENSG00000154518,ENSG00000239672,ENSG00000152661,ENSG00000184831,ENSG00000165637,ENSG00000173171,ENSG00000008394,ENSG00000087250,ENSG00000069509,ENSG00000165943,ENSG00000170315,ENSG00000174917,ENSG00000100300,ENSG00000176171,ENSG00000101856,ENSG00000214736,ENSG00000213585,ENSG00000138138,ENSG00000137463,ENSG00000175768,ENSG00000145354,ENSG00000143947,ENSG00000143575,ENSG00000139190,ENSG00000113013…
REAC	Metabolism of polyamines	54	REAC:R-HSA-351202	1.74563e-15	47	ENSG00000142507,ENSG00000100804,ENSG00000092010,ENSG00000099341,ENSG00000159377,ENSG00000106588,ENSG00000104904,ENSG00000126067,ENSG00000041357,ENSG00000102172,ENSG00000101843,ENSG00000159352,ENSG00000103035,ENSG00000136930,ENSG00000013275,ENSG00000100567,ENSG00000143106,ENSG00000163636,ENSG00000205220,ENSG00000100902,ENSG00000100764,ENSG00000108344,ENSG00000131467,ENSG00000008018,ENSG00000181019…
REAC	Regulation of mRNA stability by proteins that bind AU-rich elements	81	REAC:R-HSA-450531	1.83765e-15	45	ENSG00000142507,ENSG00000100804,ENSG00000092010,ENSG00000099341,ENSG00000106211,ENSG00000159377,ENSG00000109971,ENSG00000106588,ENSG00000170315,ENSG00000126067,ENSG00000041357,ENSG00000101843,ENSG00000159352,ENSG00000103035,ENSG00000136930,ENSG00000013275,ENSG00000100567,ENSG00000143947,ENSG00000163932,ENSG00000143106,ENSG00000185650,ENSG00000163636,ENSG00000205220,ENSG00000100902,ENSG00000100764…
GO:BP	ubiquitin-dependent protein catabolic process	587	GO:0006511	1.88471e-15	341	ENSG00000249884,ENSG00000103363,ENSG00000142507,ENSG00000044574,ENSG00000113558,ENSG00000100804,ENSG00000106803,ENSG00000141552,ENSG00000164615,ENSG00000171863,ENSG00000092010,ENSG00000099341,ENSG00000119147,ENSG00000177889,ENSG00000159377,ENSG00000106588,ENSG00000154582,ENSG00000170315,ENSG00000107872,ENSG00000126067,ENSG00000041357,ENSG00000101843,ENSG00000176386,ENSG00000159352,ENSG00000103035…
REAC	p53-Independent DNA Damage Response	48	REAC:R-HSA-69610	2.2659e-15	39	ENSG00000142507,ENSG00000100804,ENSG00000092010,ENSG00000099341,ENSG00000159377,ENSG00000106588,ENSG00000170315,ENSG00000126067,ENSG00000041357,ENSG00000101843,ENSG00000159352,ENSG00000103035,ENSG00000136930,ENSG00000013275,ENSG00000100567,ENSG00000143947,ENSG00000143106,ENSG00000163636,ENSG00000205220,ENSG00000100902,ENSG00000100764,ENSG00000108344,ENSG00000131467,ENSG00000008018,ENSG00000221983…
REAC	Autodegradation of the E3 ubiquitin ligase COP1	48	REAC:R-HSA-349425	2.2659e-15	39	ENSG00000142507,ENSG00000100804,ENSG00000092010,ENSG00000099341,ENSG00000159377,ENSG00000106588,ENSG00000170315,ENSG00000126067,ENSG00000041357,ENSG00000101843,ENSG00000159352,ENSG00000103035,ENSG00000136930,ENSG00000013275,ENSG00000100567,ENSG00000143947,ENSG00000143106,ENSG00000163636,ENSG00000205220,ENSG00000100902,ENSG00000100764,ENSG00000108344,ENSG00000131467,ENSG00000008018,ENSG00000221983…
REAC	p53-Independent G1/S DNA damage checkpoint	48	REAC:R-HSA-69613	2.2659e-15	39	ENSG00000142507,ENSG00000100804,ENSG00000092010,ENSG00000099341,ENSG00000159377,ENSG00000106588,ENSG00000170315,ENSG00000126067,ENSG00000041357,ENSG00000101843,ENSG00000159352,ENSG00000103035,ENSG00000136930,ENSG00000013275,ENSG00000100567,ENSG00000143947,ENSG00000143106,ENSG00000163636,ENSG00000205220,ENSG00000100902,ENSG00000100764,ENSG00000108344,ENSG00000131467,ENSG00000008018,ENSG00000221983…
REAC	Ubiquitin Mediated Degradation of Phosphorylated Cdc25A	48	REAC:R-HSA-69601	2.2659e-15	39	ENSG00000142507,ENSG00000100804,ENSG00000092010,ENSG00000099341,ENSG00000159377,ENSG00000106588,ENSG00000170315,ENSG00000126067,ENSG00000041357,ENSG00000101843,ENSG00000159352,ENSG00000103035,ENSG00000136930,ENSG00000013275,ENSG00000100567,ENSG00000143947,ENSG00000143106,ENSG00000163636,ENSG00000205220,ENSG00000100902,ENSG00000100764,ENSG00000108344,ENSG00000131467,ENSG00000008018,ENSG00000221983…
REAC	Ubiquitin-dependent degradation of Cyclin D	48	REAC:R-HSA-75815	2.2659e-15	39	ENSG00000142507,ENSG00000100804,ENSG00000092010,ENSG00000099341,ENSG00000159377,ENSG00000106588,ENSG00000170315,ENSG00000126067,ENSG00000041357,ENSG00000101843,ENSG00000159352,ENSG00000103035,ENSG00000136930,ENSG00000013275,ENSG00000100567,ENSG00000143947,ENSG00000143106,ENSG00000163636,ENSG00000205220,ENSG00000100902,ENSG00000100764,ENSG00000108344,ENSG00000131467,ENSG00000008018,ENSG00000221983…
GO:CC	U2-type spliceosomal complex	90	GO:0005684	2.42713e-15	72	ENSG00000125743,ENSG00000169976,ENSG00000124562,ENSG00000125835,ENSG00000115128,ENSG00000100138,ENSG00000167088,ENSG00000141543,ENSG00000130520,ENSG00000140259,ENSG00000141759,ENSG00000125870,ENSG00000150316,ENSG00000143977,ENSG00000117614,ENSG00000182004,ENSG00000125352,ENSG00000102241,ENSG00000146007,ENSG00000101343,ENSG00000110107,ENSG00000096401,ENSG00000143368,ENSG00000105248,ENSG00000116752…
GO:BP	carboxylic acid metabolic process	835	GO:0019752	2.54333e-15	493	ENSG00000004779,ENSG00000166426,ENSG00000148834,ENSG00000109107,ENSG00000111640,ENSG00000149925,ENSG00000111716,ENSG00000128311,ENSG00000142507,ENSG00000125652,ENSG00000120509,ENSG00000107317,ENSG00000166165,ENSG00000169738,ENSG00000188611,ENSG00000100804,ENSG00000074800,ENSG00000130208,ENSG00000164708,ENSG00000072506,ENSG00000014641,ENSG00000114115,ENSG00000132541,ENSG00000240972,ENSG00000213689…
KEGG	Carbon metabolism	101	KEGG:01200	2.99948e-15	66	ENSG00000109107,ENSG00000111640,ENSG00000149925,ENSG00000074800,ENSG00000164708,ENSG00000014641,ENSG00000139684,ENSG00000102144,ENSG00000143252,ENSG00000135069,ENSG00000120053,ENSG00000125166,ENSG00000204370,ENSG00000119711,ENSG00000117118,ENSG00000197894,ENSG00000092621,ENSG00000168291,ENSG00000120437,ENSG00000147224,ENSG00000101365,ENSG00000177156,ENSG00000163931,ENSG00000136143,ENSG00000146085…
GO:CC	nucleosome	63	GO:0000786	3.13945e-15	29	ENSG00000278637,ENSG00000233822,ENSG00000276180,ENSG00000270882,ENSG00000276410,ENSG00000275714,ENSG00000278705,ENSG00000197837,ENSG00000282988,ENSG00000277224,ENSG00000180573,ENSG00000163041,ENSG00000273802,ENSG00000203814,ENSG00000181218,ENSG00000132475,ENSG00000158373,ENSG00000184270,ENSG00000272196,ENSG00000124635,ENSG00000197061,ENSG00000278828,ENSG00000276966,ENSG00000168298,ENSG00000158406…
GO:CC	endopeptidase complex	69	GO:1905369	3.17806e-15	55	ENSG00000142507,ENSG00000100804,ENSG00000092010,ENSG00000099341,ENSG00000106211,ENSG00000159377,ENSG00000106588,ENSG00000126067,ENSG00000041357,ENSG00000101843,ENSG00000159352,ENSG00000103035,ENSG00000136930,ENSG00000013275,ENSG00000100567,ENSG00000143106,ENSG00000130706,ENSG00000163636,ENSG00000205220,ENSG00000100902,ENSG00000100764,ENSG00000108344,ENSG00000131467,ENSG00000008018,ENSG00000119318…
GO:CC	peptidase complex	90	GO:1905368	3.17806e-15	67	ENSG00000142507,ENSG00000114902,ENSG00000100804,ENSG00000092010,ENSG00000099341,ENSG00000106211,ENSG00000159377,ENSG00000106588,ENSG00000126067,ENSG00000041357,ENSG00000101843,ENSG00000159352,ENSG00000103035,ENSG00000136930,ENSG00000013275,ENSG00000100567,ENSG00000166562,ENSG00000118363,ENSG00000143106,ENSG00000130706,ENSG00000163636,ENSG00000205220,ENSG00000100902,ENSG00000100764,ENSG00000117525…
KEGG	Proteasome	41	KEGG:03050	3.20788e-15	36	ENSG00000142507,ENSG00000100804,ENSG00000132963,ENSG00000092010,ENSG00000099341,ENSG00000159377,ENSG00000106588,ENSG00000126067,ENSG00000041357,ENSG00000159352,ENSG00000103035,ENSG00000136930,ENSG00000013275,ENSG00000100567,ENSG00000143106,ENSG00000130706,ENSG00000163636,ENSG00000205220,ENSG00000100902,ENSG00000100764,ENSG00000108344,ENSG00000131467,ENSG00000008018,ENSG00000087191,ENSG00000101182…
GO:CC	cytoplasmic vesicle membrane	665	GO:0030659	3.34352e-15	390	ENSG00000263620,ENSG00000104341,ENSG00000168824,ENSG00000042753,ENSG00000130203,ENSG00000151366,ENSG00000102003,ENSG00000109472,ENSG00000116586,ENSG00000105669,ENSG00000120306,ENSG00000011600,ENSG00000117410,ENSG00000151834,ENSG00000085063,ENSG00000113140,ENSG00000170458,ENSG00000148175,ENSG00000164687,ENSG00000158869,ENSG00000091513,ENSG00000104112,ENSG00000132639,ENSG00000103769,ENSG00000109971…
GO:BP	oxoacid metabolic process	863	GO:0043436	3.36638e-15	506	ENSG00000004779,ENSG00000166426,ENSG00000148834,ENSG00000109107,ENSG00000111640,ENSG00000149925,ENSG00000111716,ENSG00000128311,ENSG00000142507,ENSG00000125652,ENSG00000120509,ENSG00000107317,ENSG00000166165,ENSG00000169738,ENSG00000188611,ENSG00000100804,ENSG00000074800,ENSG00000130208,ENSG00000164708,ENSG00000072506,ENSG00000014641,ENSG00000114115,ENSG00000132541,ENSG00000240972,ENSG00000213689…
KEGG	Spliceosome	130	KEGG:03040	3.68919e-15	103	ENSG00000206585,ENSG00000125743,ENSG00000169976,ENSG00000124562,ENSG00000125835,ENSG00000115128,ENSG00000102103,ENSG00000100138,ENSG00000202538,ENSG00000167088,ENSG00000109971,ENSG00000200795,ENSG00000141543,ENSG00000169564,ENSG00000130520,ENSG00000126803,ENSG00000141759,ENSG00000125870,ENSG00000112081,ENSG00000150316,ENSG00000143977,ENSG00000183684,ENSG00000077312,ENSG00000117614,ENSG00000164609…
REAC	Regulation of APC/C activators between G1/S and early anaphase	75	REAC:R-HSA-176408	4.15895e-15	43	ENSG00000142507,ENSG00000113558,ENSG00000100804,ENSG00000141552,ENSG00000092010,ENSG00000099341,ENSG00000159377,ENSG00000106588,ENSG00000170315,ENSG00000126067,ENSG00000041357,ENSG00000101843,ENSG00000176386,ENSG00000159352,ENSG00000103035,ENSG00000136930,ENSG00000013275,ENSG00000100567,ENSG00000143947,ENSG00000143106,ENSG00000163636,ENSG00000205220,ENSG00000100902,ENSG00000100764,ENSG00000170142…
REAC	Degradation of DVL	53	REAC:R-HSA-4641258	4.47222e-15	41	ENSG00000142507,ENSG00000100804,ENSG00000092010,ENSG00000099341,ENSG00000159377,ENSG00000106588,ENSG00000170315,ENSG00000126067,ENSG00000041357,ENSG00000101843,ENSG00000159352,ENSG00000103035,ENSG00000136930,ENSG00000013275,ENSG00000100567,ENSG00000143947,ENSG00000143106,ENSG00000163636,ENSG00000205220,ENSG00000100902,ENSG00000100387,ENSG00000100764,ENSG00000108344,ENSG00000131467,ENSG00000008018…
REAC	Hedgehog ligand biogenesis	58	REAC:R-HSA-5358346	4.91447e-15	45	ENSG00000142507,ENSG00000100804,ENSG00000092010,ENSG00000099341,ENSG00000159377,ENSG00000106588,ENSG00000170315,ENSG00000126067,ENSG00000041357,ENSG00000101843,ENSG00000159352,ENSG00000103035,ENSG00000136930,ENSG00000013275,ENSG00000100567,ENSG00000143947,ENSG00000143106,ENSG00000163636,ENSG00000205220,ENSG00000100902,ENSG00000100764,ENSG00000108344,ENSG00000071537,ENSG00000135506,ENSG00000179399…
GO:BP	synaptic signaling	638	GO:0099536	5.25944e-15	376	ENSG00000173267,ENSG00000160307,ENSG00000168824,ENSG00000130203,ENSG00000102003,ENSG00000148908,ENSG00000241563,ENSG00000120509,ENSG00000011600,ENSG00000172137,ENSG00000131238,ENSG00000105143,ENSG00000163285,ENSG00000177807,ENSG00000151834,ENSG00000079215,ENSG00000170027,ENSG00000164687,ENSG00000132639,ENSG00000103769,ENSG00000171867,ENSG00000109971,ENSG00000022355,ENSG00000135744,ENSG00000122012…
REAC	Chromosome Maintenance	122	REAC:R-HSA-73886	6.30085e-15	53	ENSG00000278637,ENSG00000233822,ENSG00000276180,ENSG00000270882,ENSG00000276410,ENSG00000168002,ENSG00000177700,ENSG00000278705,ENSG00000105258,ENSG00000197837,ENSG00000145912,ENSG00000277224,ENSG00000180573,ENSG00000163041,ENSG00000273802,ENSG00000147669,ENSG00000132475,ENSG00000158373,ENSG00000106399,ENSG00000272196,ENSG00000124635,ENSG00000169689,ENSG00000005075,ENSG00000197061,ENSG00000132646…
KEGG	Retrograde endocannabinoid signaling	138	KEGG:04723	7.04948e-15	56	ENSG00000147123,ENSG00000004779,ENSG00000131495,ENSG00000162188,ENSG00000109390,ENSG00000151366,ENSG00000119421,ENSG00000125356,ENSG00000140990,ENSG00000115286,ENSG00000163285,ENSG00000168653,ENSG00000213619,ENSG00000151834,ENSG00000119013,ENSG00000099795,ENSG00000164258,ENSG00000166136,ENSG00000267855,ENSG00000022355,ENSG00000174886,ENSG00000145494,ENSG00000183648,ENSG00000186010,ENSG00000065518…
GO:MF	rRNA binding	65	GO:0019843	7.83553e-15	48	ENSG00000128311,ENSG00000083845,ENSG00000163682,ENSG00000243927,ENSG00000112110,ENSG00000166902,ENSG00000174547,ENSG00000142534,ENSG00000177971,ENSG00000145592,ENSG00000197958,ENSG00000125445,ENSG00000122034,ENSG00000089157,ENSG00000136463,ENSG00000161016,ENSG00000110700,ENSG00000197498,ENSG00000108298,ENSG00000198242,ENSG00000242485,ENSG00000125691,ENSG00000096080,ENSG00000142676,ENSG00000163319…
GO:BP	myeloid leukocyte mediated immunity	438	GO:0002444	8.10242e-15	199	ENSG00000101439,ENSG00000189171,ENSG00000109107,ENSG00000149925,ENSG00000123131,ENSG00000151366,ENSG00000116586,ENSG00000167996,ENSG00000107317,ENSG00000120306,ENSG00000011600,ENSG00000244734,ENSG00000127951,ENSG00000117984,ENSG00000188229,ENSG00000100604,ENSG00000240972,ENSG00000085063,ENSG00000170458,ENSG00000051620,ENSG00000148175,ENSG00000164687,ENSG00000158869,ENSG00000132639,ENSG00000148180…
REAC	Oxygen-dependent proline hydroxylation of Hypoxia-inducible Factor Alpha	62	REAC:R-HSA-1234176	8.40224e-15	49	ENSG00000103363,ENSG00000142507,ENSG00000100804,ENSG00000092010,ENSG00000099341,ENSG00000159377,ENSG00000106588,ENSG00000154582,ENSG00000170315,ENSG00000126067,ENSG00000041357,ENSG00000101843,ENSG00000159352,ENSG00000103035,ENSG00000136930,ENSG00000013275,ENSG00000100567,ENSG00000143947,ENSG00000143106,ENSG00000163636,ENSG00000205220,ENSG00000100902,ENSG00000129521,ENSG00000100387,ENSG00000100764…
GO:BP	trans-synaptic signaling	618	GO:0099537	9.26153e-15	364	ENSG00000173267,ENSG00000160307,ENSG00000168824,ENSG00000130203,ENSG00000102003,ENSG00000241563,ENSG00000120509,ENSG00000011600,ENSG00000172137,ENSG00000131238,ENSG00000105143,ENSG00000163285,ENSG00000177807,ENSG00000151834,ENSG00000079215,ENSG00000170027,ENSG00000164687,ENSG00000132639,ENSG00000103769,ENSG00000171867,ENSG00000109971,ENSG00000022355,ENSG00000135744,ENSG00000122012,ENSG00000127838…
REAC	APC/C:Cdc20 mediated degradation of mitotic proteins	70	REAC:R-HSA-176409	9.32557e-15	41	ENSG00000142507,ENSG00000100804,ENSG00000141552,ENSG00000092010,ENSG00000099341,ENSG00000159377,ENSG00000106588,ENSG00000170315,ENSG00000126067,ENSG00000041357,ENSG00000101843,ENSG00000176386,ENSG00000159352,ENSG00000103035,ENSG00000136930,ENSG00000013275,ENSG00000100567,ENSG00000143947,ENSG00000143106,ENSG00000163636,ENSG00000205220,ENSG00000100902,ENSG00000100764,ENSG00000170142,ENSG00000108344…
REAC	Cdc20:Phospho-APC/C mediated degradation of Cyclin A	67	REAC:R-HSA-174184	1.02122e-14	40	ENSG00000142507,ENSG00000100804,ENSG00000141552,ENSG00000092010,ENSG00000099341,ENSG00000159377,ENSG00000106588,ENSG00000170315,ENSG00000126067,ENSG00000041357,ENSG00000101843,ENSG00000176386,ENSG00000159352,ENSG00000103035,ENSG00000136930,ENSG00000013275,ENSG00000100567,ENSG00000143947,ENSG00000143106,ENSG00000163636,ENSG00000205220,ENSG00000100902,ENSG00000100764,ENSG00000170142,ENSG00000108344…
REAC	Cell Cycle Checkpoints	258	REAC:R-HSA-69620	1.03003e-14	130	ENSG00000278637,ENSG00000233822,ENSG00000276180,ENSG00000270882,ENSG00000276410,ENSG00000142507,ENSG00000278705,ENSG00000100804,ENSG00000108953,ENSG00000141552,ENSG00000197837,ENSG00000170027,ENSG00000277224,ENSG00000273802,ENSG00000092010,ENSG00000099341,ENSG00000177889,ENSG00000159377,ENSG00000106588,ENSG00000158373,ENSG00000106399,ENSG00000124635,ENSG00000170315,ENSG00000126067,ENSG00000041357…
GO:CC	secretory granule lumen	245	GO:0034774	1.13218e-14	96	ENSG00000109107,ENSG00000149925,ENSG00000123131,ENSG00000102265,ENSG00000117984,ENSG00000188229,ENSG00000240972,ENSG00000113140,ENSG00000051620,ENSG00000164687,ENSG00000091513,ENSG00000104112,ENSG00000148180,ENSG00000106538,ENSG00000109971,ENSG00000106588,ENSG00000087086,ENSG00000143621,ENSG00000250722,ENSG00000103811,ENSG00000121410,ENSG00000103035,ENSG00000196262,ENSG00000136930,ENSG00000164081…
REAC	APC/C:Cdc20 mediated degradation of Securin	62	REAC:R-HSA-174154	1.14232e-14	46	ENSG00000142507,ENSG00000100804,ENSG00000141552,ENSG00000092010,ENSG00000099341,ENSG00000159377,ENSG00000106588,ENSG00000170315,ENSG00000126067,ENSG00000041357,ENSG00000101843,ENSG00000176386,ENSG00000159352,ENSG00000103035,ENSG00000136930,ENSG00000013275,ENSG00000100567,ENSG00000143947,ENSG00000143106,ENSG00000163636,ENSG00000205220,ENSG00000100902,ENSG00000100764,ENSG00000170142,ENSG00000108344…
GO:CC	vesicle lumen	249	GO:0031983	1.42603e-14	97	ENSG00000109107,ENSG00000149925,ENSG00000123131,ENSG00000102265,ENSG00000117984,ENSG00000188229,ENSG00000240972,ENSG00000113140,ENSG00000051620,ENSG00000164687,ENSG00000091513,ENSG00000104112,ENSG00000148180,ENSG00000106538,ENSG00000109971,ENSG00000106588,ENSG00000087086,ENSG00000143621,ENSG00000250722,ENSG00000103811,ENSG00000121410,ENSG00000103035,ENSG00000196262,ENSG00000136930,ENSG00000164081…
GO:CC	transport vesicle membrane	179	GO:0030658	1.47058e-14	132	ENSG00000263620,ENSG00000102003,ENSG00000109472,ENSG00000151834,ENSG00000085063,ENSG00000104112,ENSG00000122012,ENSG00000136750,ENSG00000198668,ENSG00000019582,ENSG00000105649,ENSG00000249915,ENSG00000134970,ENSG00000085365,ENSG00000154146,ENSG00000155511,ENSG00000101438,ENSG00000107295,ENSG00000162517,ENSG00000166710,ENSG00000143553,ENSG00000041353,ENSG00000213760,ENSG00000139190,ENSG00000129990…
GO:BP	organic acid metabolic process	886	GO:0006082	1.64371e-14	516	ENSG00000004779,ENSG00000166426,ENSG00000148834,ENSG00000109107,ENSG00000111640,ENSG00000149925,ENSG00000111716,ENSG00000128311,ENSG00000142507,ENSG00000125652,ENSG00000120509,ENSG00000107317,ENSG00000166165,ENSG00000169738,ENSG00000188611,ENSG00000100804,ENSG00000074800,ENSG00000130208,ENSG00000164708,ENSG00000072506,ENSG00000014641,ENSG00000114115,ENSG00000132541,ENSG00000240972,ENSG00000213689…
REAC	Hedgehog 'off' state	104	REAC:R-HSA-5610787	1.66173e-14	52	ENSG00000137267,ENSG00000142507,ENSG00000113558,ENSG00000100804,ENSG00000127824,ENSG00000188229,ENSG00000092010,ENSG00000099341,ENSG00000258947,ENSG00000159377,ENSG00000106588,ENSG00000170315,ENSG00000126067,ENSG00000041357,ENSG00000101843,ENSG00000159352,ENSG00000103035,ENSG00000136930,ENSG00000013275,ENSG00000188191,ENSG00000100567,ENSG00000087460,ENSG00000143947,ENSG00000072062,ENSG00000143106…
REAC	Activation of APC/C and APC/C:Cdc20 mediated degradation of mitotic proteins	71	REAC:R-HSA-176814	1.66173e-14	41	ENSG00000142507,ENSG00000100804,ENSG00000141552,ENSG00000092010,ENSG00000099341,ENSG00000159377,ENSG00000106588,ENSG00000170315,ENSG00000126067,ENSG00000041357,ENSG00000101843,ENSG00000176386,ENSG00000159352,ENSG00000103035,ENSG00000136930,ENSG00000013275,ENSG00000100567,ENSG00000143947,ENSG00000143106,ENSG00000163636,ENSG00000205220,ENSG00000100902,ENSG00000100764,ENSG00000170142,ENSG00000108344…
REAC	Transcriptional regulation by RUNX1	191	REAC:R-HSA-8878171	1.67376e-14	72	ENSG00000278637,ENSG00000233822,ENSG00000276180,ENSG00000270882,ENSG00000276410,ENSG00000142507,ENSG00000275714,ENSG00000278705,ENSG00000100804,ENSG00000197837,ENSG00000277224,ENSG00000180573,ENSG00000163041,ENSG00000273802,ENSG00000092010,ENSG00000099341,ENSG00000159377,ENSG00000106588,ENSG00000132475,ENSG00000158373,ENSG00000272196,ENSG00000124635,ENSG00000170315,ENSG00000126067,ENSG00000041357…
GO:CC	endosome	865	GO:0005768	1.75038e-14	474	ENSG00000171885,ENSG00000104341,ENSG00000205155,ENSG00000187957,ENSG00000168824,ENSG00000042753,ENSG00000130203,ENSG00000181029,ENSG00000152661,ENSG00000116586,ENSG00000117410,ENSG00000117984,ENSG00000170989,ENSG00000100427,ENSG00000134594,ENSG00000170458,ENSG00000071553,ENSG00000091513,ENSG00000103769,ENSG00000104435,ENSG00000136156,ENSG00000109971,ENSG00000155876,ENSG00000182220,ENSG00000167004…
REAC	Regulation of RUNX3 expression and activity	50	REAC:R-HSA-8941858	1.75933e-14	39	ENSG00000142507,ENSG00000100804,ENSG00000092010,ENSG00000099341,ENSG00000159377,ENSG00000106588,ENSG00000170315,ENSG00000126067,ENSG00000041357,ENSG00000101843,ENSG00000159352,ENSG00000103035,ENSG00000136930,ENSG00000013275,ENSG00000100567,ENSG00000143947,ENSG00000143106,ENSG00000163636,ENSG00000205220,ENSG00000100902,ENSG00000100764,ENSG00000108344,ENSG00000131467,ENSG00000008018,ENSG00000221983…
REAC	APC:Cdc20 mediated degradation of cell cycle proteins prior to satisfation of the cell cycle checkpoint	68	REAC:R-HSA-179419	1.81328e-14	40	ENSG00000142507,ENSG00000100804,ENSG00000141552,ENSG00000092010,ENSG00000099341,ENSG00000159377,ENSG00000106588,ENSG00000170315,ENSG00000126067,ENSG00000041357,ENSG00000101843,ENSG00000176386,ENSG00000159352,ENSG00000103035,ENSG00000136930,ENSG00000013275,ENSG00000100567,ENSG00000143947,ENSG00000143106,ENSG00000163636,ENSG00000205220,ENSG00000100902,ENSG00000100764,ENSG00000170142,ENSG00000108344…
REAC	Transcriptional regulation of granulopoiesis	67	REAC:R-HSA-9616222	1.92276e-14	40	ENSG00000278637,ENSG00000233822,ENSG00000276180,ENSG00000270882,ENSG00000276410,ENSG00000275714,ENSG00000278705,ENSG00000197837,ENSG00000277224,ENSG00000180573,ENSG00000163041,ENSG00000273802,ENSG00000132475,ENSG00000158373,ENSG00000272196,ENSG00000124635,ENSG00000197061,ENSG00000278828,ENSG00000276966,ENSG00000158406,ENSG00000185130,ENSG00000197238,ENSG00000184678,ENSG00000197903,ENSG00000274290…
REAC	Developmental Biology	803	REAC:R-HSA-1266738	2.04871e-14	191	ENSG00000278637,ENSG00000233822,ENSG00000276180,ENSG00000270882,ENSG00000103363,ENSG00000137267,ENSG00000205155,ENSG00000276410,ENSG00000042753,ENSG00000142507,ENSG00000168002,ENSG00000177700,ENSG00000275714,ENSG00000278705,ENSG00000107317,ENSG00000172757,ENSG00000011600,ENSG00000100804,ENSG00000186395,ENSG00000105258,ENSG00000127824,ENSG00000188229,ENSG00000197837,ENSG00000083845,ENSG00000171863…
GO:MF	translation regulator activity	140	GO:0045182	2.08369e-14	81	ENSG00000103363,ENSG00000204071,ENSG00000108561,ENSG00000173812,ENSG00000101210,ENSG00000185088,ENSG00000154582,ENSG00000167862,ENSG00000178982,ENSG00000141543,ENSG00000123297,ENSG00000178952,ENSG00000120727,ENSG00000114784,ENSG00000100129,ENSG00000133142,ENSG00000114942,ENSG00000285708,ENSG00000169714,ENSG00000149100,ENSG00000084623,ENSG00000121022,ENSG00000187840,ENSG00000243056,ENSG00000122033…
GO:CC	DNA packaging complex	70	GO:0044815	2.19143e-14	29	ENSG00000278637,ENSG00000233822,ENSG00000276180,ENSG00000270882,ENSG00000276410,ENSG00000275714,ENSG00000278705,ENSG00000197837,ENSG00000282988,ENSG00000277224,ENSG00000180573,ENSG00000163041,ENSG00000273802,ENSG00000203814,ENSG00000181218,ENSG00000132475,ENSG00000158373,ENSG00000184270,ENSG00000272196,ENSG00000124635,ENSG00000197061,ENSG00000278828,ENSG00000276966,ENSG00000168298,ENSG00000158406…
REAC	NIK-->noncanonical NF-kB signaling	55	REAC:R-HSA-5676590	2.1996e-14	35	ENSG00000142507,ENSG00000113558,ENSG00000100804,ENSG00000092010,ENSG00000099341,ENSG00000159377,ENSG00000106588,ENSG00000170315,ENSG00000126067,ENSG00000041357,ENSG00000101843,ENSG00000159352,ENSG00000103035,ENSG00000136930,ENSG00000013275,ENSG00000100567,ENSG00000143947,ENSG00000143106,ENSG00000163636,ENSG00000205220,ENSG00000100902,ENSG00000100764,ENSG00000108344,ENSG00000131467,ENSG00000008018…
GO:BP	regulation of cellular amine metabolic process	70	GO:0033238	2.34373e-14	52	ENSG00000142507,ENSG00000100804,ENSG00000093010,ENSG00000092010,ENSG00000099341,ENSG00000159377,ENSG00000106588,ENSG00000127838,ENSG00000104904,ENSG00000126067,ENSG00000041357,ENSG00000101843,ENSG00000159352,ENSG00000103035,ENSG00000136930,ENSG00000013275,ENSG00000100567,ENSG00000116288,ENSG00000143106,ENSG00000165704,ENSG00000163636,ENSG00000205220,ENSG00000100902,ENSG00000151012,ENSG00000100764…
GO:BP	anterograde trans-synaptic signaling	610	GO:0098916	2.46819e-14	359	ENSG00000173267,ENSG00000160307,ENSG00000168824,ENSG00000130203,ENSG00000102003,ENSG00000241563,ENSG00000120509,ENSG00000011600,ENSG00000172137,ENSG00000131238,ENSG00000105143,ENSG00000163285,ENSG00000177807,ENSG00000151834,ENSG00000079215,ENSG00000170027,ENSG00000132639,ENSG00000103769,ENSG00000171867,ENSG00000109971,ENSG00000022355,ENSG00000135744,ENSG00000122012,ENSG00000127838,ENSG00000074317…
GO:BP	chemical synaptic transmission	610	GO:0007268	2.46819e-14	359	ENSG00000173267,ENSG00000160307,ENSG00000168824,ENSG00000130203,ENSG00000102003,ENSG00000241563,ENSG00000120509,ENSG00000011600,ENSG00000172137,ENSG00000131238,ENSG00000105143,ENSG00000163285,ENSG00000177807,ENSG00000151834,ENSG00000079215,ENSG00000170027,ENSG00000132639,ENSG00000103769,ENSG00000171867,ENSG00000109971,ENSG00000022355,ENSG00000135744,ENSG00000122012,ENSG00000127838,ENSG00000074317…
GO:CC	proteasome complex	63	GO:0000502	2.49569e-14	49	ENSG00000142507,ENSG00000100804,ENSG00000092010,ENSG00000099341,ENSG00000106211,ENSG00000159377,ENSG00000106588,ENSG00000126067,ENSG00000041357,ENSG00000101843,ENSG00000159352,ENSG00000103035,ENSG00000136930,ENSG00000013275,ENSG00000100567,ENSG00000143106,ENSG00000130706,ENSG00000163636,ENSG00000205220,ENSG00000100902,ENSG00000100764,ENSG00000108344,ENSG00000131467,ENSG00000008018,ENSG00000119318…
GO:CC	cytoplasmic vesicle lumen	247	GO:0060205	2.58279e-14	96	ENSG00000109107,ENSG00000149925,ENSG00000123131,ENSG00000102265,ENSG00000117984,ENSG00000188229,ENSG00000240972,ENSG00000113140,ENSG00000051620,ENSG00000164687,ENSG00000091513,ENSG00000104112,ENSG00000148180,ENSG00000106538,ENSG00000109971,ENSG00000106588,ENSG00000087086,ENSG00000143621,ENSG00000250722,ENSG00000103811,ENSG00000121410,ENSG00000103035,ENSG00000196262,ENSG00000136930,ENSG00000164081…
REAC	NoRC negatively regulates rRNA expression	84	REAC:R-HSA-427413	2.64267e-14	44	ENSG00000278637,ENSG00000233822,ENSG00000276180,ENSG00000270882,ENSG00000276410,ENSG00000177700,ENSG00000275714,ENSG00000278705,ENSG00000197837,ENSG00000277224,ENSG00000180573,ENSG00000163041,ENSG00000273802,ENSG00000147669,ENSG00000132475,ENSG00000158373,ENSG00000272196,ENSG00000124635,ENSG00000197061,ENSG00000278828,ENSG00000276966,ENSG00000158406,ENSG00000185130,ENSG00000197238,ENSG00000272047…
GO:CC	intrinsic component of mitochondrial membrane	87	GO:0098573	2.83888e-14	68	ENSG00000229833,ENSG00000184831,ENSG00000173171,ENSG00000284194,ENSG00000069509,ENSG00000265354,ENSG00000174917,ENSG00000126768,ENSG00000176171,ENSG00000151729,ENSG00000250479,ENSG00000133983,ENSG00000137463,ENSG00000175701,ENSG00000143158,ENSG00000183978,ENSG00000113013,ENSG00000214253,ENSG00000173436,ENSG00000175606,ENSG00000204922,ENSG00000165775,ENSG00000060762,ENSG00000090432,ENSG00000165678…
REAC	Activation of anterior HOX genes in hindbrain development during early embryogenesis	88	REAC:R-HSA-5617472	3.00639e-14	29	ENSG00000278637,ENSG00000233822,ENSG00000276180,ENSG00000270882,ENSG00000276410,ENSG00000168002,ENSG00000177700,ENSG00000275714,ENSG00000278705,ENSG00000105258,ENSG00000197837,ENSG00000277224,ENSG00000180573,ENSG00000163041,ENSG00000273802,ENSG00000147669,ENSG00000132475,ENSG00000158373,ENSG00000272196,ENSG00000124635,ENSG00000005075,ENSG00000197061,ENSG00000278828,ENSG00000276966,ENSG00000158406…
REAC	Activation of HOX genes during differentiation	88	REAC:R-HSA-5619507	3.00639e-14	29	ENSG00000278637,ENSG00000233822,ENSG00000276180,ENSG00000270882,ENSG00000276410,ENSG00000168002,ENSG00000177700,ENSG00000275714,ENSG00000278705,ENSG00000105258,ENSG00000197837,ENSG00000277224,ENSG00000180573,ENSG00000163041,ENSG00000273802,ENSG00000147669,ENSG00000132475,ENSG00000158373,ENSG00000272196,ENSG00000124635,ENSG00000005075,ENSG00000197061,ENSG00000278828,ENSG00000276966,ENSG00000158406…
GO:CC	perinuclear region of cytoplasm	662	GO:0048471	3.62069e-14	369	ENSG00000173267,ENSG00000239672,ENSG00000189171,ENSG00000160307,ENSG00000189058,ENSG00000111640,ENSG00000102003,ENSG00000197956,ENSG00000107317,ENSG00000166794,ENSG00000100427,ENSG00000100604,ENSG00000079215,ENSG00000148175,ENSG00000091513,ENSG00000132639,ENSG00000103769,ENSG00000148180,ENSG00000119705,ENSG00000104435,ENSG00000109971,ENSG00000136167,ENSG00000087250,ENSG00000126432,ENSG00000137100…
REAC	Cristae formation	31	REAC:R-HSA-8949613	3.68278e-14	26	ENSG00000154518,ENSG00000159199,ENSG00000099624,ENSG00000184831,ENSG00000165629,ENSG00000173171,ENSG00000116459,ENSG00000110955,ENSG00000124172,ENSG00000241468,ENSG00000169020,ENSG00000174917,ENSG00000241837,ENSG00000167863,ENSG00000154723,ENSG00000167283,ENSG00000113013,ENSG00000173436,ENSG00000152234,ENSG00000159685,ENSG00000135390,ENSG00000100347,ENSG00000128654,ENSG00000155008,ENSG00000132305…
REAC	Dectin-1 mediated noncanonical NF-kB signaling	56	REAC:R-HSA-5607761	4.38914e-14	35	ENSG00000142507,ENSG00000113558,ENSG00000100804,ENSG00000092010,ENSG00000099341,ENSG00000159377,ENSG00000106588,ENSG00000170315,ENSG00000126067,ENSG00000041357,ENSG00000101843,ENSG00000159352,ENSG00000103035,ENSG00000136930,ENSG00000013275,ENSG00000100567,ENSG00000143947,ENSG00000143106,ENSG00000163636,ENSG00000205220,ENSG00000100902,ENSG00000100764,ENSG00000108344,ENSG00000131467,ENSG00000008018…
GO:MF	translation regulator activity, nucleic acid binding	112	GO:0090079	4.46326e-14	69	ENSG00000103363,ENSG00000204071,ENSG00000108561,ENSG00000173812,ENSG00000101210,ENSG00000185088,ENSG00000154582,ENSG00000167862,ENSG00000178982,ENSG00000123297,ENSG00000178952,ENSG00000120727,ENSG00000114784,ENSG00000100129,ENSG00000133142,ENSG00000114942,ENSG00000285708,ENSG00000149100,ENSG00000084623,ENSG00000121022,ENSG00000122033,ENSG00000242372,ENSG00000163577,ENSG00000119718,ENSG00000173674…
REAC	Degradation of AXIN	51	REAC:R-HSA-4641257	4.46712e-14	39	ENSG00000142507,ENSG00000100804,ENSG00000092010,ENSG00000099341,ENSG00000159377,ENSG00000106588,ENSG00000170315,ENSG00000126067,ENSG00000041357,ENSG00000101843,ENSG00000159352,ENSG00000103035,ENSG00000136930,ENSG00000013275,ENSG00000100567,ENSG00000143947,ENSG00000143106,ENSG00000163636,ENSG00000205220,ENSG00000100902,ENSG00000100764,ENSG00000108344,ENSG00000131467,ENSG00000008018,ENSG00000221983…
GO:CC	organelle outer membrane	211	GO:0031968	4.53015e-14	139	ENSG00000154518,ENSG00000239672,ENSG00000152661,ENSG00000184831,ENSG00000165637,ENSG00000173171,ENSG00000008394,ENSG00000087250,ENSG00000069509,ENSG00000165943,ENSG00000170315,ENSG00000174917,ENSG00000100300,ENSG00000176171,ENSG00000101856,ENSG00000214736,ENSG00000213585,ENSG00000138138,ENSG00000137463,ENSG00000175768,ENSG00000145354,ENSG00000143947,ENSG00000143575,ENSG00000139190,ENSG00000113013…
GO:MF	proton transmembrane transporter activity	108	GO:0015078	4.95562e-14	32	ENSG00000135940,ENSG00000154518,ENSG00000159199,ENSG00000178741,ENSG00000161281,ENSG00000164919,ENSG00000117410,ENSG00000128524,ENSG00000176340,ENSG00000099624,ENSG00000165629,ENSG00000116459,ENSG00000110955,ENSG00000112695,ENSG00000126267,ENSG00000124172,ENSG00000241468,ENSG00000169020,ENSG00000122986,ENSG00000241837,ENSG00000100554,ENSG00000151729,ENSG00000111775,ENSG00000147416,ENSG00000185883…
GO:CC	integral component of mitochondrial membrane	86	GO:0032592	6.1043e-14	67	ENSG00000229833,ENSG00000184831,ENSG00000173171,ENSG00000284194,ENSG00000069509,ENSG00000265354,ENSG00000174917,ENSG00000126768,ENSG00000176171,ENSG00000151729,ENSG00000250479,ENSG00000133983,ENSG00000137463,ENSG00000175701,ENSG00000143158,ENSG00000183978,ENSG00000113013,ENSG00000214253,ENSG00000173436,ENSG00000175606,ENSG00000204922,ENSG00000165775,ENSG00000060762,ENSG00000090432,ENSG00000165678…
GO:BP	regulation of cellular catabolic process	821	GO:0031329	6.43329e-14	442	ENSG00000101439,ENSG00000103363,ENSG00000104341,ENSG00000111640,ENSG00000157150,ENSG00000130203,ENSG00000142507,ENSG00000167136,ENSG00000116586,ENSG00000168002,ENSG00000102265,ENSG00000100804,ENSG00000117410,ENSG00000130208,ENSG00000164615,ENSG00000132541,ENSG00000171863,ENSG00000101210,ENSG00000092010,ENSG00000099341,ENSG00000233276,ENSG00000106211,ENSG00000110651,ENSG00000119705,ENSG00000175324…
GO:MF	unfolded protein binding	98	GO:0051082	6.94839e-14	75	ENSG00000166922,ENSG00000109846,ENSG00000166794,ENSG00000044574,ENSG00000229833,ENSG00000188229,ENSG00000143256,ENSG00000137806,ENSG00000109971,ENSG00000155304,ENSG00000196262,ENSG00000127022,ENSG00000153132,ENSG00000126803,ENSG00000115541,ENSG00000155959,ENSG00000136710,ENSG00000096384,ENSG00000113013,ENSG00000150753,ENSG00000100380,ENSG00000135624,ENSG00000162616,ENSG00000109519,ENSG00000125863…
REAC	TP53 Regulates Metabolic Genes	79	REAC:R-HSA-5628897	7.24233e-14	25	ENSG00000117450,ENSG00000135940,ENSG00000136810,ENSG00000178741,ENSG00000167815,ENSG00000116586,ENSG00000164919,ENSG00000176340,ENSG00000108953,ENSG00000172115,ENSG00000170027,ENSG00000126267,ENSG00000155876,ENSG00000284194,ENSG00000106615,ENSG00000111775,ENSG00000149357,ENSG00000131143,ENSG00000133983,ENSG00000131174,ENSG00000109270,ENSG00000189043,ENSG00000178449,ENSG00000134308,ENSG00000127184
REAC	Cell Cycle	602	REAC:R-HSA-1640170	7.533e-14	340	ENSG00000278637,ENSG00000233822,ENSG00000276180,ENSG00000270882,ENSG00000137267,ENSG00000276410,ENSG00000142507,ENSG00000168002,ENSG00000177700,ENSG00000275714,ENSG00000278705,ENSG00000113558,ENSG00000100804,ENSG00000108953,ENSG00000105258,ENSG00000141552,ENSG00000127824,ENSG00000188229,ENSG00000197837,ENSG00000145912,ENSG00000170027,ENSG00000277224,ENSG00000180573,ENSG00000163041,ENSG00000273802…
REAC	Negative epigenetic regulation of rRNA expression	87	REAC:R-HSA-5250941	8.4908e-14	44	ENSG00000278637,ENSG00000233822,ENSG00000276180,ENSG00000270882,ENSG00000276410,ENSG00000177700,ENSG00000275714,ENSG00000278705,ENSG00000197837,ENSG00000277224,ENSG00000180573,ENSG00000163041,ENSG00000273802,ENSG00000147669,ENSG00000132475,ENSG00000158373,ENSG00000272196,ENSG00000124635,ENSG00000197061,ENSG00000278828,ENSG00000276966,ENSG00000158406,ENSG00000185130,ENSG00000197238,ENSG00000272047…
REAC	CDK-mediated phosphorylation and removal of Cdc6	68	REAC:R-HSA-69017	8.90468e-14	47	ENSG00000142507,ENSG00000100804,ENSG00000141552,ENSG00000092010,ENSG00000099341,ENSG00000159377,ENSG00000106588,ENSG00000170315,ENSG00000126067,ENSG00000041357,ENSG00000101843,ENSG00000176386,ENSG00000159352,ENSG00000103035,ENSG00000136930,ENSG00000013275,ENSG00000100567,ENSG00000143947,ENSG00000143106,ENSG00000163636,ENSG00000205220,ENSG00000100902,ENSG00000100764,ENSG00000170142,ENSG00000108344…
REAC	Positive epigenetic regulation of rRNA expression	84	REAC:R-HSA-5250913	9.19869e-14	43	ENSG00000278637,ENSG00000233822,ENSG00000276180,ENSG00000270882,ENSG00000276410,ENSG00000177700,ENSG00000275714,ENSG00000278705,ENSG00000197837,ENSG00000277224,ENSG00000180573,ENSG00000163041,ENSG00000273802,ENSG00000147669,ENSG00000132475,ENSG00000158373,ENSG00000272196,ENSG00000124635,ENSG00000197061,ENSG00000278828,ENSG00000276966,ENSG00000158406,ENSG00000185130,ENSG00000197238,ENSG00000184678…
GO:BP	macroautophagy	321	GO:0016236	9.44839e-14	192	ENSG00000111640,ENSG00000116586,ENSG00000117410,ENSG00000145721,ENSG00000177889,ENSG00000155876,ENSG00000069509,ENSG00000176046,ENSG00000170315,ENSG00000152137,ENSG00000101460,ENSG00000164885,ENSG00000106615,ENSG00000176171,ENSG00000214736,ENSG00000100554,ENSG00000151729,ENSG00000147416,ENSG00000198668,ENSG00000185883,ENSG00000164081,ENSG00000127774,ENSG00000149357,ENSG00000213585,ENSG00000139112…
REAC	PCP/CE pathway	86	REAC:R-HSA-4086400	9.49212e-14	54	ENSG00000042753,ENSG00000142507,ENSG00000100804,ENSG00000092010,ENSG00000099341,ENSG00000159377,ENSG00000106588,ENSG00000170315,ENSG00000126067,ENSG00000041357,ENSG00000101843,ENSG00000159352,ENSG00000103035,ENSG00000136930,ENSG00000013275,ENSG00000100567,ENSG00000143947,ENSG00000143106,ENSG00000126583,ENSG00000163636,ENSG00000205220,ENSG00000122705,ENSG00000175416,ENSG00000100902,ENSG00000100764…
GO:CC	synaptic membrane	347	GO:0097060	9.56197e-14	211	ENSG00000168824,ENSG00000102003,ENSG00000109846,ENSG00000135472,ENSG00000172137,ENSG00000105143,ENSG00000115286,ENSG00000163285,ENSG00000151834,ENSG00000093010,ENSG00000132639,ENSG00000109971,ENSG00000182220,ENSG00000022355,ENSG00000150625,ENSG00000136750,ENSG00000102924,ENSG00000127022,ENSG00000109738,ENSG00000156642,ENSG00000110436,ENSG00000198934,ENSG00000138138,ENSG00000154146,ENSG00000155511…
GO:BP	regulation of cellular amino acid metabolic process	57	GO:0006521	1.05358e-13	45	ENSG00000142507,ENSG00000100804,ENSG00000093010,ENSG00000092010,ENSG00000099341,ENSG00000159377,ENSG00000106588,ENSG00000104904,ENSG00000126067,ENSG00000041357,ENSG00000101843,ENSG00000159352,ENSG00000103035,ENSG00000136930,ENSG00000013275,ENSG00000100567,ENSG00000116288,ENSG00000143106,ENSG00000163636,ENSG00000205220,ENSG00000100902,ENSG00000151012,ENSG00000100764,ENSG00000108344,ENSG00000131467…
GO:CC	outer membrane	213	GO:0019867	1.19001e-13	139	ENSG00000154518,ENSG00000239672,ENSG00000152661,ENSG00000184831,ENSG00000165637,ENSG00000173171,ENSG00000008394,ENSG00000087250,ENSG00000069509,ENSG00000165943,ENSG00000170315,ENSG00000174917,ENSG00000100300,ENSG00000176171,ENSG00000101856,ENSG00000214736,ENSG00000213585,ENSG00000138138,ENSG00000137463,ENSG00000175768,ENSG00000145354,ENSG00000143947,ENSG00000143575,ENSG00000139190,ENSG00000113013…
GO:BP	regulation of cellular protein localization	519	GO:1903827	1.28026e-13	290	ENSG00000136810,ENSG00000189058,ENSG00000011600,ENSG00000108953,ENSG00000183098,ENSG00000170027,ENSG00000179222,ENSG00000148175,ENSG00000110651,ENSG00000103769,ENSG00000148180,ENSG00000171867,ENSG00000136167,ENSG00000198258,ENSG00000104904,ENSG00000164885,ENSG00000156642,ENSG00000151929,ENSG00000130770,ENSG00000134308,ENSG00000131981,ENSG00000116288,ENSG00000147065,ENSG00000108961,ENSG00000104805…
REAC	Orc1 removal from chromatin	66	REAC:R-HSA-68949	1.28589e-13	38	ENSG00000142507,ENSG00000113558,ENSG00000100804,ENSG00000092010,ENSG00000099341,ENSG00000159377,ENSG00000106588,ENSG00000170315,ENSG00000126067,ENSG00000041357,ENSG00000101843,ENSG00000159352,ENSG00000103035,ENSG00000136930,ENSG00000013275,ENSG00000100567,ENSG00000143947,ENSG00000143106,ENSG00000163636,ENSG00000205220,ENSG00000100902,ENSG00000100387,ENSG00000100764,ENSG00000108344,ENSG00000131467…
REAC	Cell Cycle, Mitotic	484	REAC:R-HSA-69278	1.30976e-13	141	ENSG00000278637,ENSG00000233822,ENSG00000276180,ENSG00000270882,ENSG00000137267,ENSG00000276410,ENSG00000142507,ENSG00000275714,ENSG00000278705,ENSG00000113558,ENSG00000100804,ENSG00000108953,ENSG00000141552,ENSG00000127824,ENSG00000188229,ENSG00000197837,ENSG00000170027,ENSG00000277224,ENSG00000180573,ENSG00000163041,ENSG00000273802,ENSG00000092010,ENSG00000099341,ENSG00000258947,ENSG00000159377…
GO:BP	regulation of transcription from RNA polymerase II promoter in response to hypoxia	72	GO:0061418	1.364e-13	49	ENSG00000103363,ENSG00000142507,ENSG00000100804,ENSG00000092010,ENSG00000099341,ENSG00000159377,ENSG00000106588,ENSG00000154582,ENSG00000170315,ENSG00000126067,ENSG00000041357,ENSG00000101843,ENSG00000159352,ENSG00000103035,ENSG00000136930,ENSG00000013275,ENSG00000100567,ENSG00000143947,ENSG00000143106,ENSG00000163636,ENSG00000205220,ENSG00000164442,ENSG00000100902,ENSG00000129521,ENSG00000100387…
GO:CC	mitochondrial small ribosomal subunit	28	GO:0005763	1.44354e-13	23	ENSG00000125901,ENSG00000062582,ENSG00000243927,ENSG00000134056,ENSG00000249773,ENSG00000116898,ENSG00000147586,ENSG00000125445,ENSG00000128626,ENSG00000090263,ENSG00000135972,ENSG00000096080,ENSG00000163319,ENSG00000266472,ENSG00000181991,ENSG00000198015,ENSG00000074071,ENSG00000175110,ENSG00000122140,ENSG00000182180,ENSG00000061794,ENSG00000239789,ENSG00000048544
GO:CC	organellar small ribosomal subunit	28	GO:0000314	1.44354e-13	23	ENSG00000125901,ENSG00000062582,ENSG00000243927,ENSG00000134056,ENSG00000249773,ENSG00000116898,ENSG00000147586,ENSG00000125445,ENSG00000128626,ENSG00000090263,ENSG00000135972,ENSG00000096080,ENSG00000163319,ENSG00000266472,ENSG00000181991,ENSG00000198015,ENSG00000074071,ENSG00000175110,ENSG00000122140,ENSG00000182180,ENSG00000061794,ENSG00000239789,ENSG00000048544
REAC	Regulation of mitotic cell cycle	81	REAC:R-HSA-453276	1.61939e-13	43	ENSG00000142507,ENSG00000113558,ENSG00000100804,ENSG00000141552,ENSG00000092010,ENSG00000099341,ENSG00000159377,ENSG00000106588,ENSG00000170315,ENSG00000126067,ENSG00000041357,ENSG00000101843,ENSG00000176386,ENSG00000159352,ENSG00000103035,ENSG00000136930,ENSG00000013275,ENSG00000100567,ENSG00000143947,ENSG00000143106,ENSG00000163636,ENSG00000205220,ENSG00000100902,ENSG00000100764,ENSG00000170142…
REAC	APC/C-mediated degradation of cell cycle proteins	81	REAC:R-HSA-174143	1.61939e-13	43	ENSG00000142507,ENSG00000113558,ENSG00000100804,ENSG00000141552,ENSG00000092010,ENSG00000099341,ENSG00000159377,ENSG00000106588,ENSG00000170315,ENSG00000126067,ENSG00000041357,ENSG00000101843,ENSG00000176386,ENSG00000159352,ENSG00000103035,ENSG00000136930,ENSG00000013275,ENSG00000100567,ENSG00000143947,ENSG00000143106,ENSG00000163636,ENSG00000205220,ENSG00000100902,ENSG00000100764,ENSG00000170142…
REAC	Antigen processing-Cross presentation	84	REAC:R-HSA-1236975	1.61948e-13	40	ENSG00000142507,ENSG00000100804,ENSG00000106803,ENSG00000170458,ENSG00000092010,ENSG00000099341,ENSG00000159377,ENSG00000106588,ENSG00000167004,ENSG00000170315,ENSG00000126067,ENSG00000041357,ENSG00000101843,ENSG00000159352,ENSG00000103035,ENSG00000136930,ENSG00000013275,ENSG00000100567,ENSG00000166710,ENSG00000143947,ENSG00000132432,ENSG00000143106,ENSG00000165168,ENSG00000163636,ENSG00000205220…
REAC	Cellular response to hypoxia	69	REAC:R-HSA-1234174	1.66359e-13	41	ENSG00000103363,ENSG00000142507,ENSG00000100804,ENSG00000092010,ENSG00000099341,ENSG00000159377,ENSG00000106588,ENSG00000154582,ENSG00000170315,ENSG00000126067,ENSG00000041357,ENSG00000101843,ENSG00000159352,ENSG00000103035,ENSG00000136930,ENSG00000013275,ENSG00000100567,ENSG00000143947,ENSG00000143106,ENSG00000163636,ENSG00000205220,ENSG00000164442,ENSG00000100902,ENSG00000129521,ENSG00000100387…
REAC	RNA Polymerase I Promoter Clearance	87	REAC:R-HSA-73854	1.66359e-13	27	ENSG00000278637,ENSG00000233822,ENSG00000276180,ENSG00000270882,ENSG00000276410,ENSG00000177700,ENSG00000275714,ENSG00000278705,ENSG00000197837,ENSG00000277224,ENSG00000180573,ENSG00000163041,ENSG00000273802,ENSG00000147669,ENSG00000132475,ENSG00000158373,ENSG00000272196,ENSG00000124635,ENSG00000197061,ENSG00000278828,ENSG00000276966,ENSG00000158406,ENSG00000185130,ENSG00000197238,ENSG00000272047…
REAC	Degradation of beta-catenin by the destruction complex	79	REAC:R-HSA-195253	1.77343e-13	52	ENSG00000142507,ENSG00000113558,ENSG00000100804,ENSG00000092010,ENSG00000099341,ENSG00000159377,ENSG00000106588,ENSG00000170315,ENSG00000126067,ENSG00000041357,ENSG00000101843,ENSG00000159352,ENSG00000103035,ENSG00000136930,ENSG00000013275,ENSG00000100567,ENSG00000143947,ENSG00000113575,ENSG00000143106,ENSG00000163636,ENSG00000205220,ENSG00000100902,ENSG00000100387,ENSG00000100764,ENSG00000108344…
REAC	p53-Dependent G1 DNA Damage Response	61	REAC:R-HSA-69563	1.80603e-13	43	ENSG00000142507,ENSG00000100804,ENSG00000092010,ENSG00000099341,ENSG00000159377,ENSG00000106588,ENSG00000170315,ENSG00000126067,ENSG00000041357,ENSG00000101843,ENSG00000159352,ENSG00000103035,ENSG00000136930,ENSG00000013275,ENSG00000100567,ENSG00000143947,ENSG00000143106,ENSG00000163636,ENSG00000205220,ENSG00000100902,ENSG00000161642,ENSG00000100764,ENSG00000108344,ENSG00000131467,ENSG00000008018…
REAC	p53-Dependent G1/S DNA damage checkpoint	61	REAC:R-HSA-69580	1.80603e-13	43	ENSG00000142507,ENSG00000100804,ENSG00000092010,ENSG00000099341,ENSG00000159377,ENSG00000106588,ENSG00000170315,ENSG00000126067,ENSG00000041357,ENSG00000101843,ENSG00000159352,ENSG00000103035,ENSG00000136930,ENSG00000013275,ENSG00000100567,ENSG00000143947,ENSG00000143106,ENSG00000163636,ENSG00000205220,ENSG00000100902,ENSG00000161642,ENSG00000100764,ENSG00000108344,ENSG00000131467,ENSG00000008018…
REAC	Regulation of RUNX2 expression and activity	61	REAC:R-HSA-8939902	1.8142e-13	40	ENSG00000142507,ENSG00000113558,ENSG00000100804,ENSG00000092010,ENSG00000099341,ENSG00000159377,ENSG00000106588,ENSG00000170315,ENSG00000126067,ENSG00000041357,ENSG00000101843,ENSG00000159352,ENSG00000103035,ENSG00000136930,ENSG00000013275,ENSG00000100567,ENSG00000143947,ENSG00000143106,ENSG00000103266,ENSG00000163636,ENSG00000205220,ENSG00000100902,ENSG00000100387,ENSG00000100764,ENSG00000108344…
REAC	CDT1 association with the CDC6:ORC:origin complex	54	REAC:R-HSA-68827	1.95711e-13	40	ENSG00000142507,ENSG00000100804,ENSG00000092010,ENSG00000099341,ENSG00000159377,ENSG00000106588,ENSG00000170315,ENSG00000126067,ENSG00000041357,ENSG00000101843,ENSG00000159352,ENSG00000103035,ENSG00000136930,ENSG00000013275,ENSG00000100567,ENSG00000143947,ENSG00000143106,ENSG00000163636,ENSG00000205220,ENSG00000100902,ENSG00000100764,ENSG00000108344,ENSG00000131467,ENSG00000008018,ENSG00000221983…
REAC	RNA Polymerase I Transcription	88	REAC:R-HSA-73864	2.03682e-13	27	ENSG00000278637,ENSG00000233822,ENSG00000276180,ENSG00000270882,ENSG00000276410,ENSG00000177700,ENSG00000275714,ENSG00000278705,ENSG00000197837,ENSG00000277224,ENSG00000180573,ENSG00000163041,ENSG00000273802,ENSG00000147669,ENSG00000132475,ENSG00000158373,ENSG00000272196,ENSG00000124635,ENSG00000197061,ENSG00000278828,ENSG00000276966,ENSG00000158406,ENSG00000185130,ENSG00000197238,ENSG00000272047…
REAC	HDACs deacetylate histones	69	REAC:R-HSA-3214815	2.05547e-13	25	ENSG00000278637,ENSG00000233822,ENSG00000276180,ENSG00000270882,ENSG00000276410,ENSG00000275714,ENSG00000278705,ENSG00000197837,ENSG00000277224,ENSG00000180573,ENSG00000273802,ENSG00000203814,ENSG00000181218,ENSG00000158373,ENSG00000184270,ENSG00000272196,ENSG00000124635,ENSG00000197061,ENSG00000278828,ENSG00000276966,ENSG00000158406,ENSG00000185130,ENSG00000197238,ENSG00000184678,ENSG00000197903
REAC	Cross-presentation of soluble exogenous antigens (endosomes)	45	REAC:R-HSA-1236978	2.11378e-13	36	ENSG00000142507,ENSG00000100804,ENSG00000092010,ENSG00000099341,ENSG00000159377,ENSG00000106588,ENSG00000126067,ENSG00000041357,ENSG00000101843,ENSG00000159352,ENSG00000103035,ENSG00000136930,ENSG00000013275,ENSG00000100567,ENSG00000143106,ENSG00000163636,ENSG00000205220,ENSG00000100902,ENSG00000100764,ENSG00000108344,ENSG00000131467,ENSG00000008018,ENSG00000260314,ENSG00000087191,ENSG00000101182…
REAC	Golgi-to-ER retrograde transport	118	REAC:R-HSA-8856688	2.2405e-13	91	ENSG00000137267,ENSG00000105669,ENSG00000127824,ENSG00000188229,ENSG00000079462,ENSG00000258947,ENSG00000137100,ENSG00000134970,ENSG00000131966,ENSG00000088986,ENSG00000104671,ENSG00000134287,ENSG00000138107,ENSG00000105402,ENSG00000099246,ENSG00000154917,ENSG00000077549,ENSG00000167552,ENSG00000166557,ENSG00000137285,ENSG00000104833,ENSG00000184840,ENSG00000111481,ENSG00000123416,ENSG00000175203…
REAC	Formation of the beta-catenin:TCF transactivating complex	69	REAC:R-HSA-201722	2.44914e-13	39	ENSG00000278637,ENSG00000233822,ENSG00000276180,ENSG00000270882,ENSG00000276410,ENSG00000275714,ENSG00000278705,ENSG00000197837,ENSG00000277224,ENSG00000180573,ENSG00000163041,ENSG00000273802,ENSG00000132475,ENSG00000158373,ENSG00000272196,ENSG00000124635,ENSG00000197061,ENSG00000278828,ENSG00000276966,ENSG00000158406,ENSG00000185130,ENSG00000197238,ENSG00000184678,ENSG00000197903,ENSG00000274290…
GO:CC	U2-type precatalytic spliceosome	49	GO:0071005	2.46817e-13	44	ENSG00000125743,ENSG00000169976,ENSG00000125835,ENSG00000100138,ENSG00000167088,ENSG00000130520,ENSG00000140259,ENSG00000141759,ENSG00000125870,ENSG00000143977,ENSG00000182004,ENSG00000125352,ENSG00000146007,ENSG00000143368,ENSG00000100410,ENSG00000204392,ENSG00000139343,ENSG00000170860,ENSG00000130332,ENSG00000120688,ENSG00000105618,ENSG00000101161,ENSG00000113141,ENSG00000189091,ENSG00000100028…
KEGG	Neutrophil extracellular trap formation	134	KEGG:04613	2.47607e-13	63	ENSG00000278637,ENSG00000233822,ENSG00000276180,ENSG00000270882,ENSG00000276410,ENSG00000275714,ENSG00000278705,ENSG00000197837,ENSG00000165637,ENSG00000277224,ENSG00000180573,ENSG00000163041,ENSG00000273802,ENSG00000203814,ENSG00000181218,ENSG00000110876,ENSG00000132475,ENSG00000158373,ENSG00000184270,ENSG00000272196,ENSG00000124635,ENSG00000197061,ENSG00000278828,ENSG00000276966,ENSG00000151729…
GO:BP	organophosphate metabolic process	897	GO:0019637	2.48832e-13	487	ENSG00000154518,ENSG00000159199,ENSG00000239672,ENSG00000155368,ENSG00000109107,ENSG00000111640,ENSG00000149925,ENSG00000011052,ENSG00000106992,ENSG00000166165,ENSG00000162407,ENSG00000169738,ENSG00000131238,ENSG00000074800,ENSG00000130208,ENSG00000164708,ENSG00000112667,ENSG00000099624,ENSG00000165629,ENSG00000213689,ENSG00000097021,ENSG00000116459,ENSG00000133321,ENSG00000110536,ENSG00000164687…
REAC	Stabilization of p53	52	REAC:R-HSA-69541	2.51766e-13	39	ENSG00000142507,ENSG00000100804,ENSG00000092010,ENSG00000099341,ENSG00000159377,ENSG00000106588,ENSG00000170315,ENSG00000126067,ENSG00000041357,ENSG00000101843,ENSG00000159352,ENSG00000103035,ENSG00000136930,ENSG00000013275,ENSG00000100567,ENSG00000143947,ENSG00000143106,ENSG00000163636,ENSG00000205220,ENSG00000100902,ENSG00000100764,ENSG00000108344,ENSG00000131467,ENSG00000008018,ENSG00000221983…
GO:BP	substantia nigra development	45	GO:0021762	2.63827e-13	38	ENSG00000160678,ENSG00000044574,ENSG00000166165,ENSG00000108953,ENSG00000213619,ENSG00000148798,ENSG00000116459,ENSG00000126267,ENSG00000198668,ENSG00000176788,ENSG00000134308,ENSG00000154723,ENSG00000088986,ENSG00000075624,ENSG00000165795,ENSG00000123560,ENSG00000160014,ENSG00000128245,ENSG00000234289,ENSG00000143933,ENSG00000134333,ENSG00000108515,ENSG00000197971,ENSG00000127561,ENSG00000069535…
GO:CC	focal adhesion	398	GO:0005925	2.69823e-13	139	ENSG00000152661,ENSG00000172757,ENSG00000166794,ENSG00000044574,ENSG00000108953,ENSG00000083845,ENSG00000171863,ENSG00000085063,ENSG00000170027,ENSG00000163682,ENSG00000106211,ENSG00000110651,ENSG00000148180,ENSG00000109971,ENSG00000277443,ENSG00000136167,ENSG00000167004,ENSG00000142534,ENSG00000198755,ENSG00000197756,ENSG00000196262,ENSG00000137312,ENSG00000182774,ENSG00000010278,ENSG00000185883…
GO:BP	regulation of transcription from RNA polymerase II promoter in response to stress	103	GO:0043618	2.79733e-13	63	ENSG00000103363,ENSG00000142507,ENSG00000044574,ENSG00000100804,ENSG00000092010,ENSG00000099341,ENSG00000159377,ENSG00000106588,ENSG00000087250,ENSG00000154582,ENSG00000170315,ENSG00000126067,ENSG00000041357,ENSG00000101843,ENSG00000159352,ENSG00000103035,ENSG00000136930,ENSG00000013275,ENSG00000175197,ENSG00000151929,ENSG00000100567,ENSG00000143947,ENSG00000143106,ENSG00000163636,ENSG00000205220…
GO:BP	protein modification by small protein conjugation	871	GO:0032446	2.95438e-13	467	ENSG00000233822,ENSG00000249884,ENSG00000103363,ENSG00000276410,ENSG00000142507,ENSG00000044574,ENSG00000113558,ENSG00000100804,ENSG00000141552,ENSG00000164615,ENSG00000171863,ENSG00000172428,ENSG00000277224,ENSG00000273802,ENSG00000092010,ENSG00000099341,ENSG00000177889,ENSG00000159377,ENSG00000155876,ENSG00000106588,ENSG00000158373,ENSG00000077152,ENSG00000154582,ENSG00000124635,ENSG00000170315…
REAC	HCMV Late Events	87	REAC:R-HSA-9610379	3.15258e-13	27	ENSG00000278637,ENSG00000233822,ENSG00000276180,ENSG00000270882,ENSG00000276410,ENSG00000275714,ENSG00000278705,ENSG00000197837,ENSG00000277224,ENSG00000180573,ENSG00000273802,ENSG00000203814,ENSG00000181218,ENSG00000158373,ENSG00000184270,ENSG00000272196,ENSG00000124635,ENSG00000197061,ENSG00000278828,ENSG00000276966,ENSG00000158406,ENSG00000185130,ENSG00000197238,ENSG00000130724,ENSG00000184678…
REAC	Asymmetric localization of PCP proteins	60	REAC:R-HSA-4608870	3.43872e-13	42	ENSG00000142507,ENSG00000100804,ENSG00000092010,ENSG00000099341,ENSG00000159377,ENSG00000106588,ENSG00000170315,ENSG00000126067,ENSG00000041357,ENSG00000101843,ENSG00000159352,ENSG00000103035,ENSG00000136930,ENSG00000013275,ENSG00000100567,ENSG00000143947,ENSG00000143106,ENSG00000163636,ENSG00000205220,ENSG00000100902,ENSG00000100764,ENSG00000108344,ENSG00000131467,ENSG00000008018,ENSG00000221983…
REAC	RHO GTPase Effectors	263	REAC:R-HSA-195258	3.65018e-13	106	ENSG00000278637,ENSG00000233822,ENSG00000276180,ENSG00000270882,ENSG00000137267,ENSG00000276410,ENSG00000275714,ENSG00000278705,ENSG00000172757,ENSG00000108953,ENSG00000127824,ENSG00000188229,ENSG00000254999,ENSG00000197837,ENSG00000170027,ENSG00000277224,ENSG00000180573,ENSG00000163041,ENSG00000273802,ENSG00000258947,ENSG00000132475,ENSG00000158373,ENSG00000272196,ENSG00000124635,ENSG00000197061…
REAC	DNA Damage/Telomere Stress Induced Senescence	67	REAC:R-HSA-2559586	3.81421e-13	36	ENSG00000278637,ENSG00000233822,ENSG00000276180,ENSG00000270882,ENSG00000276410,ENSG00000278705,ENSG00000197837,ENSG00000277224,ENSG00000180573,ENSG00000273802,ENSG00000158373,ENSG00000272196,ENSG00000124635,ENSG00000197061,ENSG00000276966,ENSG00000168298,ENSG00000158406,ENSG00000185130,ENSG00000197238,ENSG00000184678,ENSG00000197903,ENSG00000274290,ENSG00000164032,ENSG00000187837,ENSG00000277157…
GO:BP	regulation of DNA-templated transcription in response to stress	109	GO:0043620	4.19526e-13	65	ENSG00000103363,ENSG00000142507,ENSG00000044574,ENSG00000100804,ENSG00000092010,ENSG00000099341,ENSG00000159377,ENSG00000106588,ENSG00000087250,ENSG00000154582,ENSG00000170315,ENSG00000126067,ENSG00000041357,ENSG00000101843,ENSG00000159352,ENSG00000103035,ENSG00000136930,ENSG00000013275,ENSG00000175197,ENSG00000151929,ENSG00000100567,ENSG00000143947,ENSG00000143106,ENSG00000163636,ENSG00000205220…
GO:CC	mitochondrial proton-transporting ATP synthase complex	22	GO:0005753	4.27329e-13	16	ENSG00000154518,ENSG00000159199,ENSG00000099624,ENSG00000165629,ENSG00000116459,ENSG00000110955,ENSG00000173915,ENSG00000124172,ENSG00000241468,ENSG00000169020,ENSG00000241837,ENSG00000167863,ENSG00000154723,ENSG00000156411,ENSG00000167283,ENSG00000108179
REAC	Gene Silencing by RNA	109	REAC:R-HSA-211000	4.3679e-13	29	ENSG00000278637,ENSG00000233822,ENSG00000276180,ENSG00000270882,ENSG00000276410,ENSG00000168002,ENSG00000177700,ENSG00000275714,ENSG00000278705,ENSG00000105258,ENSG00000197837,ENSG00000277224,ENSG00000180573,ENSG00000163041,ENSG00000273802,ENSG00000147669,ENSG00000132475,ENSG00000158373,ENSG00000272196,ENSG00000124635,ENSG00000005075,ENSG00000197061,ENSG00000278828,ENSG00000276966,ENSG00000158406…
REAC	Downstream signaling events of B Cell Receptor (BCR)	76	REAC:R-HSA-1168372	4.49259e-13	40	ENSG00000142507,ENSG00000113558,ENSG00000100804,ENSG00000092010,ENSG00000099341,ENSG00000159377,ENSG00000106588,ENSG00000170315,ENSG00000126067,ENSG00000041357,ENSG00000101843,ENSG00000159352,ENSG00000103035,ENSG00000196262,ENSG00000198668,ENSG00000136930,ENSG00000013275,ENSG00000100567,ENSG00000143947,ENSG00000174775,ENSG00000143106,ENSG00000163636,ENSG00000205220,ENSG00000100902,ENSG00000100764…
GO:CC	precatalytic spliceosome	51	GO:0071011	4.68987e-13	45	ENSG00000125743,ENSG00000169976,ENSG00000125835,ENSG00000115128,ENSG00000100138,ENSG00000167088,ENSG00000130520,ENSG00000140259,ENSG00000141759,ENSG00000125870,ENSG00000143977,ENSG00000182004,ENSG00000125352,ENSG00000146007,ENSG00000143368,ENSG00000100410,ENSG00000204392,ENSG00000139343,ENSG00000170860,ENSG00000130332,ENSG00000120688,ENSG00000105618,ENSG00000101161,ENSG00000113141,ENSG00000189091…
GO:BP	antigen processing and presentation of exogenous peptide antigen	140	GO:0002478	4.82749e-13	88	ENSG00000042753,ENSG00000142507,ENSG00000100804,ENSG00000117984,ENSG00000092010,ENSG00000158869,ENSG00000099341,ENSG00000159377,ENSG00000106588,ENSG00000167004,ENSG00000137100,ENSG00000126067,ENSG00000041357,ENSG00000101843,ENSG00000159352,ENSG00000103035,ENSG00000127022,ENSG00000136930,ENSG00000019582,ENSG00000013275,ENSG00000100567,ENSG00000107295,ENSG00000166710,ENSG00000131966,ENSG00000143106…
REAC	Meiosis	87	REAC:R-HSA-1500620	5.16585e-13	45	ENSG00000278637,ENSG00000233822,ENSG00000276180,ENSG00000270882,ENSG00000276410,ENSG00000275714,ENSG00000278705,ENSG00000197837,ENSG00000277224,ENSG00000180573,ENSG00000163041,ENSG00000273802,ENSG00000132475,ENSG00000158373,ENSG00000106399,ENSG00000272196,ENSG00000124635,ENSG00000197061,ENSG00000278828,ENSG00000276966,ENSG00000158406,ENSG00000185130,ENSG00000197238,ENSG00000126803,ENSG00000184678…
GO:BP	anaphase-promoting complex-dependent catabolic process	78	GO:0031145	5.24935e-13	43	ENSG00000142507,ENSG00000100804,ENSG00000141552,ENSG00000092010,ENSG00000099341,ENSG00000119147,ENSG00000159377,ENSG00000106588,ENSG00000170315,ENSG00000126067,ENSG00000041357,ENSG00000101843,ENSG00000176386,ENSG00000159352,ENSG00000103035,ENSG00000136930,ENSG00000013275,ENSG00000100567,ENSG00000143947,ENSG00000143106,ENSG00000163636,ENSG00000205220,ENSG00000114125,ENSG00000100902,ENSG00000100764…
REAC	Nucleosome assembly	58	REAC:R-HSA-774815	5.44307e-13	34	ENSG00000278637,ENSG00000233822,ENSG00000276180,ENSG00000270882,ENSG00000276410,ENSG00000278705,ENSG00000197837,ENSG00000277224,ENSG00000180573,ENSG00000273802,ENSG00000158373,ENSG00000272196,ENSG00000124635,ENSG00000169689,ENSG00000197061,ENSG00000276966,ENSG00000158406,ENSG00000185130,ENSG00000197238,ENSG00000184678,ENSG00000197903,ENSG00000274290,ENSG00000164032,ENSG00000277157,ENSG00000246705…
REAC	Deposition of new CENPA-containing nucleosomes at the centromere	58	REAC:R-HSA-606279	5.44307e-13	34	ENSG00000278637,ENSG00000233822,ENSG00000276180,ENSG00000270882,ENSG00000276410,ENSG00000278705,ENSG00000197837,ENSG00000277224,ENSG00000180573,ENSG00000273802,ENSG00000158373,ENSG00000272196,ENSG00000124635,ENSG00000169689,ENSG00000197061,ENSG00000276966,ENSG00000158406,ENSG00000185130,ENSG00000197238,ENSG00000184678,ENSG00000197903,ENSG00000274290,ENSG00000164032,ENSG00000277157,ENSG00000246705…
REAC	Pre-NOTCH Transcription and Translation	72	REAC:R-HSA-1912408	5.44997e-13	39	ENSG00000278637,ENSG00000233822,ENSG00000276180,ENSG00000270882,ENSG00000276410,ENSG00000275714,ENSG00000278705,ENSG00000197837,ENSG00000277224,ENSG00000180573,ENSG00000163041,ENSG00000273802,ENSG00000132475,ENSG00000158373,ENSG00000272196,ENSG00000124635,ENSG00000197061,ENSG00000278828,ENSG00000276966,ENSG00000158406,ENSG00000185130,ENSG00000197238,ENSG00000184678,ENSG00000197903,ENSG00000274290…
GO:BP	nucleobase-containing small molecule metabolic process	549	GO:0055086	5.46601e-13	315	ENSG00000154518,ENSG00000159199,ENSG00000239672,ENSG00000155368,ENSG00000109107,ENSG00000111640,ENSG00000149925,ENSG00000011052,ENSG00000106992,ENSG00000131238,ENSG00000074800,ENSG00000164708,ENSG00000112667,ENSG00000099624,ENSG00000165629,ENSG00000213689,ENSG00000097021,ENSG00000116459,ENSG00000102144,ENSG00000233276,ENSG00000197977,ENSG00000119673,ENSG00000110955,ENSG00000124172,ENSG00000164978…
KEGG	RNA transport	160	KEGG:03013	5.79103e-13	114	ENSG00000206585,ENSG00000172336,ENSG00000173812,ENSG00000101210,ENSG00000202538,ENSG00000200795,ENSG00000141543,ENSG00000164967,ENSG00000132661,ENSG00000114784,ENSG00000183684,ENSG00000101888,ENSG00000084623,ENSG00000163634,ENSG00000187840,ENSG00000243056,ENSG00000119718,ENSG00000173674,ENSG00000150459,ENSG00000207513,ENSG00000108424,ENSG00000184388,ENSG00000125977,ENSG00000178718,ENSG00000188612…
REAC	Switching of origins to a post-replicative state	85	REAC:R-HSA-69052	6.20883e-13	43	ENSG00000142507,ENSG00000113558,ENSG00000100804,ENSG00000141552,ENSG00000092010,ENSG00000099341,ENSG00000159377,ENSG00000106588,ENSG00000170315,ENSG00000126067,ENSG00000041357,ENSG00000101843,ENSG00000176386,ENSG00000159352,ENSG00000103035,ENSG00000136930,ENSG00000013275,ENSG00000100567,ENSG00000143947,ENSG00000143106,ENSG00000163636,ENSG00000205220,ENSG00000100902,ENSG00000100387,ENSG00000100764…
REAC	Intra-Golgi and retrograde Golgi-to-ER traffic	184	REAC:R-HSA-6811442	6.20883e-13	125	ENSG00000137267,ENSG00000105669,ENSG00000127824,ENSG00000188229,ENSG00000079462,ENSG00000258947,ENSG00000137100,ENSG00000183011,ENSG00000134970,ENSG00000131966,ENSG00000088986,ENSG00000104671,ENSG00000134287,ENSG00000138107,ENSG00000105402,ENSG00000099246,ENSG00000154917,ENSG00000077549,ENSG00000167552,ENSG00000166557,ENSG00000123595,ENSG00000137285,ENSG00000104833,ENSG00000184840,ENSG00000111481…
REAC	APC/C:Cdh1 mediated degradation of Cdc20 and other APC/C:Cdh1 targeted proteins in late mitosis/early G1	67	REAC:R-HSA-174178	6.21281e-13	38	ENSG00000142507,ENSG00000100804,ENSG00000141552,ENSG00000092010,ENSG00000099341,ENSG00000159377,ENSG00000106588,ENSG00000170315,ENSG00000126067,ENSG00000041357,ENSG00000101843,ENSG00000176386,ENSG00000159352,ENSG00000103035,ENSG00000136930,ENSG00000013275,ENSG00000100567,ENSG00000143947,ENSG00000143106,ENSG00000163636,ENSG00000205220,ENSG00000100902,ENSG00000100764,ENSG00000170142,ENSG00000108344…
REAC	HCMV Early Events	101	REAC:R-HSA-9609690	6.25211e-13	29	ENSG00000278637,ENSG00000233822,ENSG00000276180,ENSG00000270882,ENSG00000137267,ENSG00000276410,ENSG00000275714,ENSG00000278705,ENSG00000127824,ENSG00000188229,ENSG00000197837,ENSG00000277224,ENSG00000180573,ENSG00000273802,ENSG00000203814,ENSG00000258947,ENSG00000181218,ENSG00000158373,ENSG00000184270,ENSG00000272196,ENSG00000124635,ENSG00000197061,ENSG00000278828,ENSG00000276966,ENSG00000158406…
REAC	Regulation of RAS by GAPs	63	REAC:R-HSA-5658442	6.76726e-13	49	ENSG00000142507,ENSG00000100804,ENSG00000092010,ENSG00000099341,ENSG00000159377,ENSG00000106588,ENSG00000170315,ENSG00000126067,ENSG00000041357,ENSG00000101843,ENSG00000159352,ENSG00000103035,ENSG00000136930,ENSG00000013275,ENSG00000100567,ENSG00000143947,ENSG00000174775,ENSG00000143106,ENSG00000163636,ENSG00000205220,ENSG00000100902,ENSG00000100387,ENSG00000100764,ENSG00000108344,ENSG00000131467…
GO:CC	transferase complex	726	GO:1990234	6.98385e-13	378	ENSG00000125743,ENSG00000103363,ENSG00000163463,ENSG00000129562,ENSG00000168002,ENSG00000177700,ENSG00000113558,ENSG00000125835,ENSG00000105258,ENSG00000141552,ENSG00000213689,ENSG00000177889,ENSG00000147669,ENSG00000167088,ENSG00000183011,ENSG00000154582,ENSG00000197780,ENSG00000123353,ENSG00000107872,ENSG00000164885,ENSG00000176386,ENSG00000123975,ENSG00000005075,ENSG00000169189,ENSG00000129055…
REAC	Signaling by NOTCH4	77	REAC:R-HSA-9013694	7.22685e-13	40	ENSG00000205155,ENSG00000142507,ENSG00000113558,ENSG00000100804,ENSG00000092010,ENSG00000099341,ENSG00000159377,ENSG00000106588,ENSG00000170315,ENSG00000126067,ENSG00000041357,ENSG00000101843,ENSG00000159352,ENSG00000103035,ENSG00000136930,ENSG00000013275,ENSG00000100567,ENSG00000143947,ENSG00000143106,ENSG00000163636,ENSG00000205220,ENSG00000100902,ENSG00000100387,ENSG00000100764,ENSG00000108344…
REAC	G1/S DNA Damage Checkpoints	63	REAC:R-HSA-69615	7.47833e-13	43	ENSG00000142507,ENSG00000100804,ENSG00000092010,ENSG00000099341,ENSG00000159377,ENSG00000106588,ENSG00000170315,ENSG00000126067,ENSG00000041357,ENSG00000101843,ENSG00000159352,ENSG00000103035,ENSG00000136930,ENSG00000013275,ENSG00000100567,ENSG00000143947,ENSG00000143106,ENSG00000163636,ENSG00000205220,ENSG00000100902,ENSG00000161642,ENSG00000100764,ENSG00000108344,ENSG00000131467,ENSG00000008018…
GO:BP	process utilizing autophagic mechanism	524	GO:0061919	7.49582e-13	290	ENSG00000111640,ENSG00000116586,ENSG00000101955,ENSG00000117410,ENSG00000101210,ENSG00000145721,ENSG00000106211,ENSG00000177889,ENSG00000109971,ENSG00000155876,ENSG00000087250,ENSG00000069509,ENSG00000176046,ENSG00000170315,ENSG00000152137,ENSG00000101460,ENSG00000164885,ENSG00000100300,ENSG00000106615,ENSG00000176171,ENSG00000214736,ENSG00000100554,ENSG00000151729,ENSG00000147416,ENSG00000198668…
GO:BP	autophagy	524	GO:0006914	7.49582e-13	290	ENSG00000111640,ENSG00000116586,ENSG00000101955,ENSG00000117410,ENSG00000101210,ENSG00000145721,ENSG00000106211,ENSG00000177889,ENSG00000109971,ENSG00000155876,ENSG00000087250,ENSG00000069509,ENSG00000176046,ENSG00000170315,ENSG00000152137,ENSG00000101460,ENSG00000164885,ENSG00000100300,ENSG00000106615,ENSG00000176171,ENSG00000214736,ENSG00000100554,ENSG00000151729,ENSG00000147416,ENSG00000198668…
REAC	Neddylation	217	REAC:R-HSA-8951664	7.76372e-13	136	ENSG00000103363,ENSG00000142507,ENSG00000113558,ENSG00000100804,ENSG00000092010,ENSG00000099341,ENSG00000159377,ENSG00000106588,ENSG00000154582,ENSG00000170315,ENSG00000107872,ENSG00000126067,ENSG00000041357,ENSG00000101843,ENSG00000159352,ENSG00000103035,ENSG00000136930,ENSG00000013275,ENSG00000100567,ENSG00000188243,ENSG00000129559,ENSG00000198612,ENSG00000143947,ENSG00000143106,ENSG00000111652…
REAC	HIV Life Cycle	138	REAC:R-HSA-162587	8.4751e-13	97	ENSG00000103363,ENSG00000168002,ENSG00000177700,ENSG00000105258,ENSG00000147669,ENSG00000154582,ENSG00000197780,ENSG00000170315,ENSG00000005075,ENSG00000196262,ENSG00000175334,ENSG00000130724,ENSG00000272047,ENSG00000099901,ENSG00000168496,ENSG00000143947,ENSG00000204356,ENSG00000009844,ENSG00000121966,ENSG00000099817,ENSG00000213246,ENSG00000178913,ENSG00000114030,ENSG00000137947,ENSG00000221983…
GO:CC	protein-DNA complex	154	GO:0032993	8.61908e-13	64	ENSG00000278637,ENSG00000233822,ENSG00000276180,ENSG00000270882,ENSG00000276410,ENSG00000275714,ENSG00000278705,ENSG00000197837,ENSG00000213689,ENSG00000282988,ENSG00000277224,ENSG00000180573,ENSG00000163041,ENSG00000273802,ENSG00000203814,ENSG00000181218,ENSG00000132475,ENSG00000158373,ENSG00000176046,ENSG00000106399,ENSG00000184270,ENSG00000272196,ENSG00000124635,ENSG00000197061,ENSG00000132646…
GO:BP	antigen processing and presentation	188	GO:0019882	9.20337e-13	102	ENSG00000042753,ENSG00000142507,ENSG00000100804,ENSG00000127951,ENSG00000117984,ENSG00000213689,ENSG00000134594,ENSG00000092010,ENSG00000158869,ENSG00000099341,ENSG00000159377,ENSG00000106588,ENSG00000167004,ENSG00000137100,ENSG00000126067,ENSG00000041357,ENSG00000101843,ENSG00000103811,ENSG00000159352,ENSG00000103035,ENSG00000127022,ENSG00000136930,ENSG00000019582,ENSG00000013275,ENSG00000100567…
GO:BP	protein ubiquitination	793	GO:0016567	1.04516e-12	430	ENSG00000233822,ENSG00000249884,ENSG00000103363,ENSG00000276410,ENSG00000142507,ENSG00000044574,ENSG00000113558,ENSG00000100804,ENSG00000141552,ENSG00000164615,ENSG00000171863,ENSG00000277224,ENSG00000273802,ENSG00000092010,ENSG00000099341,ENSG00000177889,ENSG00000159377,ENSG00000155876,ENSG00000106588,ENSG00000158373,ENSG00000077152,ENSG00000154582,ENSG00000124635,ENSG00000170315,ENSG00000107872…
REAC	Asparagine N-linked glycosylation	280	REAC:R-HSA-446203	1.08575e-12	172	ENSG00000137267,ENSG00000181029,ENSG00000129562,ENSG00000105669,ENSG00000127824,ENSG00000188229,ENSG00000085063,ENSG00000258947,ENSG00000167004,ENSG00000137100,ENSG00000170315,ENSG00000007255,ENSG00000127022,ENSG00000134970,ENSG00000054116,ENSG00000155511,ENSG00000136986,ENSG00000179085,ENSG00000196655,ENSG00000143947,ENSG00000118705,ENSG00000131966,ENSG00000170043,ENSG00000088986,ENSG00000104671…
GO:CC	cell-substrate junction	403	GO:0030055	1.09951e-12	139	ENSG00000152661,ENSG00000172757,ENSG00000166794,ENSG00000044574,ENSG00000108953,ENSG00000083845,ENSG00000171863,ENSG00000085063,ENSG00000170027,ENSG00000163682,ENSG00000106211,ENSG00000110651,ENSG00000148180,ENSG00000109971,ENSG00000277443,ENSG00000136167,ENSG00000167004,ENSG00000142534,ENSG00000198755,ENSG00000197756,ENSG00000196262,ENSG00000137312,ENSG00000182774,ENSG00000010278,ENSG00000185883…
REAC	Estrogen-dependent gene expression	121	REAC:R-HSA-9018519	1.1279e-12	30	ENSG00000278637,ENSG00000233822,ENSG00000276180,ENSG00000270882,ENSG00000276410,ENSG00000168002,ENSG00000177700,ENSG00000275714,ENSG00000278705,ENSG00000105258,ENSG00000117984,ENSG00000197837,ENSG00000277224,ENSG00000180573,ENSG00000163041,ENSG00000273802,ENSG00000147669,ENSG00000132475,ENSG00000158373,ENSG00000272196,ENSG00000124635,ENSG00000005075,ENSG00000197061,ENSG00000278828,ENSG00000276966…
GO:CC	cytochrome complex	28	GO:0070069	1.25452e-12	16	ENSG00000178741,ENSG00000184076,ENSG00000176340,ENSG00000179091,ENSG00000169021,ENSG00000126267,ENSG00000164405,ENSG00000168275,ENSG00000173660,ENSG00000156467,ENSG00000010256,ENSG00000111775,ENSG00000131143,ENSG00000131174,ENSG00000189043,ENSG00000127184
REAC	HCMV Infection	124	REAC:R-HSA-9609646	1.32015e-12	31	ENSG00000278637,ENSG00000233822,ENSG00000276180,ENSG00000270882,ENSG00000137267,ENSG00000276410,ENSG00000275714,ENSG00000278705,ENSG00000127824,ENSG00000188229,ENSG00000197837,ENSG00000277224,ENSG00000180573,ENSG00000273802,ENSG00000203814,ENSG00000258947,ENSG00000181218,ENSG00000158373,ENSG00000184270,ENSG00000272196,ENSG00000124635,ENSG00000197061,ENSG00000278828,ENSG00000276966,ENSG00000158406…
REAC	Programmed Cell Death	171	REAC:R-HSA-5357801	1.94796e-12	53	ENSG00000142507,ENSG00000108561,ENSG00000100804,ENSG00000108953,ENSG00000172115,ENSG00000170027,ENSG00000170458,ENSG00000179222,ENSG00000092010,ENSG00000099341,ENSG00000148180,ENSG00000159377,ENSG00000106588,ENSG00000170315,ENSG00000126067,ENSG00000041357,ENSG00000101843,ENSG00000159352,ENSG00000103035,ENSG00000137312,ENSG00000168298,ENSG00000136930,ENSG00000013275,ENSG00000100567,ENSG00000134308…
REAC	ER-Phagosome pathway	72	REAC:R-HSA-1236974	1.94796e-12	40	ENSG00000142507,ENSG00000100804,ENSG00000106803,ENSG00000170458,ENSG00000092010,ENSG00000099341,ENSG00000159377,ENSG00000106588,ENSG00000167004,ENSG00000170315,ENSG00000126067,ENSG00000041357,ENSG00000101843,ENSG00000159352,ENSG00000103035,ENSG00000136930,ENSG00000013275,ENSG00000100567,ENSG00000166710,ENSG00000143947,ENSG00000132432,ENSG00000143106,ENSG00000163636,ENSG00000205220,ENSG00000100902…
REAC	Oxidative Stress Induced Senescence	99	REAC:R-HSA-2559580	2.17392e-12	45	ENSG00000278637,ENSG00000233822,ENSG00000276180,ENSG00000270882,ENSG00000136810,ENSG00000276410,ENSG00000275714,ENSG00000278705,ENSG00000197837,ENSG00000277224,ENSG00000180573,ENSG00000163041,ENSG00000273802,ENSG00000132475,ENSG00000158373,ENSG00000272196,ENSG00000124635,ENSG00000170315,ENSG00000197061,ENSG00000278828,ENSG00000276966,ENSG00000158406,ENSG00000185130,ENSG00000197238,ENSG00000129355…
GO:CC	Sm-like protein family complex	79	GO:0120114	2.39756e-12	59	ENSG00000125743,ENSG00000169976,ENSG00000124562,ENSG00000125835,ENSG00000115128,ENSG00000100138,ENSG00000175324,ENSG00000167088,ENSG00000130520,ENSG00000141759,ENSG00000125870,ENSG00000143977,ENSG00000077312,ENSG00000164609,ENSG00000182004,ENSG00000102241,ENSG00000146007,ENSG00000100410,ENSG00000204392,ENSG00000171960,ENSG00000139343,ENSG00000170860,ENSG00000130332,ENSG00000105618,ENSG00000101161…
REAC	Synthesis of DNA	112	REAC:R-HSA-69239	2.43967e-12	50	ENSG00000142507,ENSG00000113558,ENSG00000100804,ENSG00000141552,ENSG00000092010,ENSG00000099341,ENSG00000159377,ENSG00000106588,ENSG00000106399,ENSG00000170315,ENSG00000126067,ENSG00000041357,ENSG00000101843,ENSG00000176386,ENSG00000132646,ENSG00000159352,ENSG00000103035,ENSG00000136930,ENSG00000013275,ENSG00000100567,ENSG00000168496,ENSG00000132383,ENSG00000143947,ENSG00000143106,ENSG00000163636…
GO:BP	cristae formation	35	GO:0042407	2.4866e-12	27	ENSG00000154518,ENSG00000159199,ENSG00000099624,ENSG00000184831,ENSG00000165629,ENSG00000116459,ENSG00000110955,ENSG00000124172,ENSG00000241468,ENSG00000169020,ENSG00000174917,ENSG00000241837,ENSG00000250479,ENSG00000167863,ENSG00000154723,ENSG00000167283,ENSG00000204922,ENSG00000152234,ENSG00000159685,ENSG00000135390,ENSG00000100347,ENSG00000141385,ENSG00000158828,ENSG00000155008,ENSG00000162600…
GO:CC	polysomal ribosome	32	GO:0042788	2.51373e-12	22	ENSG00000171858,ENSG00000198755,ENSG00000105640,ENSG00000241343,ENSG00000197728,ENSG00000213741,ENSG00000229117,ENSG00000198918,ENSG00000161016,ENSG00000186468,ENSG00000156482,ENSG00000108298,ENSG00000144713,ENSG00000130255,ENSG00000142676,ENSG00000172809,ENSG00000162374,ENSG00000114391,ENSG00000233927,ENSG00000145741,ENSG00000063177,ENSG00000071082
REAC	RUNX1 regulates genes involved in megakaryocyte differentiation and platelet function	73	REAC:R-HSA-8936459	2.56155e-12	39	ENSG00000278637,ENSG00000233822,ENSG00000276180,ENSG00000270882,ENSG00000276410,ENSG00000275714,ENSG00000278705,ENSG00000197837,ENSG00000277224,ENSG00000180573,ENSG00000163041,ENSG00000273802,ENSG00000132475,ENSG00000158373,ENSG00000272196,ENSG00000124635,ENSG00000197061,ENSG00000278828,ENSG00000276966,ENSG00000158406,ENSG00000185130,ENSG00000197238,ENSG00000184678,ENSG00000197903,ENSG00000274290…
REAC	Transmission across Chemical Synapses	219	REAC:R-HSA-112315	2.62631e-12	150	ENSG00000137267,ENSG00000162188,ENSG00000105143,ENSG00000127824,ENSG00000188229,ENSG00000177807,ENSG00000111275,ENSG00000151834,ENSG00000079215,ENSG00000156298,ENSG00000093010,ENSG00000277586,ENSG00000132639,ENSG00000258947,ENSG00000109971,ENSG00000022355,ENSG00000153822,ENSG00000136750,ENSG00000198668,ENSG00000105649,ENSG00000144746,ENSG00000109738,ENSG00000156642,ENSG00000188191,ENSG00000110436…
GO:CC	endosome membrane	459	GO:0010008	2.73045e-12	266	ENSG00000171885,ENSG00000104341,ENSG00000205155,ENSG00000168824,ENSG00000042753,ENSG00000116586,ENSG00000117410,ENSG00000117984,ENSG00000170458,ENSG00000071553,ENSG00000091513,ENSG00000103769,ENSG00000136156,ENSG00000155876,ENSG00000182220,ENSG00000167004,ENSG00000143545,ENSG00000170315,ENSG00000072818,ENSG00000170091,ENSG00000116729,ENSG00000169116,ENSG00000115762,ENSG00000068697,ENSG00000185883…
GO:BP	establishment of protein localization to mitochondrion	134	GO:0072655	2.74283e-12	77	ENSG00000108953,ENSG00000125995,ENSG00000150779,ENSG00000170027,ENSG00000134809,ENSG00000198258,ENSG00000165943,ENSG00000265354,ENSG00000126768,ENSG00000100300,ENSG00000198668,ENSG00000186010,ENSG00000175197,ENSG00000151929,ENSG00000137463,ENSG00000130770,ENSG00000175768,ENSG00000134308,ENSG00000099800,ENSG00000143575,ENSG00000154174,ENSG00000214253,ENSG00000109519,ENSG00000166913,ENSG00000196683…
GO:CC	proton-transporting ATP synthase complex	23	GO:0045259	2.89491e-12	16	ENSG00000154518,ENSG00000159199,ENSG00000099624,ENSG00000165629,ENSG00000116459,ENSG00000110955,ENSG00000173915,ENSG00000124172,ENSG00000241468,ENSG00000169020,ENSG00000241837,ENSG00000167863,ENSG00000154723,ENSG00000156411,ENSG00000167283,ENSG00000108179
REAC	Activation of NF-kappaB in B cells	63	REAC:R-HSA-1169091	2.89946e-12	35	ENSG00000142507,ENSG00000113558,ENSG00000100804,ENSG00000092010,ENSG00000099341,ENSG00000159377,ENSG00000106588,ENSG00000170315,ENSG00000126067,ENSG00000041357,ENSG00000101843,ENSG00000159352,ENSG00000103035,ENSG00000136930,ENSG00000013275,ENSG00000100567,ENSG00000143947,ENSG00000143106,ENSG00000163636,ENSG00000205220,ENSG00000100902,ENSG00000100764,ENSG00000108344,ENSG00000131467,ENSG00000008018…
GO:CC	mitochondrial intermembrane space	81	GO:0005758	3.24774e-12	63	ENSG00000106153,ENSG00000135441,ENSG00000119421,ENSG00000172115,ENSG00000168653,ENSG00000150779,ENSG00000099795,ENSG00000134809,ENSG00000168275,ENSG00000142168,ENSG00000265354,ENSG00000170855,ENSG00000250479,ENSG00000116288,ENSG00000213465,ENSG00000099800,ENSG00000143575,ENSG00000182712,ENSG00000138495,ENSG00000162377,ENSG00000196636,ENSG00000181924,ENSG00000125611,ENSG00000113384,ENSG00000163528…
REAC	Meiotic synapsis	60	REAC:R-HSA-1221632	3.36514e-12	34	ENSG00000278637,ENSG00000233822,ENSG00000276180,ENSG00000270882,ENSG00000276410,ENSG00000278705,ENSG00000197837,ENSG00000277224,ENSG00000180573,ENSG00000273802,ENSG00000158373,ENSG00000272196,ENSG00000124635,ENSG00000197061,ENSG00000276966,ENSG00000158406,ENSG00000185130,ENSG00000197238,ENSG00000126803,ENSG00000184678,ENSG00000197903,ENSG00000274290,ENSG00000164032,ENSG00000277157,ENSG00000246705…
REAC	Mitotic Anaphase	201	REAC:R-HSA-68882	3.81049e-12	135	ENSG00000137267,ENSG00000142507,ENSG00000100804,ENSG00000141552,ENSG00000127824,ENSG00000188229,ENSG00000092010,ENSG00000099341,ENSG00000258947,ENSG00000159377,ENSG00000106588,ENSG00000170315,ENSG00000126067,ENSG00000041357,ENSG00000101843,ENSG00000176386,ENSG00000159352,ENSG00000103035,ENSG00000136930,ENSG00000013275,ENSG00000100567,ENSG00000175334,ENSG00000130724,ENSG00000123810,ENSG00000143947…
GO:CC	organelle envelope lumen	89	GO:0031970	4.02651e-12	69	ENSG00000106153,ENSG00000135441,ENSG00000119421,ENSG00000172115,ENSG00000168653,ENSG00000150779,ENSG00000099795,ENSG00000134809,ENSG00000168275,ENSG00000142168,ENSG00000265354,ENSG00000170855,ENSG00000250479,ENSG00000142192,ENSG00000116288,ENSG00000213465,ENSG00000099800,ENSG00000143575,ENSG00000182712,ENSG00000116161,ENSG00000138495,ENSG00000162377,ENSG00000196636,ENSG00000181924,ENSG00000114200…
REAC	Formation of ATP by chemiosmotic coupling	18	REAC:R-HSA-163210	4.1521e-12	12	ENSG00000154518,ENSG00000159199,ENSG00000099624,ENSG00000165629,ENSG00000116459,ENSG00000110955,ENSG00000124172,ENSG00000241468,ENSG00000169020,ENSG00000241837,ENSG00000167863,ENSG00000154723
GO:CC	intrinsic component of synaptic vesicle membrane	44	GO:0098563	4.23009e-12	35	ENSG00000102003,ENSG00000151834,ENSG00000122012,ENSG00000105649,ENSG00000101438,ENSG00000041353,ENSG00000213760,ENSG00000139190,ENSG00000159164,ENSG00000179520,ENSG00000168118,ENSG00000152128,ENSG00000109501,ENSG00000067715,ENSG00000169213,ENSG00000163630,ENSG00000109572,ENSG00000185896,ENSG00000008056,ENSG00000152932,ENSG00000196517,ENSG00000117758,ENSG00000008282,ENSG00000132872,ENSG00000155093…
KEGG	Alcoholism	135	KEGG:05034	4.24372e-12	58	ENSG00000278637,ENSG00000233822,ENSG00000276180,ENSG00000270882,ENSG00000162188,ENSG00000276410,ENSG00000275714,ENSG00000278705,ENSG00000197837,ENSG00000277224,ENSG00000180573,ENSG00000163041,ENSG00000273802,ENSG00000203814,ENSG00000181218,ENSG00000132475,ENSG00000158373,ENSG00000184270,ENSG00000272196,ENSG00000124635,ENSG00000197061,ENSG00000278828,ENSG00000276966,ENSG00000198668,ENSG00000158406…
GO:CC	polysome	68	GO:0005844	4.31826e-12	56	ENSG00000183011,ENSG00000171858,ENSG00000198755,ENSG00000105640,ENSG00000241343,ENSG00000197728,ENSG00000213741,ENSG00000229117,ENSG00000198918,ENSG00000155959,ENSG00000161016,ENSG00000186468,ENSG00000100902,ENSG00000156482,ENSG00000108298,ENSG00000144713,ENSG00000130255,ENSG00000142676,ENSG00000172809,ENSG00000162374,ENSG00000114391,ENSG00000233927,ENSG00000149273,ENSG00000179218,ENSG00000145741…
REAC	Assembly of the pre-replicative complex	62	REAC:R-HSA-68867	4.33474e-12	42	ENSG00000142507,ENSG00000100804,ENSG00000092010,ENSG00000099341,ENSG00000159377,ENSG00000106588,ENSG00000170315,ENSG00000126067,ENSG00000041357,ENSG00000101843,ENSG00000159352,ENSG00000103035,ENSG00000136930,ENSG00000013275,ENSG00000100567,ENSG00000143947,ENSG00000143106,ENSG00000163636,ENSG00000205220,ENSG00000100902,ENSG00000100764,ENSG00000108344,ENSG00000131467,ENSG00000008018,ENSG00000112118…
GO:MF	translation initiation factor activity	55	GO:0003743	4.53245e-12	40	ENSG00000173812,ENSG00000178982,ENSG00000114784,ENSG00000100129,ENSG00000285708,ENSG00000149100,ENSG00000084623,ENSG00000121022,ENSG00000122033,ENSG00000242372,ENSG00000119718,ENSG00000173674,ENSG00000232119,ENSG00000125977,ENSG00000063046,ENSG00000086232,ENSG00000161960,ENSG00000104131,ENSG00000147677,ENSG00000100353,ENSG00000134001,ENSG00000144895,ENSG00000104408,ENSG00000115211,ENSG00000110321…
GO:BP	cellular amino acid metabolic process	298	GO:0006520	4.96634e-12	164	ENSG00000128311,ENSG00000142507,ENSG00000100804,ENSG00000072506,ENSG00000132541,ENSG00000079215,ENSG00000166228,ENSG00000093010,ENSG00000092010,ENSG00000099341,ENSG00000159377,ENSG00000135069,ENSG00000106588,ENSG00000120053,ENSG00000104904,ENSG00000180817,ENSG00000126067,ENSG00000041357,ENSG00000102172,ENSG00000101843,ENSG00000136750,ENSG00000159352,ENSG00000103035,ENSG00000125166,ENSG00000136930…
GO:BP	protein localization to mitochondrion	137	GO:0070585	5.16629e-12	78	ENSG00000108953,ENSG00000125995,ENSG00000150779,ENSG00000170027,ENSG00000134809,ENSG00000198258,ENSG00000165943,ENSG00000265354,ENSG00000126768,ENSG00000100300,ENSG00000198668,ENSG00000186010,ENSG00000175197,ENSG00000151929,ENSG00000137463,ENSG00000130770,ENSG00000175768,ENSG00000134308,ENSG00000099800,ENSG00000143575,ENSG00000109919,ENSG00000154174,ENSG00000214253,ENSG00000109519,ENSG00000166913…
GO:BP	protein-containing complex localization	276	GO:0031503	5.63876e-12	165	ENSG00000168824,ENSG00000011600,ENSG00000183098,ENSG00000132639,ENSG00000103769,ENSG00000141543,ENSG00000156642,ENSG00000138138,ENSG00000176101,ENSG00000132661,ENSG00000115268,ENSG00000121905,ENSG00000076716,ENSG00000143553,ENSG00000128581,ENSG00000174775,ENSG00000112081,ENSG00000088986,ENSG00000125971,ENSG00000163634,ENSG00000164609,ENSG00000119650,ENSG00000138175,ENSG00000242372,ENSG00000204899…
GO:BP	purine-containing compound metabolic process	404	GO:0072521	5.65146e-12	243	ENSG00000154518,ENSG00000159199,ENSG00000239672,ENSG00000155368,ENSG00000109107,ENSG00000111640,ENSG00000149925,ENSG00000011052,ENSG00000106992,ENSG00000131238,ENSG00000074800,ENSG00000164708,ENSG00000112667,ENSG00000099624,ENSG00000165629,ENSG00000213689,ENSG00000097021,ENSG00000116459,ENSG00000102144,ENSG00000233276,ENSG00000197977,ENSG00000119673,ENSG00000110955,ENSG00000124172,ENSG00000164978…
GO:BP	regulation of protein localization	792	GO:0032880	5.6542e-12	433	ENSG00000136810,ENSG00000189058,ENSG00000130203,ENSG00000152661,ENSG00000011600,ENSG00000108953,ENSG00000117984,ENSG00000183098,ENSG00000100604,ENSG00000170027,ENSG00000179222,ENSG00000148175,ENSG00000132639,ENSG00000110651,ENSG00000103769,ENSG00000148180,ENSG00000163032,ENSG00000171867,ENSG00000109971,ENSG00000075142,ENSG00000136167,ENSG00000198258,ENSG00000104332,ENSG00000104904,ENSG00000164885…
REAC	Mitotic Metaphase and Anaphase	202	REAC:R-HSA-2555396	5.938e-12	135	ENSG00000137267,ENSG00000142507,ENSG00000100804,ENSG00000141552,ENSG00000127824,ENSG00000188229,ENSG00000092010,ENSG00000099341,ENSG00000258947,ENSG00000159377,ENSG00000106588,ENSG00000170315,ENSG00000126067,ENSG00000041357,ENSG00000101843,ENSG00000176386,ENSG00000159352,ENSG00000103035,ENSG00000136930,ENSG00000013275,ENSG00000100567,ENSG00000175334,ENSG00000130724,ENSG00000123810,ENSG00000143947…
GO:CC	distal axon	275	GO:0150034	6.03846e-12	171	ENSG00000090013,ENSG00000173267,ENSG00000102003,ENSG00000148908,ENSG00000172137,ENSG00000108953,ENSG00000277586,ENSG00000132639,ENSG00000104435,ENSG00000258947,ENSG00000171867,ENSG00000109971,ENSG00000075142,ENSG00000120053,ENSG00000150625,ENSG00000074317,ENSG00000164885,ENSG00000198668,ENSG00000105649,ENSG00000176788,ENSG00000154096,ENSG00000142192,ENSG00000101438,ENSG00000181195,ENSG00000126583…
GO:BP	myeloid leukocyte activation	509	GO:0002274	6.29177e-12	220	ENSG00000101439,ENSG00000189171,ENSG00000109107,ENSG00000149925,ENSG00000123131,ENSG00000151366,ENSG00000116586,ENSG00000167996,ENSG00000173372,ENSG00000107317,ENSG00000120306,ENSG00000011600,ENSG00000244734,ENSG00000127951,ENSG00000117984,ENSG00000188229,ENSG00000100604,ENSG00000240972,ENSG00000213689,ENSG00000085063,ENSG00000170458,ENSG00000051620,ENSG00000148175,ENSG00000164687,ENSG00000158869…
GO:BP	pre-replicative complex assembly	61	GO:0036388	6.40197e-12	42	ENSG00000142507,ENSG00000100804,ENSG00000092010,ENSG00000099341,ENSG00000159377,ENSG00000106588,ENSG00000170315,ENSG00000126067,ENSG00000041357,ENSG00000101843,ENSG00000159352,ENSG00000103035,ENSG00000136930,ENSG00000013275,ENSG00000100567,ENSG00000143947,ENSG00000143106,ENSG00000163636,ENSG00000205220,ENSG00000100902,ENSG00000100764,ENSG00000108344,ENSG00000131467,ENSG00000008018,ENSG00000112118…
REAC	Apoptosis	159	REAC:R-HSA-109581	7.10472e-12	70	ENSG00000142507,ENSG00000108561,ENSG00000100804,ENSG00000108953,ENSG00000172115,ENSG00000170027,ENSG00000170458,ENSG00000179222,ENSG00000092010,ENSG00000099341,ENSG00000148180,ENSG00000159377,ENSG00000106588,ENSG00000170315,ENSG00000126067,ENSG00000041357,ENSG00000101843,ENSG00000159352,ENSG00000103035,ENSG00000168298,ENSG00000136930,ENSG00000013275,ENSG00000100567,ENSG00000134308,ENSG00000143947…
REAC	G2/M Transition	179	REAC:R-HSA-69275	8.16776e-12	64	ENSG00000137267,ENSG00000142507,ENSG00000113558,ENSG00000100804,ENSG00000108953,ENSG00000127824,ENSG00000188229,ENSG00000170027,ENSG00000092010,ENSG00000099341,ENSG00000258947,ENSG00000159377,ENSG00000106588,ENSG00000137100,ENSG00000170315,ENSG00000126067,ENSG00000041357,ENSG00000101843,ENSG00000159352,ENSG00000103035,ENSG00000136930,ENSG00000013275,ENSG00000100567,ENSG00000176101,ENSG00000143947…
REAC	Pre-NOTCH Expression and Processing	88	REAC:R-HSA-1912422	8.2624e-12	41	ENSG00000278637,ENSG00000233822,ENSG00000276180,ENSG00000270882,ENSG00000276410,ENSG00000275714,ENSG00000278705,ENSG00000197837,ENSG00000277224,ENSG00000180573,ENSG00000163041,ENSG00000273802,ENSG00000132475,ENSG00000158373,ENSG00000272196,ENSG00000124635,ENSG00000197061,ENSG00000278828,ENSG00000276966,ENSG00000158406,ENSG00000185130,ENSG00000197238,ENSG00000184678,ENSG00000197903,ENSG00000274290…
REAC	Regulation of PTEN stability and activity	64	REAC:R-HSA-8948751	8.45317e-12	44	ENSG00000142507,ENSG00000100804,ENSG00000092010,ENSG00000099341,ENSG00000159377,ENSG00000106588,ENSG00000170315,ENSG00000126067,ENSG00000041357,ENSG00000101843,ENSG00000159352,ENSG00000103035,ENSG00000136930,ENSG00000013275,ENSG00000100567,ENSG00000143947,ENSG00000143106,ENSG00000103266,ENSG00000163636,ENSG00000205220,ENSG00000100902,ENSG00000100764,ENSG00000108344,ENSG00000131467,ENSG00000008018…
GO:BP	response to endoplasmic reticulum stress	275	GO:0034976	9.08017e-12	169	ENSG00000249884,ENSG00000044574,ENSG00000101955,ENSG00000106803,ENSG00000167004,ENSG00000176046,ENSG00000143183,ENSG00000178719,ENSG00000137312,ENSG00000074842,ENSG00000127022,ENSG00000151778,ENSG00000153132,ENSG00000175197,ENSG00000113811,ENSG00000143870,ENSG00000136986,ENSG00000188021,ENSG00000145050,ENSG00000116288,ENSG00000143222,ENSG00000128590,ENSG00000103266,ENSG00000121022,ENSG00000159720…
GO:CC	postsynaptic membrane	256	GO:0045211	9.08127e-12	159	ENSG00000168824,ENSG00000135472,ENSG00000163285,ENSG00000151834,ENSG00000093010,ENSG00000109971,ENSG00000182220,ENSG00000022355,ENSG00000102924,ENSG00000127022,ENSG00000109738,ENSG00000156642,ENSG00000198934,ENSG00000138138,ENSG00000154146,ENSG00000155511,ENSG00000101400,ENSG00000117600,ENSG00000196655,ENSG00000123096,ENSG00000157219,ENSG00000157103,ENSG00000118946,ENSG00000018236,ENSG00000158258…
REAC	mRNA Splicing - Minor Pathway	51	REAC:R-HSA-72165	9.55945e-12	43	ENSG00000125743,ENSG00000169976,ENSG00000168002,ENSG00000177700,ENSG00000125835,ENSG00000105258,ENSG00000115128,ENSG00000100138,ENSG00000161981,ENSG00000147669,ENSG00000167088,ENSG00000005075,ENSG00000141759,ENSG00000143977,ENSG00000099817,ENSG00000182004,ENSG00000100319,ENSG00000143368,ENSG00000065978,ENSG00000139168,ENSG00000204392,ENSG00000188342,ENSG00000139343,ENSG00000115875,ENSG00000101161…
GO:MF	GTP binding	330	GO:0005525	9.64042e-12	206	ENSG00000239672,ENSG00000137267,ENSG00000166922,ENSG00000127824,ENSG00000188229,ENSG00000134594,ENSG00000101210,ENSG00000103769,ENSG00000258947,ENSG00000155876,ENSG00000164978,ENSG00000143545,ENSG00000106615,ENSG00000168298,ENSG00000108551,ENSG00000105649,ENSG00000087460,ENSG00000178952,ENSG00000213465,ENSG00000128581,ENSG00000174775,ENSG00000166197,ENSG00000041353,ENSG00000138430,ENSG00000112210…
REAC	G2/M DNA damage checkpoint	85	REAC:R-HSA-69473	9.66073e-12	38	ENSG00000278637,ENSG00000233822,ENSG00000276180,ENSG00000270882,ENSG00000276410,ENSG00000278705,ENSG00000108953,ENSG00000197837,ENSG00000170027,ENSG00000277224,ENSG00000273802,ENSG00000177889,ENSG00000158373,ENSG00000106399,ENSG00000124635,ENSG00000197061,ENSG00000276966,ENSG00000158406,ENSG00000185130,ENSG00000197238,ENSG00000184678,ENSG00000197903,ENSG00000134308,ENSG00000132383,ENSG00000274290…
GO:BP	antigen processing and presentation of exogenous antigen	143	GO:0019884	1.00555e-11	83	ENSG00000042753,ENSG00000142507,ENSG00000100804,ENSG00000117984,ENSG00000092010,ENSG00000158869,ENSG00000099341,ENSG00000159377,ENSG00000106588,ENSG00000167004,ENSG00000137100,ENSG00000126067,ENSG00000041357,ENSG00000101843,ENSG00000159352,ENSG00000103035,ENSG00000127022,ENSG00000136930,ENSG00000019582,ENSG00000013275,ENSG00000100567,ENSG00000107295,ENSG00000166710,ENSG00000131966,ENSG00000143106…
REAC	ABC transporter disorders	69	REAC:R-HSA-5619084	1.01268e-11	45	ENSG00000142507,ENSG00000100804,ENSG00000092010,ENSG00000099341,ENSG00000159377,ENSG00000106588,ENSG00000170315,ENSG00000126067,ENSG00000041357,ENSG00000101843,ENSG00000159352,ENSG00000103035,ENSG00000136930,ENSG00000013275,ENSG00000100567,ENSG00000136986,ENSG00000143947,ENSG00000143106,ENSG00000163636,ENSG00000205220,ENSG00000100902,ENSG00000100764,ENSG00000108344,ENSG00000071537,ENSG00000135506…
GO:BP	antigen processing and presentation of peptide antigen	156	GO:0048002	1.25606e-11	86	ENSG00000042753,ENSG00000142507,ENSG00000100804,ENSG00000117984,ENSG00000092010,ENSG00000158869,ENSG00000099341,ENSG00000159377,ENSG00000106588,ENSG00000167004,ENSG00000137100,ENSG00000126067,ENSG00000041357,ENSG00000101843,ENSG00000159352,ENSG00000103035,ENSG00000127022,ENSG00000136930,ENSG00000019582,ENSG00000013275,ENSG00000100567,ENSG00000107295,ENSG00000166710,ENSG00000131966,ENSG00000095970…
GO:BP	nucleotide metabolic process	475	GO:0009117	1.29702e-11	273	ENSG00000154518,ENSG00000159199,ENSG00000239672,ENSG00000155368,ENSG00000109107,ENSG00000111640,ENSG00000149925,ENSG00000011052,ENSG00000106992,ENSG00000131238,ENSG00000074800,ENSG00000164708,ENSG00000112667,ENSG00000099624,ENSG00000165629,ENSG00000213689,ENSG00000097021,ENSG00000116459,ENSG00000102144,ENSG00000233276,ENSG00000197977,ENSG00000119673,ENSG00000110955,ENSG00000124172,ENSG00000164978…
REAC	Mitotic G2-G2/M phases	181	REAC:R-HSA-453274	1.32719e-11	64	ENSG00000137267,ENSG00000142507,ENSG00000113558,ENSG00000100804,ENSG00000108953,ENSG00000127824,ENSG00000188229,ENSG00000170027,ENSG00000092010,ENSG00000099341,ENSG00000258947,ENSG00000159377,ENSG00000106588,ENSG00000137100,ENSG00000170315,ENSG00000126067,ENSG00000041357,ENSG00000101843,ENSG00000159352,ENSG00000103035,ENSG00000136930,ENSG00000013275,ENSG00000100567,ENSG00000176101,ENSG00000143947…
REAC	Mitotic Prophase	114	REAC:R-HSA-68875	1.32719e-11	47	ENSG00000278637,ENSG00000233822,ENSG00000276180,ENSG00000270882,ENSG00000276410,ENSG00000275714,ENSG00000278705,ENSG00000197837,ENSG00000277224,ENSG00000180573,ENSG00000163041,ENSG00000273802,ENSG00000132475,ENSG00000158373,ENSG00000272196,ENSG00000124635,ENSG00000197061,ENSG00000278828,ENSG00000276966,ENSG00000158406,ENSG00000185130,ENSG00000197238,ENSG00000175334,ENSG00000184678,ENSG00000197903…
GO:BP	nucleoside phosphate metabolic process	483	GO:0006753	1.37264e-11	278	ENSG00000154518,ENSG00000159199,ENSG00000239672,ENSG00000155368,ENSG00000109107,ENSG00000111640,ENSG00000149925,ENSG00000011052,ENSG00000106992,ENSG00000131238,ENSG00000074800,ENSG00000164708,ENSG00000112667,ENSG00000099624,ENSG00000165629,ENSG00000213689,ENSG00000097021,ENSG00000116459,ENSG00000102144,ENSG00000233276,ENSG00000197977,ENSG00000119673,ENSG00000110955,ENSG00000124172,ENSG00000164978…
REAC	Signaling by Nuclear Receptors	241	REAC:R-HSA-9006931	1.38246e-11	76	ENSG00000278637,ENSG00000233822,ENSG00000276180,ENSG00000270882,ENSG00000166426,ENSG00000162188,ENSG00000189058,ENSG00000276410,ENSG00000130203,ENSG00000168002,ENSG00000177700,ENSG00000275714,ENSG00000278705,ENSG00000130208,ENSG00000105258,ENSG00000117984,ENSG00000197837,ENSG00000277224,ENSG00000180573,ENSG00000164687,ENSG00000163041,ENSG00000273802,ENSG00000106211,ENSG00000147669,ENSG00000132475…
GO:BP	purine nucleotide metabolic process	387	GO:0006163	1.52967e-11	232	ENSG00000154518,ENSG00000159199,ENSG00000239672,ENSG00000155368,ENSG00000109107,ENSG00000111640,ENSG00000149925,ENSG00000011052,ENSG00000106992,ENSG00000131238,ENSG00000074800,ENSG00000164708,ENSG00000112667,ENSG00000099624,ENSG00000165629,ENSG00000213689,ENSG00000097021,ENSG00000116459,ENSG00000102144,ENSG00000233276,ENSG00000197977,ENSG00000119673,ENSG00000110955,ENSG00000124172,ENSG00000164978…
REAC	UCH proteinases	87	REAC:R-HSA-5689603	1.61022e-11	55	ENSG00000142507,ENSG00000100804,ENSG00000180573,ENSG00000092010,ENSG00000099341,ENSG00000159377,ENSG00000106588,ENSG00000181218,ENSG00000184270,ENSG00000272196,ENSG00000170315,ENSG00000126067,ENSG00000041357,ENSG00000101843,ENSG00000159352,ENSG00000103035,ENSG00000136930,ENSG00000013275,ENSG00000100567,ENSG00000129559,ENSG00000143947,ENSG00000143106,ENSG00000130706,ENSG00000075624,ENSG00000163636…
REAC	Reproduction	97	REAC:R-HSA-1474165	1.62475e-11	28	ENSG00000278637,ENSG00000233822,ENSG00000276180,ENSG00000270882,ENSG00000276410,ENSG00000275714,ENSG00000278705,ENSG00000197837,ENSG00000277224,ENSG00000180573,ENSG00000163041,ENSG00000273802,ENSG00000132475,ENSG00000158373,ENSG00000106399,ENSG00000272196,ENSG00000124635,ENSG00000197061,ENSG00000278828,ENSG00000276966,ENSG00000122986,ENSG00000010278,ENSG00000158406,ENSG00000185130,ENSG00000197238…
REAC	DNA Double Strand Break Response	70	REAC:R-HSA-5693606	1.73693e-11	33	ENSG00000278637,ENSG00000233822,ENSG00000276180,ENSG00000270882,ENSG00000276410,ENSG00000278705,ENSG00000197837,ENSG00000277224,ENSG00000273802,ENSG00000177889,ENSG00000158373,ENSG00000124635,ENSG00000170315,ENSG00000197061,ENSG00000276966,ENSG00000158406,ENSG00000185130,ENSG00000197238,ENSG00000184678,ENSG00000197903,ENSG00000143947,ENSG00000274290,ENSG00000277157,ENSG00000162191,ENSG00000188486…
REAC	MAPK6/MAPK4 signaling	80	REAC:R-HSA-5687128	1.74614e-11	45	ENSG00000142507,ENSG00000100804,ENSG00000092010,ENSG00000099341,ENSG00000106211,ENSG00000159377,ENSG00000106588,ENSG00000170315,ENSG00000126067,ENSG00000041357,ENSG00000101843,ENSG00000159352,ENSG00000103035,ENSG00000136930,ENSG00000013275,ENSG00000100567,ENSG00000143947,ENSG00000072062,ENSG00000143106,ENSG00000163636,ENSG00000205220,ENSG00000100902,ENSG00000100764,ENSG00000108344,ENSG00000131467…
GO:CC	lytic vacuole membrane	345	GO:0098852	1.84069e-11	167	ENSG00000104341,ENSG00000042753,ENSG00000135441,ENSG00000151366,ENSG00000116586,ENSG00000117410,ENSG00000117984,ENSG00000101210,ENSG00000148175,ENSG00000109971,ENSG00000008394,ENSG00000155876,ENSG00000182220,ENSG00000106615,ENSG00000100554,ENSG00000137312,ENSG00000147416,ENSG00000019582,ENSG00000068697,ENSG00000185883,ENSG00000149357,ENSG00000109270,ENSG00000188186,ENSG00000143553,ENSG00000101558…
GO:CC	lysosomal membrane	345	GO:0005765	1.84069e-11	167	ENSG00000104341,ENSG00000042753,ENSG00000135441,ENSG00000151366,ENSG00000116586,ENSG00000117410,ENSG00000117984,ENSG00000101210,ENSG00000148175,ENSG00000109971,ENSG00000008394,ENSG00000155876,ENSG00000182220,ENSG00000106615,ENSG00000100554,ENSG00000137312,ENSG00000147416,ENSG00000019582,ENSG00000068697,ENSG00000185883,ENSG00000149357,ENSG00000109270,ENSG00000188186,ENSG00000143553,ENSG00000101558…
GO:MF	ribonucleoprotein complex binding	139	GO:0043021	1.90169e-11	97	ENSG00000125743,ENSG00000239672,ENSG00000114902,ENSG00000108561,ENSG00000105677,ENSG00000044574,ENSG00000124562,ENSG00000125835,ENSG00000106803,ENSG00000173812,ENSG00000102103,ENSG00000167088,ENSG00000143183,ENSG00000178982,ENSG00000141543,ENSG00000136986,ENSG00000137818,ENSG00000114784,ENSG00000118705,ENSG00000125870,ENSG00000166197,ENSG00000143977,ENSG00000136463,ENSG00000138430,ENSG00000122033…
REAC	Innate Immune System	783	REAC:R-HSA-168249	1.93885e-11	260	ENSG00000101439,ENSG00000160678,ENSG00000136810,ENSG00000160307,ENSG00000109107,ENSG00000149925,ENSG00000123131,ENSG00000151366,ENSG00000142507,ENSG00000116586,ENSG00000167996,ENSG00000173372,ENSG00000120509,ENSG00000177700,ENSG00000172757,ENSG00000120306,ENSG00000113558,ENSG00000011600,ENSG00000244734,ENSG00000100804,ENSG00000127951,ENSG00000117410,ENSG00000128524,ENSG00000117984,ENSG00000188229…
REAC	DNA Repair	310	REAC:R-HSA-73894	2.25968e-11	170	ENSG00000278637,ENSG00000233822,ENSG00000276180,ENSG00000270882,ENSG00000276410,ENSG00000168002,ENSG00000177700,ENSG00000278705,ENSG00000105258,ENSG00000197837,ENSG00000277224,ENSG00000180573,ENSG00000273802,ENSG00000177889,ENSG00000147669,ENSG00000158373,ENSG00000077152,ENSG00000106399,ENSG00000272196,ENSG00000124635,ENSG00000170315,ENSG00000169689,ENSG00000005075,ENSG00000197061,ENSG00000132646…
GO:CC	vacuolar membrane	393	GO:0005774	2.36195e-11	185	ENSG00000104341,ENSG00000042753,ENSG00000135441,ENSG00000151366,ENSG00000116586,ENSG00000117410,ENSG00000128524,ENSG00000117984,ENSG00000101210,ENSG00000148175,ENSG00000109971,ENSG00000008394,ENSG00000155876,ENSG00000182220,ENSG00000101460,ENSG00000106615,ENSG00000100554,ENSG00000137312,ENSG00000147416,ENSG00000019582,ENSG00000068697,ENSG00000185883,ENSG00000164081,ENSG00000149357,ENSG00000139112…
REAC	DNA Replication Pre-Initiation	76	REAC:R-HSA-69002	2.42512e-11	39	ENSG00000142507,ENSG00000100804,ENSG00000092010,ENSG00000099341,ENSG00000159377,ENSG00000106588,ENSG00000106399,ENSG00000170315,ENSG00000126067,ENSG00000041357,ENSG00000101843,ENSG00000159352,ENSG00000103035,ENSG00000136930,ENSG00000013275,ENSG00000100567,ENSG00000132383,ENSG00000143947,ENSG00000143106,ENSG00000163636,ENSG00000205220,ENSG00000100902,ENSG00000100764,ENSG00000108344,ENSG00000131467…
GO:BP	protein insertion into membrane	86	GO:0051205	2.58076e-11	48	ENSG00000108953,ENSG00000125995,ENSG00000106803,ENSG00000164615,ENSG00000150779,ENSG00000125037,ENSG00000170027,ENSG00000134809,ENSG00000171867,ENSG00000198356,ENSG00000165943,ENSG00000186010,ENSG00000127774,ENSG00000142192,ENSG00000128463,ENSG00000134308,ENSG00000099800,ENSG00000132432,ENSG00000101558,ENSG00000105583,ENSG00000134153,ENSG00000108588,ENSG00000154174,ENSG00000166913,ENSG00000002330…
GO:BP	transport along microtubule	158	GO:0010970	2.93998e-11	103	ENSG00000135441,ENSG00000100285,ENSG00000126756,ENSG00000277586,ENSG00000106211,ENSG00000109971,ENSG00000142168,ENSG00000170315,ENSG00000151929,ENSG00000142192,ENSG00000137463,ENSG00000176101,ENSG00000131966,ENSG00000143553,ENSG00000128581,ENSG00000088986,ENSG00000041353,ENSG00000125971,ENSG00000119650,ENSG00000138175,ENSG00000154277,ENSG00000149557,ENSG00000105270,ENSG00000100360,ENSG00000118096…
GO:BP	purine ribonucleotide metabolic process	365	GO:0009150	3.03446e-11	218	ENSG00000154518,ENSG00000159199,ENSG00000239672,ENSG00000155368,ENSG00000109107,ENSG00000111640,ENSG00000149925,ENSG00000011052,ENSG00000106992,ENSG00000131238,ENSG00000074800,ENSG00000164708,ENSG00000099624,ENSG00000165629,ENSG00000213689,ENSG00000097021,ENSG00000116459,ENSG00000102144,ENSG00000197977,ENSG00000119673,ENSG00000110955,ENSG00000124172,ENSG00000164978,ENSG00000241468,ENSG00000176046…
GO:BP	nucleosome assembly	99	GO:0006334	3.21447e-11	47	ENSG00000278637,ENSG00000233822,ENSG00000276180,ENSG00000270882,ENSG00000276410,ENSG00000275714,ENSG00000278705,ENSG00000197837,ENSG00000277224,ENSG00000163041,ENSG00000273802,ENSG00000203814,ENSG00000177432,ENSG00000186310,ENSG00000132475,ENSG00000158373,ENSG00000124635,ENSG00000169689,ENSG00000197061,ENSG00000278828,ENSG00000276966,ENSG00000168298,ENSG00000158406,ENSG00000185130,ENSG00000197238…
GO:MF	GTPase activity	263	GO:0003924	3.32162e-11	166	ENSG00000137267,ENSG00000162188,ENSG00000127824,ENSG00000188229,ENSG00000134594,ENSG00000101210,ENSG00000103769,ENSG00000258947,ENSG00000155876,ENSG00000143545,ENSG00000106615,ENSG00000108551,ENSG00000105649,ENSG00000087460,ENSG00000178952,ENSG00000213465,ENSG00000174021,ENSG00000128581,ENSG00000174775,ENSG00000041353,ENSG00000112210,ENSG00000134287,ENSG00000168118,ENSG00000138175,ENSG00000242616…
REAC	CLEC7A (Dectin-1) signaling	92	REAC:R-HSA-5607764	3.81854e-11	42	ENSG00000142507,ENSG00000113558,ENSG00000100804,ENSG00000092010,ENSG00000099341,ENSG00000177889,ENSG00000159377,ENSG00000106588,ENSG00000168710,ENSG00000170315,ENSG00000126067,ENSG00000041357,ENSG00000101843,ENSG00000159352,ENSG00000103035,ENSG00000198668,ENSG00000136930,ENSG00000013275,ENSG00000100567,ENSG00000143947,ENSG00000163932,ENSG00000143106,ENSG00000163636,ENSG00000205220,ENSG00000100902…
REAC	Separation of Sister Chromatids	162	REAC:R-HSA-2467813	3.96179e-11	75	ENSG00000137267,ENSG00000142507,ENSG00000100804,ENSG00000141552,ENSG00000127824,ENSG00000188229,ENSG00000092010,ENSG00000099341,ENSG00000258947,ENSG00000159377,ENSG00000106588,ENSG00000170315,ENSG00000126067,ENSG00000041357,ENSG00000101843,ENSG00000176386,ENSG00000159352,ENSG00000103035,ENSG00000136930,ENSG00000013275,ENSG00000100567,ENSG00000123810,ENSG00000143947,ENSG00000113575,ENSG00000143106…
REAC	DNA Replication	118	REAC:R-HSA-69306	3.96179e-11	50	ENSG00000142507,ENSG00000113558,ENSG00000100804,ENSG00000141552,ENSG00000092010,ENSG00000099341,ENSG00000159377,ENSG00000106588,ENSG00000106399,ENSG00000170315,ENSG00000126067,ENSG00000041357,ENSG00000101843,ENSG00000176386,ENSG00000132646,ENSG00000159352,ENSG00000103035,ENSG00000136930,ENSG00000013275,ENSG00000100567,ENSG00000168496,ENSG00000132383,ENSG00000143947,ENSG00000143106,ENSG00000163636…
REAC	Response to elevated platelet cytosolic Ca2+	106	REAC:R-HSA-76005	4.97098e-11	30	ENSG00000149925,ENSG00000102265,ENSG00000172757,ENSG00000044574,ENSG00000127824,ENSG00000113140,ENSG00000091513,ENSG00000104112,ENSG00000106538,ENSG00000142168,ENSG00000250722,ENSG00000121410,ENSG00000196262,ENSG00000198668,ENSG00000010278,ENSG00000164081,ENSG00000084234,ENSG00000100234,ENSG00000108679,ENSG00000142192,ENSG00000145050,ENSG00000102316,ENSG00000164111,ENSG00000116260,ENSG00000092969…
GO:BP	ribosomal large subunit biogenesis	68	GO:0042273	4.99385e-11	44	ENSG00000273611,ENSG00000145912,ENSG00000100138,ENSG00000037241,ENSG00000198755,ENSG00000164346,ENSG00000122034,ENSG00000161970,ENSG00000089157,ENSG00000182899,ENSG00000242372,ENSG00000197498,ENSG00000198242,ENSG00000242485,ENSG00000142676,ENSG00000172809,ENSG00000137876,ENSG00000117395,ENSG00000147604,ENSG00000117133,ENSG00000114391,ENSG00000169288,ENSG00000188846,ENSG00000147403,ENSG00000107937…
REAC	Protein ubiquitination	71	REAC:R-HSA-8852135	5.47967e-11	56	ENSG00000233822,ENSG00000276410,ENSG00000277224,ENSG00000273802,ENSG00000177889,ENSG00000155876,ENSG00000158373,ENSG00000077152,ENSG00000124635,ENSG00000170315,ENSG00000168894,ENSG00000132646,ENSG00000185130,ENSG00000136986,ENSG00000197903,ENSG00000143947,ENSG00000274290,ENSG00000108733,ENSG00000170142,ENSG00000131871,ENSG00000221983,ENSG00000150991,ENSG00000180596,ENSG00000140367,ENSG00000006712…
GO:CC	late endosome	254	GO:0005770	5.55515e-11	158	ENSG00000104341,ENSG00000168824,ENSG00000152661,ENSG00000116586,ENSG00000091513,ENSG00000103769,ENSG00000109971,ENSG00000155876,ENSG00000101460,ENSG00000170091,ENSG00000169116,ENSG00000103811,ENSG00000019582,ENSG00000068697,ENSG00000175197,ENSG00000133135,ENSG00000149357,ENSG00000188191,ENSG00000130724,ENSG00000109270,ENSG00000136986,ENSG00000188186,ENSG00000135404,ENSG00000116857,ENSG00000041353…
GO:BP	neuron death	305	GO:0070997	5.76324e-11	190	ENSG00000173267,ENSG00000111640,ENSG00000130203,ENSG00000167136,ENSG00000173372,ENSG00000044574,ENSG00000135472,ENSG00000011600,ENSG00000131238,ENSG00000100604,ENSG00000277586,ENSG00000171867,ENSG00000114023,ENSG00000087250,ENSG00000176046,ENSG00000142168,ENSG00000170315,ENSG00000117691,ENSG00000074317,ENSG00000164885,ENSG00000176171,ENSG00000175197,ENSG00000144746,ENSG00000112096,ENSG00000142192…
GO:BP	positive regulation of transport	785	GO:0051050	5.84638e-11	444	ENSG00000160678,ENSG00000266964,ENSG00000136160,ENSG00000155368,ENSG00000148834,ENSG00000130203,ENSG00000152661,ENSG00000100979,ENSG00000131238,ENSG00000108953,ENSG00000177807,ENSG00000100427,ENSG00000170027,ENSG00000170458,ENSG00000240583,ENSG00000197696,ENSG00000071553,ENSG00000148175,ENSG00000158869,ENSG00000091513,ENSG00000110651,ENSG00000163032,ENSG00000143153,ENSG00000171867,ENSG00000075142…
GO:BP	regulation of protein catabolic process	364	GO:0042176	6.41206e-11	212	ENSG00000101439,ENSG00000103363,ENSG00000104341,ENSG00000157150,ENSG00000130203,ENSG00000152661,ENSG00000102265,ENSG00000164615,ENSG00000171863,ENSG00000101210,ENSG00000092010,ENSG00000233276,ENSG00000110651,ENSG00000176046,ENSG00000104904,ENSG00000170315,ENSG00000101843,ENSG00000001630,ENSG00000186010,ENSG00000133265,ENSG00000013275,ENSG00000133135,ENSG00000100234,ENSG00000177383,ENSG00000130770…
REAC	Recruitment and ATM-mediated phosphorylation of repair and signaling proteins at DNA double strand breaks	69	REAC:R-HSA-5693565	6.43237e-11	32	ENSG00000278637,ENSG00000233822,ENSG00000276180,ENSG00000270882,ENSG00000276410,ENSG00000278705,ENSG00000197837,ENSG00000277224,ENSG00000273802,ENSG00000177889,ENSG00000158373,ENSG00000124635,ENSG00000170315,ENSG00000197061,ENSG00000276966,ENSG00000158406,ENSG00000185130,ENSG00000197238,ENSG00000184678,ENSG00000197903,ENSG00000143947,ENSG00000274290,ENSG00000277157,ENSG00000162191,ENSG00000188486…
GO:BP	ribose phosphate metabolic process	392	GO:0019693	6.50657e-11	229	ENSG00000154518,ENSG00000159199,ENSG00000239672,ENSG00000155368,ENSG00000109107,ENSG00000111640,ENSG00000149925,ENSG00000011052,ENSG00000106992,ENSG00000131238,ENSG00000074800,ENSG00000164708,ENSG00000099624,ENSG00000165629,ENSG00000213689,ENSG00000097021,ENSG00000116459,ENSG00000102144,ENSG00000197977,ENSG00000119673,ENSG00000110955,ENSG00000124172,ENSG00000164978,ENSG00000241468,ENSG00000176046…
GO:MF	GDP binding	67	GO:0019003	6.63901e-11	53	ENSG00000106615,ENSG00000213465,ENSG00000243678,ENSG00000174775,ENSG00000041353,ENSG00000168118,ENSG00000138175,ENSG00000176490,ENSG00000099246,ENSG00000127955,ENSG00000104388,ENSG00000123595,ENSG00000166128,ENSG00000169213,ENSG00000152214,ENSG00000084733,ENSG00000162595,ENSG00000172340,ENSG00000165527,ENSG00000080371,ENSG00000075785,ENSG00000134108,ENSG00000117280,ENSG00000067560,ENSG00000132341…
REAC	Signaling by Hedgehog	137	REAC:R-HSA-5358351	6.6447e-11	39	ENSG00000137267,ENSG00000142507,ENSG00000113558,ENSG00000100804,ENSG00000127824,ENSG00000188229,ENSG00000092010,ENSG00000099341,ENSG00000258947,ENSG00000159377,ENSG00000106588,ENSG00000170315,ENSG00000126067,ENSG00000041357,ENSG00000101843,ENSG00000159352,ENSG00000103035,ENSG00000136930,ENSG00000013275,ENSG00000188191,ENSG00000100567,ENSG00000087460,ENSG00000143947,ENSG00000072062,ENSG00000143106…
KEGG	Cardiac muscle contraction	73	KEGG:04260	7.21966e-11	23	ENSG00000135940,ENSG00000178741,ENSG00000184076,ENSG00000161281,ENSG00000105409,ENSG00000164919,ENSG00000176340,ENSG00000179091,ENSG00000169021,ENSG00000112695,ENSG00000143153,ENSG00000126267,ENSG00000164405,ENSG00000129244,ENSG00000173660,ENSG00000156467,ENSG00000010256,ENSG00000111775,ENSG00000131143,ENSG00000018625,ENSG00000131174,ENSG00000127184,ENSG00000186439
REAC	Platelet degranulation	101	REAC:R-HSA-114608	7.25252e-11	35	ENSG00000149925,ENSG00000102265,ENSG00000172757,ENSG00000044574,ENSG00000127824,ENSG00000113140,ENSG00000091513,ENSG00000104112,ENSG00000106538,ENSG00000142168,ENSG00000250722,ENSG00000121410,ENSG00000196262,ENSG00000198668,ENSG00000010278,ENSG00000164081,ENSG00000084234,ENSG00000100234,ENSG00000108679,ENSG00000142192,ENSG00000145050,ENSG00000102316,ENSG00000164111,ENSG00000116260,ENSG00000092969…
REAC	Beta-catenin independent WNT signaling	132	REAC:R-HSA-3858494	7.61942e-11	68	ENSG00000162188,ENSG00000042753,ENSG00000142507,ENSG00000100804,ENSG00000092010,ENSG00000099341,ENSG00000159377,ENSG00000106588,ENSG00000170315,ENSG00000126067,ENSG00000041357,ENSG00000101843,ENSG00000159352,ENSG00000103035,ENSG00000198668,ENSG00000136930,ENSG00000013275,ENSG00000100567,ENSG00000174021,ENSG00000143947,ENSG00000143106,ENSG00000126583,ENSG00000163636,ENSG00000205220,ENSG00000122705…
GO:BP	ribonucleotide metabolic process	382	GO:0009259	7.74086e-11	224	ENSG00000154518,ENSG00000159199,ENSG00000239672,ENSG00000155368,ENSG00000109107,ENSG00000111640,ENSG00000149925,ENSG00000011052,ENSG00000106992,ENSG00000131238,ENSG00000074800,ENSG00000164708,ENSG00000099624,ENSG00000165629,ENSG00000213689,ENSG00000097021,ENSG00000116459,ENSG00000102144,ENSG00000197977,ENSG00000119673,ENSG00000110955,ENSG00000124172,ENSG00000164978,ENSG00000241468,ENSG00000176046…
GO:BP	purine-containing compound biosynthetic process	187	GO:0072522	8.3592e-11	122	ENSG00000154518,ENSG00000159199,ENSG00000239672,ENSG00000149925,ENSG00000011052,ENSG00000106992,ENSG00000131238,ENSG00000074800,ENSG00000099624,ENSG00000165629,ENSG00000097021,ENSG00000116459,ENSG00000197977,ENSG00000110955,ENSG00000124172,ENSG00000164978,ENSG00000241468,ENSG00000169020,ENSG00000099797,ENSG00000118402,ENSG00000241837,ENSG00000185883,ENSG00000167863,ENSG00000198931,ENSG00000154723…
KEGG	Spinocerebellar ataxia	131	KEGG:05017	8.90834e-11	83	ENSG00000142507,ENSG00000100804,ENSG00000105143,ENSG00000172115,ENSG00000165637,ENSG00000099341,ENSG00000159377,ENSG00000106588,ENSG00000126067,ENSG00000041357,ENSG00000159352,ENSG00000103035,ENSG00000151729,ENSG00000136930,ENSG00000013275,ENSG00000213585,ENSG00000100567,ENSG00000155511,ENSG00000143106,ENSG00000126583,ENSG00000130706,ENSG00000163636,ENSG00000100902,ENSG00000108179,ENSG00000005022…
GO:BP	vesicle organization	308	GO:0016050	9.02518e-11	183	ENSG00000263620,ENSG00000104341,ENSG00000181029,ENSG00000135441,ENSG00000102003,ENSG00000101955,ENSG00000085063,ENSG00000132639,ENSG00000103769,ENSG00000143545,ENSG00000007255,ENSG00000105649,ENSG00000149357,ENSG00000249915,ENSG00000086300,ENSG00000054116,ENSG00000130724,ENSG00000155511,ENSG00000131475,ENSG00000124145,ENSG00000162517,ENSG00000196655,ENSG00000019505,ENSG00000187446,ENSG00000143553…
REAC	Cyclin E associated events during G1/S transition	81	REAC:R-HSA-69202	9.40992e-11	46	ENSG00000142507,ENSG00000113558,ENSG00000100804,ENSG00000092010,ENSG00000099341,ENSG00000159377,ENSG00000106588,ENSG00000170315,ENSG00000126067,ENSG00000041357,ENSG00000101843,ENSG00000159352,ENSG00000103035,ENSG00000136930,ENSG00000013275,ENSG00000100567,ENSG00000143947,ENSG00000143106,ENSG00000163636,ENSG00000205220,ENSG00000100902,ENSG00000100764,ENSG00000108344,ENSG00000131467,ENSG00000008018…
GO:BP	carbohydrate derivative metabolic process	985	GO:1901135	9.42949e-11	519	ENSG00000101439,ENSG00000154518,ENSG00000159199,ENSG00000239672,ENSG00000163463,ENSG00000155368,ENSG00000109107,ENSG00000111640,ENSG00000149925,ENSG00000132329,ENSG00000129562,ENSG00000011052,ENSG00000106992,ENSG00000174684,ENSG00000169738,ENSG00000131238,ENSG00000074800,ENSG00000164708,ENSG00000183098,ENSG00000112667,ENSG00000099624,ENSG00000165629,ENSG00000213689,ENSG00000097021,ENSG00000116459…
GO:BP	synapse organization	396	GO:0050808	1.01357e-10	225	ENSG00000173267,ENSG00000187957,ENSG00000130203,ENSG00000173372,ENSG00000173369,ENSG00000172757,ENSG00000183098,ENSG00000174938,ENSG00000100285,ENSG00000148798,ENSG00000151834,ENSG00000113140,ENSG00000159189,ENSG00000277586,ENSG00000171867,ENSG00000109971,ENSG00000022355,ENSG00000150625,ENSG00000074317,ENSG00000164885,ENSG00000102924,ENSG00000107742,ENSG00000250479,ENSG00000105649,ENSG00000132692…
GO:MF	proton-transporting ATP synthase activity, rotational mechanism	17	GO:0046933	1.04023e-10	14	ENSG00000099624,ENSG00000165629,ENSG00000116459,ENSG00000110955,ENSG00000124172,ENSG00000241468,ENSG00000169020,ENSG00000241837,ENSG00000185883,ENSG00000167863,ENSG00000154723,ENSG00000167283,ENSG00000114573,ENSG00000152234
GO:BP	protein targeting to mitochondrion	97	GO:0006626	1.05472e-10	58	ENSG00000125995,ENSG00000150779,ENSG00000134809,ENSG00000198258,ENSG00000265354,ENSG00000126768,ENSG00000100300,ENSG00000186010,ENSG00000151929,ENSG00000137463,ENSG00000130770,ENSG00000175768,ENSG00000099800,ENSG00000143575,ENSG00000154174,ENSG00000214253,ENSG00000109519,ENSG00000196683,ENSG00000163528,ENSG00000080824,ENSG00000185825,ENSG00000105185,ENSG00000075336,ENSG00000100575,ENSG00000110711…
REAC	Nonhomologous End-Joining (NHEJ)	61	REAC:R-HSA-5693571	1.07623e-10	19	ENSG00000278637,ENSG00000233822,ENSG00000276180,ENSG00000270882,ENSG00000276410,ENSG00000278705,ENSG00000197837,ENSG00000277224,ENSG00000273802,ENSG00000177889,ENSG00000158373,ENSG00000124635,ENSG00000197061,ENSG00000276966,ENSG00000158406,ENSG00000185130,ENSG00000197238,ENSG00000184678,ENSG00000197903
REAC	COPI-mediated anterograde transport	89	REAC:R-HSA-6807878	1.17116e-10	70	ENSG00000137267,ENSG00000105669,ENSG00000127824,ENSG00000188229,ENSG00000085063,ENSG00000258947,ENSG00000137100,ENSG00000134970,ENSG00000131966,ENSG00000088986,ENSG00000104671,ENSG00000134287,ENSG00000138107,ENSG00000105402,ENSG00000077549,ENSG00000167552,ENSG00000166557,ENSG00000137285,ENSG00000104833,ENSG00000184840,ENSG00000111481,ENSG00000123416,ENSG00000175203,ENSG00000125814,ENSG00000105438…
GO:BP	organophosphate biosynthetic process	544	GO:0090407	1.19181e-10	298	ENSG00000154518,ENSG00000159199,ENSG00000239672,ENSG00000149925,ENSG00000011052,ENSG00000106992,ENSG00000166165,ENSG00000169738,ENSG00000131238,ENSG00000074800,ENSG00000099624,ENSG00000165629,ENSG00000097021,ENSG00000116459,ENSG00000110536,ENSG00000164687,ENSG00000197977,ENSG00000110955,ENSG00000277161,ENSG00000124172,ENSG00000116171,ENSG00000164978,ENSG00000241468,ENSG00000169020,ENSG00000099797…
GO:BP	neuron projection development	892	GO:0031175	1.20641e-10	471	ENSG00000239672,ENSG00000160307,ENSG00000189058,ENSG00000130203,ENSG00000135441,ENSG00000152661,ENSG00000197956,ENSG00000172757,ENSG00000044574,ENSG00000100285,ENSG00000102103,ENSG00000008324,ENSG00000277586,ENSG00000132639,ENSG00000103769,ENSG00000104435,ENSG00000258947,ENSG00000135744,ENSG00000087250,ENSG00000104332,ENSG00000129244,ENSG00000142168,ENSG00000150625,ENSG00000143545,ENSG00000170315…
GO:BP	regulation of DNA recombination at telomere	30	GO:0072695	1.26128e-10	14	ENSG00000278637,ENSG00000276180,ENSG00000270882,ENSG00000168002,ENSG00000177700,ENSG00000278705,ENSG00000105258,ENSG00000197837,ENSG00000147669,ENSG00000005075,ENSG00000197061,ENSG00000276966,ENSG00000158406,ENSG00000197238
GO:BP	negative regulation of DNA recombination at telomere	30	GO:0048239	1.26128e-10	14	ENSG00000278637,ENSG00000276180,ENSG00000270882,ENSG00000168002,ENSG00000177700,ENSG00000278705,ENSG00000105258,ENSG00000197837,ENSG00000147669,ENSG00000005075,ENSG00000197061,ENSG00000276966,ENSG00000158406,ENSG00000197238
REAC	Neuronal System	346	REAC:R-HSA-112316	1.41199e-10	208	ENSG00000137267,ENSG00000162188,ENSG00000105143,ENSG00000127824,ENSG00000188229,ENSG00000177807,ENSG00000111275,ENSG00000151834,ENSG00000079215,ENSG00000156298,ENSG00000093010,ENSG00000277586,ENSG00000132639,ENSG00000258947,ENSG00000109971,ENSG00000022355,ENSG00000153822,ENSG00000136750,ENSG00000137312,ENSG00000198668,ENSG00000105649,ENSG00000144746,ENSG00000109738,ENSG00000156642,ENSG00000188191…
REAC	Autophagy	137	REAC:R-HSA-9612973	1.52971e-10	66	ENSG00000137267,ENSG00000116586,ENSG00000244734,ENSG00000127824,ENSG00000188229,ENSG00000258947,ENSG00000177889,ENSG00000109971,ENSG00000155876,ENSG00000069509,ENSG00000170315,ENSG00000101460,ENSG00000106615,ENSG00000214736,ENSG00000129538,ENSG00000149357,ENSG00000213585,ENSG00000139112,ENSG00000130724,ENSG00000109270,ENSG00000175768,ENSG00000116288,ENSG00000170296,ENSG00000143947,ENSG00000188186…
GO:CC	vacuolar lumen	142	GO:0005775	1.59126e-10	56	ENSG00000168824,ENSG00000131238,ENSG00000117984,ENSG00000183098,ENSG00000188229,ENSG00000051620,ENSG00000164687,ENSG00000109971,ENSG00000087086,ENSG00000122176,ENSG00000170091,ENSG00000019582,ENSG00000132692,ENSG00000169439,ENSG00000124145,ENSG00000086289,ENSG00000076716,ENSG00000104763,ENSG00000131966,ENSG00000163932,ENSG00000170043,ENSG00000179163,ENSG00000137563,ENSG00000114646,ENSG00000137575…
REAC	ESR-mediated signaling	180	REAC:R-HSA-8939211	1.61277e-10	31	ENSG00000278637,ENSG00000233822,ENSG00000276180,ENSG00000270882,ENSG00000162188,ENSG00000276410,ENSG00000168002,ENSG00000177700,ENSG00000275714,ENSG00000278705,ENSG00000105258,ENSG00000117984,ENSG00000197837,ENSG00000277224,ENSG00000180573,ENSG00000163041,ENSG00000273802,ENSG00000106211,ENSG00000147669,ENSG00000132475,ENSG00000158373,ENSG00000272196,ENSG00000124635,ENSG00000005075,ENSG00000197061…
REAC	Late Phase of HIV Life Cycle	126	REAC:R-HSA-162599	1.64598e-10	86	ENSG00000103363,ENSG00000168002,ENSG00000177700,ENSG00000105258,ENSG00000147669,ENSG00000154582,ENSG00000197780,ENSG00000170315,ENSG00000005075,ENSG00000196262,ENSG00000130724,ENSG00000272047,ENSG00000099901,ENSG00000143947,ENSG00000204356,ENSG00000009844,ENSG00000099817,ENSG00000213246,ENSG00000178913,ENSG00000137947,ENSG00000221983,ENSG00000083937,ENSG00000150991,ENSG00000254505,ENSG00000188342…
GO:BP	ribose phosphate biosynthetic process	181	GO:0046390	1.67027e-10	98	ENSG00000154518,ENSG00000159199,ENSG00000239672,ENSG00000149925,ENSG00000011052,ENSG00000106992,ENSG00000131238,ENSG00000074800,ENSG00000099624,ENSG00000165629,ENSG00000097021,ENSG00000116459,ENSG00000197977,ENSG00000110955,ENSG00000124172,ENSG00000164978,ENSG00000241468,ENSG00000169020,ENSG00000099797,ENSG00000118402,ENSG00000241837,ENSG00000185883,ENSG00000167863,ENSG00000198931,ENSG00000154723…
GO:MF	hydrolase activity, acting on acid anhydrides, in phosphorus-containing anhydrides	438	GO:0016818	1.68846e-10	247	ENSG00000137267,ENSG00000162188,ENSG00000127824,ENSG00000188229,ENSG00000134594,ENSG00000101210,ENSG00000103769,ENSG00000170634,ENSG00000258947,ENSG00000155876,ENSG00000164978,ENSG00000143545,ENSG00000180817,ENSG00000106268,ENSG00000106615,ENSG00000108551,ENSG00000105649,ENSG00000135778,ENSG00000087460,ENSG00000178952,ENSG00000213465,ENSG00000174021,ENSG00000128581,ENSG00000174775,ENSG00000112796…
REAC	Interleukin-1 signaling	91	REAC:R-HSA-9020702	1.71925e-10	40	ENSG00000160307,ENSG00000142507,ENSG00000113558,ENSG00000100804,ENSG00000092010,ENSG00000099341,ENSG00000177889,ENSG00000159377,ENSG00000106588,ENSG00000170315,ENSG00000126067,ENSG00000041357,ENSG00000101843,ENSG00000159352,ENSG00000103035,ENSG00000136930,ENSG00000013275,ENSG00000100567,ENSG00000142192,ENSG00000143947,ENSG00000143106,ENSG00000163636,ENSG00000205220,ENSG00000100902,ENSG00000100387…
REAC	Epigenetic regulation of gene expression	124	REAC:R-HSA-212165	1.75676e-10	27	ENSG00000278637,ENSG00000233822,ENSG00000276180,ENSG00000270882,ENSG00000276410,ENSG00000177700,ENSG00000275714,ENSG00000278705,ENSG00000197837,ENSG00000277224,ENSG00000180573,ENSG00000163041,ENSG00000273802,ENSG00000147669,ENSG00000132475,ENSG00000158373,ENSG00000272196,ENSG00000124635,ENSG00000197061,ENSG00000278828,ENSG00000276966,ENSG00000158406,ENSG00000185130,ENSG00000197238,ENSG00000272047…
GO:BP	small molecule biosynthetic process	548	GO:0044283	1.78497e-10	284	ENSG00000004779,ENSG00000109107,ENSG00000111640,ENSG00000149925,ENSG00000130203,ENSG00000100979,ENSG00000107317,ENSG00000188611,ENSG00000074800,ENSG00000130208,ENSG00000164708,ENSG00000112667,ENSG00000072506,ENSG00000014641,ENSG00000114115,ENSG00000240972,ENSG00000097021,ENSG00000079215,ENSG00000166228,ENSG00000164687,ENSG00000102144,ENSG00000233276,ENSG00000197977,ENSG00000135069,ENSG00000120053…
GO:BP	antigen processing and presentation of exogenous peptide antigen via MHC class I, TAP-dependent	61	GO:0002479	1.93164e-10	36	ENSG00000142507,ENSG00000100804,ENSG00000092010,ENSG00000099341,ENSG00000159377,ENSG00000106588,ENSG00000167004,ENSG00000126067,ENSG00000041357,ENSG00000101843,ENSG00000159352,ENSG00000103035,ENSG00000136930,ENSG00000013275,ENSG00000100567,ENSG00000166710,ENSG00000143106,ENSG00000165168,ENSG00000163636,ENSG00000205220,ENSG00000100902,ENSG00000138448,ENSG00000100764,ENSG00000108344,ENSG00000131467…
GO:BP	endomembrane system organization	501	GO:0010256	1.93164e-10	284	ENSG00000104341,ENSG00000135441,ENSG00000102003,ENSG00000106803,ENSG00000164615,ENSG00000125037,ENSG00000132639,ENSG00000103769,ENSG00000148180,ENSG00000171867,ENSG00000198356,ENSG00000149196,ENSG00000142168,ENSG00000160606,ENSG00000137312,ENSG00000010278,ENSG00000105649,ENSG00000127774,ENSG00000149357,ENSG00000143337,ENSG00000086300,ENSG00000134970,ENSG00000142192,ENSG00000175334,ENSG00000130724…
GO:BP	regulation of neuron projection development	414	GO:0010975	2.05042e-10	234	ENSG00000239672,ENSG00000130203,ENSG00000172757,ENSG00000044574,ENSG00000102103,ENSG00000008324,ENSG00000277586,ENSG00000132639,ENSG00000103769,ENSG00000104435,ENSG00000135744,ENSG00000087250,ENSG00000104332,ENSG00000129244,ENSG00000164885,ENSG00000103260,ENSG00000156642,ENSG00000154096,ENSG00000169439,ENSG00000099901,ENSG00000100097,ENSG00000166710,ENSG00000243678,ENSG00000143553,ENSG00000171617…
GO:CC	small nuclear ribonucleoprotein complex	67	GO:0030532	2.12601e-10	50	ENSG00000125743,ENSG00000169976,ENSG00000124562,ENSG00000125835,ENSG00000115128,ENSG00000100138,ENSG00000167088,ENSG00000130520,ENSG00000141759,ENSG00000125870,ENSG00000143977,ENSG00000077312,ENSG00000164609,ENSG00000182004,ENSG00000102241,ENSG00000146007,ENSG00000100410,ENSG00000204392,ENSG00000171960,ENSG00000139343,ENSG00000170860,ENSG00000130332,ENSG00000105618,ENSG00000101161,ENSG00000189091…
GO:CC	neuron projection cytoplasm	91	GO:0120111	2.12601e-10	65	ENSG00000135441,ENSG00000102103,ENSG00000277586,ENSG00000106211,ENSG00000142168,ENSG00000116729,ENSG00000127022,ENSG00000139112,ENSG00000137463,ENSG00000099901,ENSG00000121905,ENSG00000131966,ENSG00000143553,ENSG00000088986,ENSG00000041353,ENSG00000154277,ENSG00000169282,ENSG00000102401,ENSG00000130643,ENSG00000047579,ENSG00000070718,ENSG00000080371,ENSG00000134108,ENSG00000131437,ENSG00000153187…
REAC	ER to Golgi Anterograde Transport	139	REAC:R-HSA-199977	2.13214e-10	96	ENSG00000137267,ENSG00000181029,ENSG00000105669,ENSG00000127824,ENSG00000188229,ENSG00000085063,ENSG00000258947,ENSG00000137100,ENSG00000007255,ENSG00000134970,ENSG00000054116,ENSG00000155511,ENSG00000196655,ENSG00000131966,ENSG00000170043,ENSG00000088986,ENSG00000104671,ENSG00000134287,ENSG00000138107,ENSG00000105402,ENSG00000077549,ENSG00000167552,ENSG00000166557,ENSG00000137285,ENSG00000104833…
GO:MF	hydrolase activity, acting on acid anhydrides	439	GO:0016817	2.15291e-10	247	ENSG00000137267,ENSG00000162188,ENSG00000127824,ENSG00000188229,ENSG00000134594,ENSG00000101210,ENSG00000103769,ENSG00000170634,ENSG00000258947,ENSG00000155876,ENSG00000164978,ENSG00000143545,ENSG00000180817,ENSG00000106268,ENSG00000106615,ENSG00000108551,ENSG00000105649,ENSG00000135778,ENSG00000087460,ENSG00000178952,ENSG00000213465,ENSG00000174021,ENSG00000128581,ENSG00000174775,ENSG00000112796…
GO:CC	integral component of mitochondrial inner membrane	56	GO:0031305	2.5325e-10	45	ENSG00000229833,ENSG00000184831,ENSG00000173171,ENSG00000284194,ENSG00000265354,ENSG00000174917,ENSG00000126768,ENSG00000250479,ENSG00000133983,ENSG00000175701,ENSG00000143158,ENSG00000183978,ENSG00000113013,ENSG00000173436,ENSG00000204922,ENSG00000060762,ENSG00000165678,ENSG00000075415,ENSG00000183172,ENSG00000183605,ENSG00000159685,ENSG00000164051,ENSG00000100347,ENSG00000141385,ENSG00000128654…
GO:CC	intrinsic component of mitochondrial inner membrane	56	GO:0031304	2.5325e-10	45	ENSG00000229833,ENSG00000184831,ENSG00000173171,ENSG00000284194,ENSG00000265354,ENSG00000174917,ENSG00000126768,ENSG00000250479,ENSG00000133983,ENSG00000175701,ENSG00000143158,ENSG00000183978,ENSG00000113013,ENSG00000173436,ENSG00000204922,ENSG00000060762,ENSG00000165678,ENSG00000075415,ENSG00000183172,ENSG00000183605,ENSG00000159685,ENSG00000164051,ENSG00000100347,ENSG00000141385,ENSG00000128654…
GO:BP	antigen processing and presentation of exogenous peptide antigen via MHC class I	66	GO:0042590	2.62447e-10	46	ENSG00000142507,ENSG00000100804,ENSG00000092010,ENSG00000158869,ENSG00000099341,ENSG00000159377,ENSG00000106588,ENSG00000167004,ENSG00000126067,ENSG00000041357,ENSG00000101843,ENSG00000159352,ENSG00000103035,ENSG00000136930,ENSG00000013275,ENSG00000100567,ENSG00000166710,ENSG00000143106,ENSG00000165168,ENSG00000163636,ENSG00000205220,ENSG00000100902,ENSG00000138448,ENSG00000100764,ENSG00000108344…
REAC	Cyclin A:Cdk2-associated events at S phase entry	83	REAC:R-HSA-69656	2.73874e-10	46	ENSG00000142507,ENSG00000113558,ENSG00000100804,ENSG00000092010,ENSG00000099341,ENSG00000159377,ENSG00000106588,ENSG00000170315,ENSG00000126067,ENSG00000041357,ENSG00000101843,ENSG00000159352,ENSG00000103035,ENSG00000136930,ENSG00000013275,ENSG00000100567,ENSG00000143947,ENSG00000143106,ENSG00000163636,ENSG00000205220,ENSG00000100902,ENSG00000100764,ENSG00000108344,ENSG00000131467,ENSG00000008018…
GO:BP	amyloid fibril formation	73	GO:1990000	2.74626e-10	25	ENSG00000101439,ENSG00000278637,ENSG00000276180,ENSG00000270882,ENSG00000205155,ENSG00000130203,ENSG00000109846,ENSG00000275714,ENSG00000278705,ENSG00000197837,ENSG00000143256,ENSG00000163041,ENSG00000148180,ENSG00000136156,ENSG00000132475,ENSG00000170315,ENSG00000197061,ENSG00000278828,ENSG00000276966,ENSG00000158406,ENSG00000197238,ENSG00000142192,ENSG00000166710,ENSG00000155959,ENSG00000143947
GO:CC	mitochondrial outer membrane translocase complex	21	GO:0005742	2.79662e-10	19	ENSG00000184831,ENSG00000173171,ENSG00000174917,ENSG00000214736,ENSG00000175768,ENSG00000113013,ENSG00000154174,ENSG00000196683,ENSG00000173436,ENSG00000100216,ENSG00000130204,ENSG00000159685,ENSG00000100347,ENSG00000128654,ENSG00000155008,ENSG00000177034,ENSG00000132305,ENSG00000173726,ENSG00000106554
GO:BP	post-translational protein modification	317	GO:0043687	3.05103e-10	188	ENSG00000101439,ENSG00000103363,ENSG00000130203,ENSG00000142507,ENSG00000101938,ENSG00000102265,ENSG00000113558,ENSG00000100804,ENSG00000089199,ENSG00000092010,ENSG00000099341,ENSG00000091513,ENSG00000104112,ENSG00000103769,ENSG00000159377,ENSG00000106588,ENSG00000143545,ENSG00000154582,ENSG00000107872,ENSG00000126067,ENSG00000041357,ENSG00000101843,ENSG00000159352,ENSG00000103035,ENSG00000136930…
GO:BP	purine ribonucleotide biosynthetic process	161	GO:0009152	3.24604e-10	106	ENSG00000154518,ENSG00000159199,ENSG00000239672,ENSG00000149925,ENSG00000011052,ENSG00000106992,ENSG00000131238,ENSG00000074800,ENSG00000099624,ENSG00000165629,ENSG00000097021,ENSG00000116459,ENSG00000197977,ENSG00000110955,ENSG00000124172,ENSG00000164978,ENSG00000241468,ENSG00000169020,ENSG00000099797,ENSG00000118402,ENSG00000241837,ENSG00000185883,ENSG00000167863,ENSG00000198931,ENSG00000154723…
GO:CC	proteasome accessory complex	25	GO:0022624	3.31916e-10	23	ENSG00000092010,ENSG00000099341,ENSG00000101843,ENSG00000159352,ENSG00000103035,ENSG00000013275,ENSG00000130706,ENSG00000163636,ENSG00000100764,ENSG00000108344,ENSG00000131467,ENSG00000087191,ENSG00000165916,ENSG00000161057,ENSG00000115233,ENSG00000185627,ENSG00000173692,ENSG00000127922,ENSG00000175166,ENSG00000100519,ENSG00000100911,ENSG00000110801,ENSG00000197170
REAC	HATs acetylate histones	115	REAC:R-HSA-3214847	3.73563e-10	26	ENSG00000278637,ENSG00000233822,ENSG00000276180,ENSG00000270882,ENSG00000276410,ENSG00000275714,ENSG00000278705,ENSG00000197837,ENSG00000277224,ENSG00000180573,ENSG00000273802,ENSG00000203814,ENSG00000181218,ENSG00000158373,ENSG00000184270,ENSG00000272196,ENSG00000124635,ENSG00000197061,ENSG00000278828,ENSG00000276966,ENSG00000163159,ENSG00000158406,ENSG00000185130,ENSG00000197238,ENSG00000184678…
GO:CC	Golgi apparatus subcompartment	768	GO:0098791	3.77758e-10	393	ENSG00000205155,ENSG00000168824,ENSG00000152661,ENSG00000105669,ENSG00000174684,ENSG00000162407,ENSG00000188611,ENSG00000184831,ENSG00000085063,ENSG00000134594,ENSG00000132639,ENSG00000103769,ENSG00000136156,ENSG00000139970,ENSG00000143545,ENSG00000171004,ENSG00000170091,ENSG00000116729,ENSG00000169116,ENSG00000143183,ENSG00000106615,ENSG00000136750,ENSG00000007255,ENSG00000019582,ENSG00000166428…
GO:BP	cellular response to hypoxia	181	GO:0071456	3.85242e-10	80	ENSG00000106153,ENSG00000103363,ENSG00000160307,ENSG00000142507,ENSG00000167136,ENSG00000100804,ENSG00000074800,ENSG00000240583,ENSG00000092010,ENSG00000102144,ENSG00000099341,ENSG00000159377,ENSG00000106588,ENSG00000114023,ENSG00000087250,ENSG00000104332,ENSG00000154582,ENSG00000170315,ENSG00000102760,ENSG00000126067,ENSG00000041357,ENSG00000101843,ENSG00000176171,ENSG00000159352,ENSG00000103035…
GO:MF	pyrophosphatase activity	427	GO:0016462	3.87901e-10	241	ENSG00000137267,ENSG00000162188,ENSG00000127824,ENSG00000188229,ENSG00000134594,ENSG00000101210,ENSG00000103769,ENSG00000258947,ENSG00000155876,ENSG00000164978,ENSG00000143545,ENSG00000180817,ENSG00000106268,ENSG00000106615,ENSG00000108551,ENSG00000105649,ENSG00000135778,ENSG00000087460,ENSG00000178952,ENSG00000213465,ENSG00000174021,ENSG00000128581,ENSG00000174775,ENSG00000112796,ENSG00000041353…
GO:BP	regulation of trans-synaptic signaling	389	GO:0099177	4.45198e-10	224	ENSG00000173267,ENSG00000160307,ENSG00000168824,ENSG00000130203,ENSG00000102003,ENSG00000011600,ENSG00000172137,ENSG00000177807,ENSG00000079215,ENSG00000170027,ENSG00000164687,ENSG00000132639,ENSG00000103769,ENSG00000171867,ENSG00000135744,ENSG00000127838,ENSG00000164885,ENSG00000102924,ENSG00000137312,ENSG00000141543,ENSG00000198668,ENSG00000105649,ENSG00000157404,ENSG00000156642,ENSG00000188191…
GO:BP	neuron apoptotic process	206	GO:0051402	4.62179e-10	135	ENSG00000111640,ENSG00000130203,ENSG00000044574,ENSG00000135472,ENSG00000011600,ENSG00000131238,ENSG00000277586,ENSG00000171867,ENSG00000114023,ENSG00000087250,ENSG00000176046,ENSG00000142168,ENSG00000074317,ENSG00000164885,ENSG00000176171,ENSG00000175197,ENSG00000112096,ENSG00000142192,ENSG00000168329,ENSG00000116288,ENSG00000092969,ENSG00000174775,ENSG00000126583,ENSG00000122756,ENSG00000110492…
GO:CC	U2-type catalytic step 2 spliceosome	30	GO:0071007	4.85967e-10	28	ENSG00000125743,ENSG00000125835,ENSG00000167088,ENSG00000125870,ENSG00000150316,ENSG00000143977,ENSG00000117614,ENSG00000182004,ENSG00000101343,ENSG00000110107,ENSG00000096401,ENSG00000116752,ENSG00000137168,ENSG00000106245,ENSG00000139343,ENSG00000100603,ENSG00000084072,ENSG00000086589,ENSG00000076924,ENSG00000100028,ENSG00000163510,ENSG00000131876,ENSG00000174231,ENSG00000171566,ENSG00000060688…
GO:BP	ribosomal small subunit biogenesis	72	GO:0042274	4.88942e-10	52	ENSG00000083845,ENSG00000171863,ENSG00000100138,ENSG00000185088,ENSG00000171858,ENSG00000182774,ENSG00000272047,ENSG00000115268,ENSG00000138326,ENSG00000118181,ENSG00000125445,ENSG00000065183,ENSG00000105193,ENSG00000007520,ENSG00000158526,ENSG00000160256,ENSG00000172809,ENSG00000124614,ENSG00000164587,ENSG00000233927,ENSG00000181991,ENSG00000142937,ENSG00000124541,ENSG00000227057,ENSG00000079246…
GO:BP	ribosome assembly	59	GO:0042255	4.98953e-10	35	ENSG00000108561,ENSG00000083845,ENSG00000185088,ENSG00000115268,ENSG00000125445,ENSG00000089157,ENSG00000242372,ENSG00000197498,ENSG00000198242,ENSG00000242485,ENSG00000142676,ENSG00000172809,ENSG00000137876,ENSG00000124614,ENSG00000164587,ENSG00000114391,ENSG00000233927,ENSG00000181991,ENSG00000147403,ENSG00000079246,ENSG00000132591,ENSG00000122140,ENSG00000082515,ENSG00000105372,ENSG00000126524…
REAC	Processing of DNA double-strand break ends	90	REAC:R-HSA-5693607	5.42126e-10	24	ENSG00000278637,ENSG00000233822,ENSG00000276180,ENSG00000270882,ENSG00000276410,ENSG00000278705,ENSG00000197837,ENSG00000277224,ENSG00000273802,ENSG00000177889,ENSG00000158373,ENSG00000106399,ENSG00000124635,ENSG00000170315,ENSG00000197061,ENSG00000276966,ENSG00000158406,ENSG00000185130,ENSG00000197238,ENSG00000184678,ENSG00000197903,ENSG00000132383,ENSG00000143947,ENSG00000274290
REAC	Class I MHC mediated antigen processing & presentation	338	REAC:R-HSA-983169	5.4968e-10	193	ENSG00000103363,ENSG00000142507,ENSG00000044574,ENSG00000113558,ENSG00000100804,ENSG00000106803,ENSG00000141552,ENSG00000170458,ENSG00000092010,ENSG00000099341,ENSG00000177889,ENSG00000159377,ENSG00000106588,ENSG00000167004,ENSG00000154582,ENSG00000170315,ENSG00000107872,ENSG00000126067,ENSG00000041357,ENSG00000101843,ENSG00000176386,ENSG00000129055,ENSG00000159352,ENSG00000103035,ENSG00000127022…
GO:CC	integral component of endoplasmic reticulum membrane	134	GO:0030176	5.61672e-10	96	ENSG00000117594,ENSG00000114902,ENSG00000044574,ENSG00000164615,ENSG00000125037,ENSG00000197977,ENSG00000167004,ENSG00000139970,ENSG00000099797,ENSG00000143183,ENSG00000118402,ENSG00000127022,ENSG00000019582,ENSG00000127774,ENSG00000136986,ENSG00000074696,ENSG00000128463,ENSG00000133872,ENSG00000179085,ENSG00000073737,ENSG00000166710,ENSG00000154153,ENSG00000105583,ENSG00000134153,ENSG00000108588…
GO:BP	regulation of cellular protein catabolic process	238	GO:1903362	5.67608e-10	145	ENSG00000103363,ENSG00000104341,ENSG00000130203,ENSG00000164615,ENSG00000171863,ENSG00000092010,ENSG00000233276,ENSG00000110651,ENSG00000176046,ENSG00000170315,ENSG00000101843,ENSG00000133265,ENSG00000013275,ENSG00000133135,ENSG00000177383,ENSG00000130770,ENSG00000188021,ENSG00000116288,ENSG00000147065,ENSG00000170296,ENSG00000072062,ENSG00000095970,ENSG00000126583,ENSG00000115539,ENSG00000103266…
GO:BP	cellular response to oxygen levels	207	GO:0071453	5.71306e-10	60	ENSG00000106153,ENSG00000103363,ENSG00000160307,ENSG00000142507,ENSG00000167136,ENSG00000100804,ENSG00000074800,ENSG00000240583,ENSG00000071553,ENSG00000092010,ENSG00000102144,ENSG00000099341,ENSG00000159377,ENSG00000106588,ENSG00000114023,ENSG00000087250,ENSG00000104332,ENSG00000154582,ENSG00000170315,ENSG00000102760,ENSG00000126067,ENSG00000041357,ENSG00000101843,ENSG00000176171,ENSG00000159352…
GO:MF	guanyl ribonucleotide binding	344	GO:0032561	6.21576e-10	209	ENSG00000239672,ENSG00000137267,ENSG00000166922,ENSG00000127824,ENSG00000188229,ENSG00000134594,ENSG00000101210,ENSG00000103769,ENSG00000258947,ENSG00000155876,ENSG00000164978,ENSG00000143545,ENSG00000106615,ENSG00000168298,ENSG00000108551,ENSG00000105649,ENSG00000087460,ENSG00000178952,ENSG00000213465,ENSG00000243678,ENSG00000128581,ENSG00000174775,ENSG00000166197,ENSG00000041353,ENSG00000138430…
GO:MF	guanyl nucleotide binding	344	GO:0019001	6.21576e-10	209	ENSG00000239672,ENSG00000137267,ENSG00000166922,ENSG00000127824,ENSG00000188229,ENSG00000134594,ENSG00000101210,ENSG00000103769,ENSG00000258947,ENSG00000155876,ENSG00000164978,ENSG00000143545,ENSG00000106615,ENSG00000168298,ENSG00000108551,ENSG00000105649,ENSG00000087460,ENSG00000178952,ENSG00000213465,ENSG00000243678,ENSG00000128581,ENSG00000174775,ENSG00000166197,ENSG00000041353,ENSG00000138430…
GO:BP	modulation of chemical synaptic transmission	388	GO:0050804	6.34026e-10	223	ENSG00000173267,ENSG00000160307,ENSG00000168824,ENSG00000130203,ENSG00000102003,ENSG00000011600,ENSG00000172137,ENSG00000177807,ENSG00000079215,ENSG00000170027,ENSG00000132639,ENSG00000103769,ENSG00000171867,ENSG00000135744,ENSG00000127838,ENSG00000164885,ENSG00000102924,ENSG00000137312,ENSG00000141543,ENSG00000198668,ENSG00000105649,ENSG00000157404,ENSG00000156642,ENSG00000188191,ENSG00000018625…
GO:BP	regulation of proteolysis involved in cellular protein catabolic process	205	GO:1903050	7.96702e-10	129	ENSG00000103363,ENSG00000130203,ENSG00000164615,ENSG00000171863,ENSG00000092010,ENSG00000233276,ENSG00000176046,ENSG00000170315,ENSG00000101843,ENSG00000133265,ENSG00000013275,ENSG00000177383,ENSG00000130770,ENSG00000188021,ENSG00000116288,ENSG00000170296,ENSG00000072062,ENSG00000095970,ENSG00000126583,ENSG00000115539,ENSG00000103266,ENSG00000096384,ENSG00000162511,ENSG00000162191,ENSG00000100387…
REAC	Clathrin-mediated endocytosis	134	REAC:R-HSA-8856828	8.20897e-10	79	ENSG00000042753,ENSG00000091513,ENSG00000109971,ENSG00000170315,ENSG00000129559,ENSG00000188021,ENSG00000107295,ENSG00000198612,ENSG00000143947,ENSG00000075624,ENSG00000111652,ENSG00000121022,ENSG00000122705,ENSG00000175416,ENSG00000241553,ENSG00000243244,ENSG00000141030,ENSG00000138663,ENSG00000067715,ENSG00000221983,ENSG00000168090,ENSG00000006125,ENSG00000150991,ENSG00000111229,ENSG00000146648…
GO:BP	ribonucleotide biosynthetic process	174	GO:0009260	8.24001e-10	110	ENSG00000154518,ENSG00000159199,ENSG00000239672,ENSG00000149925,ENSG00000011052,ENSG00000106992,ENSG00000131238,ENSG00000074800,ENSG00000099624,ENSG00000165629,ENSG00000097021,ENSG00000116459,ENSG00000197977,ENSG00000110955,ENSG00000124172,ENSG00000164978,ENSG00000241468,ENSG00000169020,ENSG00000099797,ENSG00000118402,ENSG00000241837,ENSG00000185883,ENSG00000167863,ENSG00000198931,ENSG00000154723…
GO:BP	nucleosome organization	138	GO:0034728	8.49553e-10	52	ENSG00000278637,ENSG00000233822,ENSG00000276180,ENSG00000270882,ENSG00000276410,ENSG00000275714,ENSG00000278705,ENSG00000197837,ENSG00000277224,ENSG00000163041,ENSG00000273802,ENSG00000203814,ENSG00000181218,ENSG00000177432,ENSG00000186310,ENSG00000132475,ENSG00000158373,ENSG00000124635,ENSG00000169689,ENSG00000197061,ENSG00000278828,ENSG00000276966,ENSG00000168298,ENSG00000163159,ENSG00000158406…
REAC	Antigen processing: Ubiquitination & Proteasome degradation	287	REAC:R-HSA-983168	9.28994e-10	165	ENSG00000103363,ENSG00000142507,ENSG00000113558,ENSG00000100804,ENSG00000141552,ENSG00000092010,ENSG00000099341,ENSG00000177889,ENSG00000159377,ENSG00000106588,ENSG00000154582,ENSG00000170315,ENSG00000107872,ENSG00000126067,ENSG00000041357,ENSG00000101843,ENSG00000176386,ENSG00000129055,ENSG00000159352,ENSG00000103035,ENSG00000136930,ENSG00000013275,ENSG00000100567,ENSG00000143947,ENSG00000143106…
GO:CC	growth cone	176	GO:0030426	9.72672e-10	109	ENSG00000108953,ENSG00000277586,ENSG00000132639,ENSG00000104435,ENSG00000258947,ENSG00000150625,ENSG00000164885,ENSG00000198668,ENSG00000176788,ENSG00000154096,ENSG00000142192,ENSG00000165795,ENSG00000096384,ENSG00000015592,ENSG00000146425,ENSG00000172020,ENSG00000072315,ENSG00000080824,ENSG00000101160,ENSG00000160014,ENSG00000149557,ENSG00000162374,ENSG00000175203,ENSG00000125869,ENSG00000111229…
GO:CC	preribosome	77	GO:0030684	1.02284e-09	56	ENSG00000171863,ENSG00000100138,ENSG00000177971,ENSG00000102309,ENSG00000164346,ENSG00000065183,ENSG00000242372,ENSG00000160256,ENSG00000188573,ENSG00000011260,ENSG00000117395,ENSG00000117133,ENSG00000124541,ENSG00000227057,ENSG00000079246,ENSG00000105202,ENSG00000171490,ENSG00000132467,ENSG00000173545,ENSG00000114767,ENSG00000126749,ENSG00000129460,ENSG00000138442,ENSG00000179041,ENSG00000156697…
GO:CC	outer mitochondrial membrane protein complex	22	GO:0098799	1.06753e-09	19	ENSG00000184831,ENSG00000173171,ENSG00000174917,ENSG00000214736,ENSG00000175768,ENSG00000113013,ENSG00000154174,ENSG00000196683,ENSG00000173436,ENSG00000100216,ENSG00000130204,ENSG00000159685,ENSG00000100347,ENSG00000128654,ENSG00000155008,ENSG00000177034,ENSG00000132305,ENSG00000173726,ENSG00000106554
GO:BP	energy coupled proton transport, down electrochemical gradient	27	GO:0015985	1.1249e-09	12	ENSG00000154518,ENSG00000159199,ENSG00000099624,ENSG00000165629,ENSG00000116459,ENSG00000110955,ENSG00000124172,ENSG00000241468,ENSG00000169020,ENSG00000241837,ENSG00000185883,ENSG00000167863
GO:BP	ATP synthesis coupled proton transport	27	GO:0015986	1.1249e-09	12	ENSG00000154518,ENSG00000159199,ENSG00000099624,ENSG00000165629,ENSG00000116459,ENSG00000110955,ENSG00000124172,ENSG00000241468,ENSG00000169020,ENSG00000241837,ENSG00000185883,ENSG00000167863
GO:BP	response to topologically incorrect protein	184	GO:0035966	1.20601e-09	114	ENSG00000044574,ENSG00000170276,ENSG00000106211,ENSG00000109971,ENSG00000152137,ENSG00000155304,ENSG00000074842,ENSG00000127022,ENSG00000151778,ENSG00000153132,ENSG00000175197,ENSG00000151929,ENSG00000143870,ENSG00000126803,ENSG00000115541,ENSG00000136986,ENSG00000145050,ENSG00000131187,ENSG00000128590,ENSG00000103266,ENSG00000121022,ENSG00000159720,ENSG00000096384,ENSG00000113013,ENSG00000162616…
GO:BP	neuron development	997	GO:0048666	1.21221e-09	521	ENSG00000239672,ENSG00000160307,ENSG00000136160,ENSG00000189058,ENSG00000130203,ENSG00000135441,ENSG00000152661,ENSG00000197956,ENSG00000173372,ENSG00000172757,ENSG00000044574,ENSG00000131238,ENSG00000100285,ENSG00000079215,ENSG00000102103,ENSG00000008324,ENSG00000277586,ENSG00000132639,ENSG00000103769,ENSG00000104435,ENSG00000258947,ENSG00000135744,ENSG00000087250,ENSG00000164405,ENSG00000104332…
GO:BP	mitochondrial ATP synthesis coupled proton transport	23	GO:0042776	1.23635e-09	12	ENSG00000154518,ENSG00000159199,ENSG00000099624,ENSG00000165629,ENSG00000116459,ENSG00000110955,ENSG00000124172,ENSG00000241468,ENSG00000169020,ENSG00000241837,ENSG00000167863,ENSG00000154723
REAC	Cellular Senescence	164	REAC:R-HSA-2559583	1.3106e-09	30	ENSG00000278637,ENSG00000233822,ENSG00000276180,ENSG00000270882,ENSG00000136810,ENSG00000276410,ENSG00000275714,ENSG00000278705,ENSG00000141552,ENSG00000197837,ENSG00000277224,ENSG00000180573,ENSG00000163041,ENSG00000273802,ENSG00000132475,ENSG00000158373,ENSG00000272196,ENSG00000124635,ENSG00000170315,ENSG00000176386,ENSG00000197061,ENSG00000278828,ENSG00000276966,ENSG00000168298,ENSG00000158406…
GO:CC	rough endoplasmic reticulum	77	GO:0005791	1.313e-09	33	ENSG00000180879,ENSG00000107317,ENSG00000106803,ENSG00000087250,ENSG00000171858,ENSG00000127022,ENSG00000142192,ENSG00000145242,ENSG00000197728,ENSG00000213741,ENSG00000108961,ENSG00000104805,ENSG00000132432,ENSG00000118705,ENSG00000157219,ENSG00000131187,ENSG00000131469,ENSG00000165168,ENSG00000163902,ENSG00000186468,ENSG00000151012,ENSG00000108588,ENSG00000144867,ENSG00000170540,ENSG00000067225…
REAC	G1/S Transition	124	REAC:R-HSA-69206	1.33596e-09	48	ENSG00000142507,ENSG00000113558,ENSG00000100804,ENSG00000092010,ENSG00000099341,ENSG00000159377,ENSG00000106588,ENSG00000106399,ENSG00000170315,ENSG00000126067,ENSG00000041357,ENSG00000101843,ENSG00000132646,ENSG00000159352,ENSG00000103035,ENSG00000136930,ENSG00000013275,ENSG00000100567,ENSG00000132383,ENSG00000143947,ENSG00000113575,ENSG00000143106,ENSG00000163636,ENSG00000205220,ENSG00000100902…
GO:CC	axon cytoplasm	61	GO:1904115	1.34835e-09	47	ENSG00000135441,ENSG00000277586,ENSG00000106211,ENSG00000142168,ENSG00000137463,ENSG00000099901,ENSG00000131966,ENSG00000143553,ENSG00000088986,ENSG00000041353,ENSG00000154277,ENSG00000102401,ENSG00000130643,ENSG00000047579,ENSG00000070718,ENSG00000080371,ENSG00000134108,ENSG00000131437,ENSG00000100644,ENSG00000196072,ENSG00000143862,ENSG00000132604,ENSG00000166963,ENSG00000186222,ENSG00000144868…
GO:BP	purine nucleotide biosynthetic process	177	GO:0006164	1.35256e-09	114	ENSG00000154518,ENSG00000159199,ENSG00000239672,ENSG00000149925,ENSG00000011052,ENSG00000106992,ENSG00000131238,ENSG00000074800,ENSG00000099624,ENSG00000165629,ENSG00000097021,ENSG00000116459,ENSG00000197977,ENSG00000110955,ENSG00000124172,ENSG00000164978,ENSG00000241468,ENSG00000169020,ENSG00000099797,ENSG00000118402,ENSG00000241837,ENSG00000185883,ENSG00000167863,ENSG00000198931,ENSG00000154723…
GO:MF	ubiquitin-like protein ligase binding	291	GO:0044389	1.45436e-09	165	ENSG00000103363,ENSG00000104341,ENSG00000044574,ENSG00000166165,ENSG00000108953,ENSG00000164615,ENSG00000177889,ENSG00000109971,ENSG00000155876,ENSG00000165943,ENSG00000077152,ENSG00000170315,ENSG00000101460,ENSG00000010256,ENSG00000185883,ENSG00000133265,ENSG00000139112,ENSG00000100567,ENSG00000136986,ENSG00000129559,ENSG00000170296,ENSG00000143947,ENSG00000072062,ENSG00000116161,ENSG00000103266…
GO:BP	endoplasmic reticulum to Golgi vesicle-mediated transport	186	GO:0006888	1.4545e-09	121	ENSG00000181029,ENSG00000105669,ENSG00000085063,ENSG00000137100,ENSG00000007255,ENSG00000249915,ENSG00000134970,ENSG00000054116,ENSG00000155511,ENSG00000162517,ENSG00000108961,ENSG00000196655,ENSG00000131966,ENSG00000101558,ENSG00000170043,ENSG00000088986,ENSG00000104671,ENSG00000117500,ENSG00000143771,ENSG00000167645,ENSG00000145817,ENSG00000138107,ENSG00000105402,ENSG00000077549,ENSG00000104388…
REAC	Ub-specific processing proteases	176	REAC:R-HSA-5689880	1.58566e-09	32	ENSG00000233822,ENSG00000276410,ENSG00000142507,ENSG00000100804,ENSG00000165637,ENSG00000277224,ENSG00000180573,ENSG00000273802,ENSG00000092010,ENSG00000099341,ENSG00000203814,ENSG00000159377,ENSG00000106588,ENSG00000181218,ENSG00000158373,ENSG00000184270,ENSG00000272196,ENSG00000124635,ENSG00000170315,ENSG00000126067,ENSG00000041357,ENSG00000101843,ENSG00000159352,ENSG00000103035,ENSG00000136930…
REAC	Prefoldin mediated transfer of substrate to CCT/TriC	24	REAC:R-HSA-389957	1.60401e-09	22	ENSG00000137267,ENSG00000127824,ENSG00000188229,ENSG00000143256,ENSG00000258947,ENSG00000155959,ENSG00000075624,ENSG00000150753,ENSG00000135624,ENSG00000167552,ENSG00000137285,ENSG00000104833,ENSG00000156261,ENSG00000166226,ENSG00000146731,ENSG00000123349,ENSG00000101132,ENSG00000176014,ENSG00000163468,ENSG00000115484,ENSG00000113068,ENSG00000120438
GO:BP	neural nucleus development	58	GO:0048857	1.62441e-09	44	ENSG00000160678,ENSG00000044574,ENSG00000166165,ENSG00000108953,ENSG00000213619,ENSG00000148798,ENSG00000116459,ENSG00000126267,ENSG00000198668,ENSG00000176788,ENSG00000134308,ENSG00000154723,ENSG00000088986,ENSG00000075624,ENSG00000165795,ENSG00000123560,ENSG00000139352,ENSG00000160014,ENSG00000128245,ENSG00000234289,ENSG00000143933,ENSG00000134333,ENSG00000108515,ENSG00000171450,ENSG00000197971…
GO:BP	purine ribonucleoside triphosphate biosynthetic process	62	GO:0009206	1.6484e-09	20	ENSG00000154518,ENSG00000159199,ENSG00000239672,ENSG00000149925,ENSG00000011052,ENSG00000074800,ENSG00000099624,ENSG00000165629,ENSG00000116459,ENSG00000110955,ENSG00000124172,ENSG00000164978,ENSG00000241468,ENSG00000169020,ENSG00000241837,ENSG00000185883,ENSG00000167863,ENSG00000154723,ENSG00000243678,ENSG00000095970
REAC	Nucleotide Excision Repair	106	REAC:R-HSA-5696398	1.67663e-09	55	ENSG00000168002,ENSG00000177700,ENSG00000105258,ENSG00000177889,ENSG00000147669,ENSG00000106399,ENSG00000170315,ENSG00000005075,ENSG00000132646,ENSG00000272047,ENSG00000132383,ENSG00000198612,ENSG00000143947,ENSG00000075624,ENSG00000111652,ENSG00000121022,ENSG00000099817,ENSG00000100387,ENSG00000141030,ENSG00000138663,ENSG00000110107,ENSG00000119318,ENSG00000147400,ENSG00000221983,ENSG00000168090…
REAC	ABC-family proteins mediated transport	95	REAC:R-HSA-382556	1.70662e-09	58	ENSG00000142507,ENSG00000100804,ENSG00000092010,ENSG00000099341,ENSG00000159377,ENSG00000106588,ENSG00000170315,ENSG00000126067,ENSG00000041357,ENSG00000101843,ENSG00000159352,ENSG00000103035,ENSG00000136930,ENSG00000013275,ENSG00000100567,ENSG00000136986,ENSG00000143947,ENSG00000143106,ENSG00000163636,ENSG00000205220,ENSG00000100902,ENSG00000100764,ENSG00000108344,ENSG00000071537,ENSG00000135506…
GO:MF	ubiquitin protein ligase binding	275	GO:0031625	1.7793e-09	157	ENSG00000103363,ENSG00000104341,ENSG00000044574,ENSG00000166165,ENSG00000108953,ENSG00000164615,ENSG00000177889,ENSG00000109971,ENSG00000155876,ENSG00000165943,ENSG00000077152,ENSG00000170315,ENSG00000101460,ENSG00000010256,ENSG00000185883,ENSG00000133265,ENSG00000139112,ENSG00000100567,ENSG00000136986,ENSG00000129559,ENSG00000170296,ENSG00000143947,ENSG00000072062,ENSG00000116161,ENSG00000103266…
REAC	Pyruvate metabolism and Citric Acid (TCA) cycle	49	REAC:R-HSA-71406	1.9536e-09	25	ENSG00000111716,ENSG00000143252,ENSG00000204370,ENSG00000213585,ENSG00000117118,ENSG00000180185,ENSG00000168291,ENSG00000143158,ENSG00000101365,ENSG00000136143,ENSG00000172270,ENSG00000091483,ENSG00000065833,ENSG00000067829,ENSG00000146701,ENSG00000182054,ENSG00000060762,ENSG00000150768,ENSG00000100412,ENSG00000134333,ENSG00000172340,ENSG00000062485,ENSG00000131828,ENSG00000124767,ENSG00000073578
GO:BP	regulation of intracellular transport	334	GO:0032386	2.0285e-09	184	ENSG00000136810,ENSG00000189058,ENSG00000109846,ENSG00000108953,ENSG00000100285,ENSG00000100427,ENSG00000170027,ENSG00000148175,ENSG00000110651,ENSG00000171867,ENSG00000136167,ENSG00000198258,ENSG00000116171,ENSG00000104904,ENSG00000164885,ENSG00000151929,ENSG00000130770,ENSG00000134308,ENSG00000116288,ENSG00000147065,ENSG00000104805,ENSG00000121905,ENSG00000072062,ENSG00000143575,ENSG00000187446…
GO:CC	site of polarized growth	182	GO:0030427	2.03267e-09	111	ENSG00000108953,ENSG00000277586,ENSG00000132639,ENSG00000104435,ENSG00000258947,ENSG00000150625,ENSG00000164885,ENSG00000198668,ENSG00000176788,ENSG00000154096,ENSG00000142192,ENSG00000165795,ENSG00000096384,ENSG00000015592,ENSG00000146425,ENSG00000172020,ENSG00000072315,ENSG00000080824,ENSG00000101160,ENSG00000160014,ENSG00000149557,ENSG00000162374,ENSG00000175203,ENSG00000125869,ENSG00000111229…
GO:MF	proton channel activity	20	GO:0015252	2.05689e-09	12	ENSG00000099624,ENSG00000165629,ENSG00000116459,ENSG00000110955,ENSG00000124172,ENSG00000241468,ENSG00000169020,ENSG00000122986,ENSG00000241837,ENSG00000185883,ENSG00000167863,ENSG00000154723
GO:BP	purine nucleoside triphosphate biosynthetic process	63	GO:0009145	2.15994e-09	17	ENSG00000154518,ENSG00000159199,ENSG00000239672,ENSG00000149925,ENSG00000011052,ENSG00000074800,ENSG00000099624,ENSG00000165629,ENSG00000116459,ENSG00000110955,ENSG00000124172,ENSG00000164978,ENSG00000241468,ENSG00000169020,ENSG00000241837,ENSG00000185883,ENSG00000167863
GO:CC	nuclear envelope	427	GO:0005635	2.41086e-09	234	ENSG00000136160,ENSG00000111640,ENSG00000197956,ENSG00000107317,ENSG00000213689,ENSG00000106565,ENSG00000240583,ENSG00000107874,ENSG00000171867,ENSG00000241468,ENSG00000106268,ENSG00000176171,ENSG00000153132,ENSG00000143337,ENSG00000142192,ENSG00000175334,ENSG00000130724,ENSG00000164040,ENSG00000132661,ENSG00000074696,ENSG00000099901,ENSG00000132965,ENSG00000143575,ENSG00000143198,ENSG00000141759…
GO:BP	purine ribonucleoside triphosphate metabolic process	76	GO:0009205	2.56385e-09	40	ENSG00000154518,ENSG00000159199,ENSG00000239672,ENSG00000149925,ENSG00000011052,ENSG00000074800,ENSG00000099624,ENSG00000165629,ENSG00000116459,ENSG00000110955,ENSG00000124172,ENSG00000164978,ENSG00000241468,ENSG00000169020,ENSG00000241837,ENSG00000185883,ENSG00000167863,ENSG00000154723,ENSG00000243678,ENSG00000095970,ENSG00000112210,ENSG00000167283,ENSG00000205542,ENSG00000114573,ENSG00000204922…
GO:BP	nucleoside phosphate biosynthetic process	240	GO:1901293	2.58241e-09	128	ENSG00000154518,ENSG00000159199,ENSG00000239672,ENSG00000149925,ENSG00000011052,ENSG00000106992,ENSG00000131238,ENSG00000074800,ENSG00000099624,ENSG00000165629,ENSG00000097021,ENSG00000116459,ENSG00000197977,ENSG00000110955,ENSG00000124172,ENSG00000164978,ENSG00000241468,ENSG00000169020,ENSG00000099797,ENSG00000118402,ENSG00000241837,ENSG00000185883,ENSG00000167863,ENSG00000198931,ENSG00000154723…
GO:BP	regulation of cellular response to stress	624	GO:0080135	2.83871e-09	338	ENSG00000117450,ENSG00000106153,ENSG00000136810,ENSG00000167136,ENSG00000109846,ENSG00000044574,ENSG00000074800,ENSG00000108953,ENSG00000240972,ENSG00000170075,ENSG00000233276,ENSG00000106211,ENSG00000177889,ENSG00000109971,ENSG00000104332,ENSG00000149196,ENSG00000176046,ENSG00000106399,ENSG00000142168,ENSG00000152137,ENSG00000101843,ENSG00000169189,ENSG00000132646,ENSG00000178719,ENSG00000170855…
GO:BP	nucleotide biosynthetic process	238	GO:0009165	2.84999e-09	126	ENSG00000154518,ENSG00000159199,ENSG00000239672,ENSG00000149925,ENSG00000011052,ENSG00000106992,ENSG00000131238,ENSG00000074800,ENSG00000099624,ENSG00000165629,ENSG00000097021,ENSG00000116459,ENSG00000197977,ENSG00000110955,ENSG00000124172,ENSG00000164978,ENSG00000241468,ENSG00000169020,ENSG00000099797,ENSG00000118402,ENSG00000241837,ENSG00000185883,ENSG00000167863,ENSG00000198931,ENSG00000154723…
GO:BP	regulation of proteasomal protein catabolic process	173	GO:0061136	2.84999e-09	110	ENSG00000103363,ENSG00000130203,ENSG00000164615,ENSG00000092010,ENSG00000233276,ENSG00000176046,ENSG00000170315,ENSG00000101843,ENSG00000133265,ENSG00000013275,ENSG00000188021,ENSG00000116288,ENSG00000170296,ENSG00000072062,ENSG00000095970,ENSG00000126583,ENSG00000103266,ENSG00000096384,ENSG00000162191,ENSG00000100387,ENSG00000137575,ENSG00000100764,ENSG00000131467,ENSG00000120885,ENSG00000034713…
GO:BP	organelle localization	600	GO:0051640	3.0183e-09	313	ENSG00000189171,ENSG00000181029,ENSG00000135441,ENSG00000152661,ENSG00000107317,ENSG00000172757,ENSG00000108953,ENSG00000100285,ENSG00000127824,ENSG00000188229,ENSG00000100604,ENSG00000085063,ENSG00000170027,ENSG00000126756,ENSG00000071553,ENSG00000277586,ENSG00000132639,ENSG00000103769,ENSG00000137100,ENSG00000143545,ENSG00000168710,ENSG00000170315,ENSG00000164885,ENSG00000007255,ENSG00000198668…
GO:BP	endoplasmic reticulum organization	100	GO:0007029	3.16153e-09	70	ENSG00000106803,ENSG00000164615,ENSG00000125037,ENSG00000171867,ENSG00000198356,ENSG00000127774,ENSG00000142192,ENSG00000128463,ENSG00000186439,ENSG00000132432,ENSG00000101558,ENSG00000171135,ENSG00000105583,ENSG00000134153,ENSG00000108588,ENSG00000099246,ENSG00000133318,ENSG00000115310,ENSG00000170540,ENSG00000124164,ENSG00000109133,ENSG00000100908,ENSG00000102119,ENSG00000068615,ENSG00000084733…
GO:BP	cellular response to decreased oxygen levels	191	GO:0036294	3.3211e-09	82	ENSG00000106153,ENSG00000103363,ENSG00000160307,ENSG00000142507,ENSG00000167136,ENSG00000100804,ENSG00000074800,ENSG00000240583,ENSG00000092010,ENSG00000102144,ENSG00000099341,ENSG00000159377,ENSG00000106588,ENSG00000114023,ENSG00000087250,ENSG00000104332,ENSG00000154582,ENSG00000170315,ENSG00000102760,ENSG00000126067,ENSG00000041357,ENSG00000101843,ENSG00000176171,ENSG00000159352,ENSG00000103035…
GO:CC	peroxisome	132	GO:0005777	3.40759e-09	88	ENSG00000132541,ENSG00000119673,ENSG00000008394,ENSG00000126432,ENSG00000116171,ENSG00000142168,ENSG00000107537,ENSG00000138138,ENSG00000176894,ENSG00000163344,ENSG00000104823,ENSG00000163931,ENSG00000242110,ENSG00000066583,ENSG00000108733,ENSG00000157326,ENSG00000100372,ENSG00000214253,ENSG00000123983,ENSG00000166128,ENSG00000103316,ENSG00000113312,ENSG00000067064,ENSG00000182054,ENSG00000131779…
GO:CC	coated membrane	92	GO:0048475	3.40759e-09	65	ENSG00000042753,ENSG00000105669,ENSG00000250021,ENSG00000249915,ENSG00000134970,ENSG00000130724,ENSG00000162517,ENSG00000122705,ENSG00000175416,ENSG00000166557,ENSG00000111481,ENSG00000113966,ENSG00000006125,ENSG00000254505,ENSG00000101421,ENSG00000141367,ENSG00000095139,ENSG00000184432,ENSG00000152700,ENSG00000142186,ENSG00000181789,ENSG00000070718,ENSG00000158623,ENSG00000106367,ENSG00000255112…
GO:CC	membrane coat	92	GO:0030117	3.40759e-09	65	ENSG00000042753,ENSG00000105669,ENSG00000250021,ENSG00000249915,ENSG00000134970,ENSG00000130724,ENSG00000162517,ENSG00000122705,ENSG00000175416,ENSG00000166557,ENSG00000111481,ENSG00000113966,ENSG00000006125,ENSG00000254505,ENSG00000101421,ENSG00000141367,ENSG00000095139,ENSG00000184432,ENSG00000152700,ENSG00000142186,ENSG00000181789,ENSG00000070718,ENSG00000158623,ENSG00000106367,ENSG00000255112…
GO:CC	microbody	132	GO:0042579	3.40759e-09	88	ENSG00000132541,ENSG00000119673,ENSG00000008394,ENSG00000126432,ENSG00000116171,ENSG00000142168,ENSG00000107537,ENSG00000138138,ENSG00000176894,ENSG00000163344,ENSG00000104823,ENSG00000163931,ENSG00000242110,ENSG00000066583,ENSG00000108733,ENSG00000157326,ENSG00000100372,ENSG00000214253,ENSG00000123983,ENSG00000166128,ENSG00000103316,ENSG00000113312,ENSG00000067064,ENSG00000182054,ENSG00000131779…
REAC	Iron uptake and transport	51	REAC:R-HSA-917937	3.48996e-09	26	ENSG00000167996,ENSG00000113558,ENSG00000117410,ENSG00000128524,ENSG00000071553,ENSG00000091513,ENSG00000087086,ENSG00000170315,ENSG00000100554,ENSG00000147416,ENSG00000185883,ENSG00000089472,ENSG00000092096,ENSG00000129559,ENSG00000143947,ENSG00000213760,ENSG00000159720,ENSG00000131100,ENSG00000114573,ENSG00000103415,ENSG00000221983,ENSG00000150991,ENSG00000155097,ENSG00000113732,ENSG00000111530…
REAC	HSP90 chaperone cycle for steroid hormone receptors (SHR)	45	REAC:R-HSA-3371497	3.62221e-09	30	ENSG00000137267,ENSG00000127824,ENSG00000188229,ENSG00000258947,ENSG00000109971,ENSG00000137100,ENSG00000126803,ENSG00000131966,ENSG00000088986,ENSG00000104671,ENSG00000096384,ENSG00000138107,ENSG00000077549,ENSG00000167552,ENSG00000137285,ENSG00000104833,ENSG00000080824,ENSG00000123416,ENSG00000175203,ENSG00000168439,ENSG00000086061,ENSG00000069345,ENSG00000198898,ENSG00000004478,ENSG00000110958…
GO:BP	regulation of plasma membrane bounded cell projection organization	572	GO:0120035	3.62483e-09	308	ENSG00000239672,ENSG00000130203,ENSG00000172757,ENSG00000044574,ENSG00000254999,ENSG00000102103,ENSG00000008324,ENSG00000277586,ENSG00000132639,ENSG00000103769,ENSG00000104435,ENSG00000171867,ENSG00000135744,ENSG00000141741,ENSG00000087250,ENSG00000104332,ENSG00000129244,ENSG00000150625,ENSG00000164885,ENSG00000162493,ENSG00000103260,ENSG00000157404,ENSG00000156642,ENSG00000154096,ENSG00000169439…
REAC	Cooperation of Prefoldin and TriC/CCT in actin and tubulin folding	26	REAC:R-HSA-389958	3.66403e-09	24	ENSG00000137267,ENSG00000127824,ENSG00000188229,ENSG00000143256,ENSG00000258947,ENSG00000155959,ENSG00000075624,ENSG00000150753,ENSG00000135624,ENSG00000167552,ENSG00000137285,ENSG00000104833,ENSG00000156261,ENSG00000123416,ENSG00000166226,ENSG00000146731,ENSG00000183785,ENSG00000123349,ENSG00000101132,ENSG00000176014,ENSG00000163468,ENSG00000115484,ENSG00000113068,ENSG00000120438
GO:BP	response to unfolded protein	164	GO:0006986	3.94602e-09	101	ENSG00000044574,ENSG00000170276,ENSG00000106211,ENSG00000109971,ENSG00000152137,ENSG00000155304,ENSG00000074842,ENSG00000127022,ENSG00000151778,ENSG00000153132,ENSG00000175197,ENSG00000151929,ENSG00000143870,ENSG00000126803,ENSG00000115541,ENSG00000136986,ENSG00000145050,ENSG00000128590,ENSG00000103266,ENSG00000121022,ENSG00000159720,ENSG00000096384,ENSG00000113013,ENSG00000162616,ENSG00000144867…
GO:BP	regulation of neuron death	269	GO:1901214	3.95943e-09	167	ENSG00000173267,ENSG00000130203,ENSG00000173372,ENSG00000135472,ENSG00000011600,ENSG00000131238,ENSG00000100604,ENSG00000277586,ENSG00000171867,ENSG00000087250,ENSG00000176046,ENSG00000142168,ENSG00000170315,ENSG00000117691,ENSG00000074317,ENSG00000164885,ENSG00000175197,ENSG00000112096,ENSG00000168329,ENSG00000116288,ENSG00000092969,ENSG00000187446,ENSG00000174775,ENSG00000126583,ENSG00000122756…
REAC	Macroautophagy	122	REAC:R-HSA-1632852	3.98652e-09	43	ENSG00000137267,ENSG00000116586,ENSG00000127824,ENSG00000188229,ENSG00000258947,ENSG00000177889,ENSG00000109971,ENSG00000155876,ENSG00000069509,ENSG00000170315,ENSG00000101460,ENSG00000106615,ENSG00000214736,ENSG00000149357,ENSG00000213585,ENSG00000139112,ENSG00000130724,ENSG00000109270,ENSG00000175768,ENSG00000116288,ENSG00000170296,ENSG00000143947,ENSG00000188186,ENSG00000088986,ENSG00000154174…
GO:CC	GABA-ergic synapse	68	GO:0098982	4.19462e-09	46	ENSG00000108561,ENSG00000151834,ENSG00000022355,ENSG00000137312,ENSG00000109738,ENSG00000156642,ENSG00000101438,ENSG00000157103,ENSG00000118946,ENSG00000159164,ENSG00000114646,ENSG00000172020,ENSG00000146938,ENSG00000215021,ENSG00000187730,ENSG00000185985,ENSG00000109572,ENSG00000171603,ENSG00000113327,ENSG00000173402,ENSG00000104327,ENSG00000132164,ENSG00000162951,ENSG00000196338,ENSG00000184408…
GO:BP	mitochondrial electron transport, cytochrome c to oxygen	18	GO:0006123	4.37986e-09	11	ENSG00000135940,ENSG00000178741,ENSG00000164919,ENSG00000176340,ENSG00000172115,ENSG00000126267,ENSG00000111775,ENSG00000131143,ENSG00000131174,ENSG00000189043,ENSG00000127184
REAC	Mitotic G1 phase and G1/S transition	136	REAC:R-HSA-453279	4.4187e-09	51	ENSG00000142507,ENSG00000113558,ENSG00000100804,ENSG00000092010,ENSG00000099341,ENSG00000159377,ENSG00000106588,ENSG00000106399,ENSG00000170315,ENSG00000126067,ENSG00000041357,ENSG00000101843,ENSG00000132646,ENSG00000159352,ENSG00000103035,ENSG00000136930,ENSG00000013275,ENSG00000100567,ENSG00000129355,ENSG00000132383,ENSG00000143947,ENSG00000113575,ENSG00000143106,ENSG00000163636,ENSG00000205220…
REAC	Diseases of signal transduction by growth factor receptors and second messengers	345	REAC:R-HSA-5663202	4.46037e-09	194	ENSG00000205155,ENSG00000142507,ENSG00000168002,ENSG00000177700,ENSG00000113558,ENSG00000100804,ENSG00000105258,ENSG00000089220,ENSG00000092010,ENSG00000099341,ENSG00000159377,ENSG00000147669,ENSG00000106588,ENSG00000170315,ENSG00000126067,ENSG00000041357,ENSG00000101843,ENSG00000005075,ENSG00000159352,ENSG00000103035,ENSG00000198668,ENSG00000136930,ENSG00000013275,ENSG00000157404,ENSG00000100567…
GO:CC	microbody membrane	65	GO:0031903	4.50487e-09	49	ENSG00000008394,ENSG00000138138,ENSG00000176894,ENSG00000108733,ENSG00000157326,ENSG00000100372,ENSG00000214253,ENSG00000123983,ENSG00000166128,ENSG00000113312,ENSG00000131779,ENSG00000126950,ENSG00000109016,ENSG00000133835,ENSG00000068366,ENSG00000160097,ENSG00000178035,ENSG00000161533,ENSG00000162735,ENSG00000126934,ENSG00000176485,ENSG00000121691,ENSG00000112357,ENSG00000116906,ENSG00000107897…
GO:CC	peroxisomal membrane	65	GO:0005778	4.50487e-09	49	ENSG00000008394,ENSG00000138138,ENSG00000176894,ENSG00000108733,ENSG00000157326,ENSG00000100372,ENSG00000214253,ENSG00000123983,ENSG00000166128,ENSG00000113312,ENSG00000131779,ENSG00000126950,ENSG00000109016,ENSG00000133835,ENSG00000068366,ENSG00000160097,ENSG00000178035,ENSG00000161533,ENSG00000162735,ENSG00000126934,ENSG00000176485,ENSG00000121691,ENSG00000112357,ENSG00000116906,ENSG00000107897…
REAC	trans-Golgi Network Vesicle Budding	71	REAC:R-HSA-199992	4.85436e-09	51	ENSG00000135441,ENSG00000167996,ENSG00000105612,ENSG00000109971,ENSG00000087086,ENSG00000142192,ENSG00000130724,ENSG00000107295,ENSG00000143553,ENSG00000122705,ENSG00000175416,ENSG00000105402,ENSG00000101160,ENSG00000205302,ENSG00000118640,ENSG00000141367,ENSG00000047579,ENSG00000106367,ENSG00000135677,ENSG00000116675,ENSG00000124333,ENSG00000113282,ENSG00000100280,ENSG00000108774,ENSG00000182287…
GO:CC	intrinsic component of synaptic membrane	149	GO:0099240	5.3864e-09	98	ENSG00000105143,ENSG00000151834,ENSG00000022355,ENSG00000150625,ENSG00000127022,ENSG00000156642,ENSG00000110436,ENSG00000155511,ENSG00000117600,ENSG00000076716,ENSG00000157219,ENSG00000157103,ENSG00000118946,ENSG00000018236,ENSG00000158258,ENSG00000114646,ENSG00000162736,ENSG00000168539,ENSG00000187730,ENSG00000169860,ENSG00000185985,ENSG00000102468,ENSG00000171603,ENSG00000196517,ENSG00000132718…
GO:CC	proteasome regulatory particle	22	GO:0005838	5.39981e-09	18	ENSG00000099341,ENSG00000101843,ENSG00000159352,ENSG00000103035,ENSG00000013275,ENSG00000130706,ENSG00000163636,ENSG00000100764,ENSG00000108344,ENSG00000087191,ENSG00000165916,ENSG00000161057,ENSG00000115233,ENSG00000185627,ENSG00000173692,ENSG00000127922,ENSG00000175166,ENSG00000100519
GO:CC	Golgi-associated vesicle	86	GO:0005798	5.90881e-09	63	ENSG00000152661,ENSG00000105669,ENSG00000136156,ENSG00000143545,ENSG00000134970,ENSG00000154146,ENSG00000142192,ENSG00000104805,ENSG00000136710,ENSG00000041353,ENSG00000122705,ENSG00000175416,ENSG00000138107,ENSG00000114646,ENSG00000166557,ENSG00000166128,ENSG00000184840,ENSG00000111481,ENSG00000141367,ENSG00000105438,ENSG00000095139,ENSG00000184432,ENSG00000124507,ENSG00000142186,ENSG00000181789…
GO:BP	positive regulation of establishment of protein localization	300	GO:1904951	6.15228e-09	164	ENSG00000152661,ENSG00000108953,ENSG00000170027,ENSG00000148175,ENSG00000110651,ENSG00000163032,ENSG00000171867,ENSG00000075142,ENSG00000198258,ENSG00000104904,ENSG00000164885,ENSG00000116729,ENSG00000196262,ENSG00000151929,ENSG00000134308,ENSG00000121905,ENSG00000138207,ENSG00000143158,ENSG00000072062,ENSG00000092969,ENSG00000095970,ENSG00000187446,ENSG00000053438,ENSG00000163932,ENSG00000174775…
REAC	Neurotransmitter receptors and postsynaptic signal transmission	163	REAC:R-HSA-112314	6.18949e-09	112	ENSG00000137267,ENSG00000162188,ENSG00000127824,ENSG00000188229,ENSG00000177807,ENSG00000151834,ENSG00000156298,ENSG00000277586,ENSG00000258947,ENSG00000022355,ENSG00000153822,ENSG00000198668,ENSG00000109738,ENSG00000156642,ENSG00000188191,ENSG00000154146,ENSG00000155511,ENSG00000174021,ENSG00000072062,ENSG00000174775,ENSG00000126583,ENSG00000242616,ENSG00000167552,ENSG00000127955,ENSG00000137285…
GO:BP	ATP biosynthetic process	51	GO:0006754	6.47772e-09	23	ENSG00000154518,ENSG00000159199,ENSG00000149925,ENSG00000074800,ENSG00000099624,ENSG00000165629,ENSG00000116459,ENSG00000110955,ENSG00000124172,ENSG00000164978,ENSG00000241468,ENSG00000169020,ENSG00000241837,ENSG00000185883,ENSG00000167863,ENSG00000154723,ENSG00000095970,ENSG00000167283,ENSG00000205542,ENSG00000114573,ENSG00000204922,ENSG00000114956,ENSG00000152234
GO:BP	axonal transport	61	GO:0098930	6.55424e-09	47	ENSG00000135441,ENSG00000277586,ENSG00000106211,ENSG00000142168,ENSG00000137463,ENSG00000131966,ENSG00000143553,ENSG00000041353,ENSG00000154277,ENSG00000149557,ENSG00000102401,ENSG00000130643,ENSG00000165714,ENSG00000047579,ENSG00000070718,ENSG00000080371,ENSG00000134108,ENSG00000131437,ENSG00000100644,ENSG00000196072,ENSG00000143862,ENSG00000132604,ENSG00000166963,ENSG00000186222,ENSG00000144868…
GO:BP	ribonucleoside triphosphate biosynthetic process	68	GO:0009201	6.6423e-09	17	ENSG00000154518,ENSG00000159199,ENSG00000239672,ENSG00000149925,ENSG00000011052,ENSG00000074800,ENSG00000099624,ENSG00000165629,ENSG00000116459,ENSG00000110955,ENSG00000124172,ENSG00000164978,ENSG00000241468,ENSG00000169020,ENSG00000241837,ENSG00000185883,ENSG00000167863
GO:CC	coated vesicle	258	GO:0030135	6.79392e-09	157	ENSG00000042753,ENSG00000130203,ENSG00000105669,ENSG00000085063,ENSG00000091513,ENSG00000109971,ENSG00000143545,ENSG00000136750,ENSG00000019582,ENSG00000010278,ENSG00000105649,ENSG00000249915,ENSG00000134970,ENSG00000085365,ENSG00000154146,ENSG00000142192,ENSG00000155511,ENSG00000101438,ENSG00000107295,ENSG00000162517,ENSG00000166710,ENSG00000143575,ENSG00000136710,ENSG00000041353,ENSG00000122705…
GO:BP	axo-dendritic transport	71	GO:0008088	7.03056e-09	53	ENSG00000135441,ENSG00000277586,ENSG00000106211,ENSG00000109971,ENSG00000142168,ENSG00000142192,ENSG00000137463,ENSG00000131966,ENSG00000143553,ENSG00000041353,ENSG00000154277,ENSG00000149557,ENSG00000102401,ENSG00000130643,ENSG00000165714,ENSG00000047579,ENSG00000070718,ENSG00000080371,ENSG00000134108,ENSG00000131437,ENSG00000153187,ENSG00000100644,ENSG00000196072,ENSG00000143862,ENSG00000132604…
GO:BP	protein localization to cell periphery	307	GO:1990778	7.47086e-09	178	ENSG00000168824,ENSG00000132329,ENSG00000120509,ENSG00000183098,ENSG00000132639,ENSG00000110651,ENSG00000103769,ENSG00000143153,ENSG00000171867,ENSG00000277161,ENSG00000116171,ENSG00000143545,ENSG00000164885,ENSG00000137312,ENSG00000105649,ENSG00000144746,ENSG00000131981,ENSG00000185774,ENSG00000108961,ENSG00000076716,ENSG00000135324,ENSG00000095970,ENSG00000174775,ENSG00000075624,ENSG00000116209…
REAC	Transport to the Golgi and subsequent modification	167	REAC:R-HSA-948021	7.61043e-09	107	ENSG00000137267,ENSG00000181029,ENSG00000105669,ENSG00000127824,ENSG00000188229,ENSG00000085063,ENSG00000258947,ENSG00000137100,ENSG00000007255,ENSG00000134970,ENSG00000054116,ENSG00000155511,ENSG00000196655,ENSG00000131966,ENSG00000170043,ENSG00000088986,ENSG00000104671,ENSG00000134287,ENSG00000179163,ENSG00000138107,ENSG00000105402,ENSG00000077549,ENSG00000167552,ENSG00000166557,ENSG00000137285…
GO:BP	chaperone-mediated protein folding	55	GO:0061077	7.6724e-09	47	ENSG00000166794,ENSG00000044574,ENSG00000106211,ENSG00000109971,ENSG00000173486,ENSG00000155304,ENSG00000019582,ENSG00000126803,ENSG00000115541,ENSG00000115539,ENSG00000113013,ENSG00000132581,ENSG00000100380,ENSG00000162616,ENSG00000120885,ENSG00000197860,ENSG00000105185,ENSG00000128228,ENSG00000166226,ENSG00000107262,ENSG00000162735,ENSG00000004478,ENSG00000119782,ENSG00000110958,ENSG00000004776…
GO:CC	integral component of synaptic membrane	136	GO:0099699	7.82802e-09	91	ENSG00000105143,ENSG00000151834,ENSG00000022355,ENSG00000150625,ENSG00000127022,ENSG00000156642,ENSG00000110436,ENSG00000155511,ENSG00000117600,ENSG00000157219,ENSG00000157103,ENSG00000118946,ENSG00000158258,ENSG00000114646,ENSG00000162736,ENSG00000168539,ENSG00000187730,ENSG00000169860,ENSG00000185985,ENSG00000102468,ENSG00000171603,ENSG00000196517,ENSG00000132718,ENSG00000162989,ENSG00000132164…
GO:BP	antigen processing and presentation of peptide antigen via MHC class I	84	GO:0002474	7.91345e-09	40	ENSG00000142507,ENSG00000100804,ENSG00000092010,ENSG00000158869,ENSG00000099341,ENSG00000159377,ENSG00000106588,ENSG00000167004,ENSG00000126067,ENSG00000041357,ENSG00000101843,ENSG00000159352,ENSG00000103035,ENSG00000127022,ENSG00000136930,ENSG00000013275,ENSG00000100567,ENSG00000166710,ENSG00000143106,ENSG00000165168,ENSG00000163636,ENSG00000205220,ENSG00000100902,ENSG00000138448,ENSG00000100764…
GO:BP	nucleoside triphosphate biosynthetic process	79	GO:0009142	7.91345e-09	18	ENSG00000154518,ENSG00000159199,ENSG00000239672,ENSG00000149925,ENSG00000011052,ENSG00000106992,ENSG00000074800,ENSG00000099624,ENSG00000165629,ENSG00000116459,ENSG00000110955,ENSG00000124172,ENSG00000164978,ENSG00000241468,ENSG00000169020,ENSG00000241837,ENSG00000185883,ENSG00000167863
GO:BP	regulation of establishment of protein localization	501	GO:0070201	8.0064e-09	260	ENSG00000136810,ENSG00000189058,ENSG00000130203,ENSG00000152661,ENSG00000108953,ENSG00000117984,ENSG00000100604,ENSG00000170027,ENSG00000148175,ENSG00000132639,ENSG00000110651,ENSG00000103769,ENSG00000163032,ENSG00000171867,ENSG00000109971,ENSG00000075142,ENSG00000136167,ENSG00000198258,ENSG00000104332,ENSG00000104904,ENSG00000164885,ENSG00000116729,ENSG00000001630,ENSG00000196262,ENSG00000113811…
GO:BP	mitochondrial transmembrane transport	106	GO:1990542	8.05502e-09	68	ENSG00000154518,ENSG00000159199,ENSG00000128311,ENSG00000125995,ENSG00000099624,ENSG00000165629,ENSG00000116459,ENSG00000112110,ENSG00000110955,ENSG00000124172,ENSG00000241468,ENSG00000265354,ENSG00000169020,ENSG00000126768,ENSG00000241837,ENSG00000151729,ENSG00000167863,ENSG00000213585,ENSG00000154723,ENSG00000143158,ENSG00000171612,ENSG00000167283,ENSG00000100372,ENSG00000154174,ENSG00000005022…
GO:BP	detoxification	106	GO:0098754	8.08013e-09	36	ENSG00000117450,ENSG00000148834,ENSG00000123131,ENSG00000130203,ENSG00000188536,ENSG00000134202,ENSG00000167815,ENSG00000169715,ENSG00000244734,ENSG00000139684,ENSG00000233276,ENSG00000206172,ENSG00000008394,ENSG00000087250,ENSG00000126432,ENSG00000122378,ENSG00000142168,ENSG00000205364,ENSG00000125144,ENSG00000072042,ENSG00000112096,ENSG00000197894,ENSG00000116288,ENSG00000132965,ENSG00000187193…
GO:BP	purine nucleoside triphosphate metabolic process	82	GO:0009144	8.19688e-09	41	ENSG00000154518,ENSG00000159199,ENSG00000239672,ENSG00000149925,ENSG00000011052,ENSG00000074800,ENSG00000099624,ENSG00000165629,ENSG00000116459,ENSG00000110955,ENSG00000124172,ENSG00000164978,ENSG00000241468,ENSG00000169020,ENSG00000241837,ENSG00000185883,ENSG00000167863,ENSG00000154723,ENSG00000243678,ENSG00000095970,ENSG00000112210,ENSG00000167283,ENSG00000205542,ENSG00000114573,ENSG00000204922…
GO:BP	cell activation involved in immune response	550	GO:0002263	8.3268e-09	219	ENSG00000101439,ENSG00000189171,ENSG00000109107,ENSG00000149925,ENSG00000123131,ENSG00000151366,ENSG00000116586,ENSG00000167996,ENSG00000107317,ENSG00000120306,ENSG00000011600,ENSG00000244734,ENSG00000127951,ENSG00000117984,ENSG00000188229,ENSG00000100604,ENSG00000240972,ENSG00000213689,ENSG00000085063,ENSG00000170458,ENSG00000051620,ENSG00000148175,ENSG00000164687,ENSG00000158869,ENSG00000132639…
GO:BP	leukocyte activation involved in immune response	546	GO:0002366	8.3268e-09	218	ENSG00000101439,ENSG00000189171,ENSG00000109107,ENSG00000149925,ENSG00000123131,ENSG00000151366,ENSG00000116586,ENSG00000167996,ENSG00000107317,ENSG00000120306,ENSG00000011600,ENSG00000244734,ENSG00000127951,ENSG00000117984,ENSG00000188229,ENSG00000100604,ENSG00000240972,ENSG00000213689,ENSG00000085063,ENSG00000170458,ENSG00000051620,ENSG00000148175,ENSG00000164687,ENSG00000158869,ENSG00000132639…
GO:CC	spliceosomal snRNP complex	58	GO:0097525	9.08953e-09	43	ENSG00000125743,ENSG00000169976,ENSG00000124562,ENSG00000125835,ENSG00000115128,ENSG00000100138,ENSG00000167088,ENSG00000130520,ENSG00000141759,ENSG00000125870,ENSG00000143977,ENSG00000077312,ENSG00000182004,ENSG00000102241,ENSG00000146007,ENSG00000100410,ENSG00000204392,ENSG00000171960,ENSG00000139343,ENSG00000170860,ENSG00000130332,ENSG00000105618,ENSG00000101161,ENSG00000189091,ENSG00000128739…
REAC	Transport of small molecules	581	REAC:R-HSA-382551	9.12e-09	267	ENSG00000266964,ENSG00000171885,ENSG00000162188,ENSG00000189058,ENSG00000042753,ENSG00000130203,ENSG00000188536,ENSG00000142507,ENSG00000167996,ENSG00000120509,ENSG00000105409,ENSG00000113558,ENSG00000244734,ENSG00000100804,ENSG00000117410,ENSG00000130208,ENSG00000128524,ENSG00000105143,ENSG00000165637,ENSG00000079215,ENSG00000240583,ENSG00000071553,ENSG00000148175,ENSG00000092010,ENSG00000099341…
GO:BP	vesicle-mediated transport in synapse	194	GO:0099003	9.29694e-09	120	ENSG00000173267,ENSG00000168824,ENSG00000102003,ENSG00000132639,ENSG00000103769,ENSG00000074317,ENSG00000164885,ENSG00000127022,ENSG00000198668,ENSG00000105649,ENSG00000188191,ENSG00000138138,ENSG00000101438,ENSG00000107295,ENSG00000121905,ENSG00000143553,ENSG00000126583,ENSG00000118946,ENSG00000041353,ENSG00000075624,ENSG00000129990,ENSG00000159164,ENSG00000179520,ENSG00000243244,ENSG00000105402…
GO:BP	positive regulation of histone exchange	21	GO:1900051	9.5942e-09	11	ENSG00000278637,ENSG00000276180,ENSG00000270882,ENSG00000278705,ENSG00000197837,ENSG00000163041,ENSG00000132475,ENSG00000197061,ENSG00000276966,ENSG00000158406,ENSG00000197238
GO:BP	regulation of histone exchange	21	GO:1900049	9.5942e-09	11	ENSG00000278637,ENSG00000276180,ENSG00000270882,ENSG00000278705,ENSG00000197837,ENSG00000163041,ENSG00000132475,ENSG00000197061,ENSG00000276966,ENSG00000158406,ENSG00000197238
REAC	E3 ubiquitin ligases ubiquitinate target proteins	52	REAC:R-HSA-8866654	9.63681e-09	42	ENSG00000233822,ENSG00000276410,ENSG00000277224,ENSG00000273802,ENSG00000177889,ENSG00000155876,ENSG00000158373,ENSG00000124635,ENSG00000170315,ENSG00000168894,ENSG00000132646,ENSG00000185130,ENSG00000136986,ENSG00000197903,ENSG00000143947,ENSG00000274290,ENSG00000108733,ENSG00000170142,ENSG00000131871,ENSG00000221983,ENSG00000150991,ENSG00000180596,ENSG00000006712,ENSG00000185651,ENSG00000169139…
GO:CC	vesicle coat	52	GO:0030120	1.01036e-08	41	ENSG00000042753,ENSG00000105669,ENSG00000249915,ENSG00000134970,ENSG00000162517,ENSG00000122705,ENSG00000175416,ENSG00000166557,ENSG00000111481,ENSG00000006125,ENSG00000141367,ENSG00000095139,ENSG00000184432,ENSG00000152700,ENSG00000142186,ENSG00000181789,ENSG00000158623,ENSG00000106367,ENSG00000079332,ENSG00000113282,ENSG00000101310,ENSG00000161203,ENSG00000122218,ENSG00000157020,ENSG00000117153…
GO:BP	SCF-dependent proteasomal ubiquitin-dependent protein catabolic process	87	GO:0031146	1.13302e-08	63	ENSG00000142507,ENSG00000113558,ENSG00000100804,ENSG00000092010,ENSG00000099341,ENSG00000159377,ENSG00000106588,ENSG00000107872,ENSG00000126067,ENSG00000041357,ENSG00000101843,ENSG00000159352,ENSG00000103035,ENSG00000136930,ENSG00000013275,ENSG00000100567,ENSG00000143106,ENSG00000163636,ENSG00000205220,ENSG00000100902,ENSG00000100387,ENSG00000100764,ENSG00000108344,ENSG00000131467,ENSG00000008018…
GO:CC	integral component of synaptic vesicle membrane	33	GO:0030285	1.2166e-08	22	ENSG00000102003,ENSG00000151834,ENSG00000122012,ENSG00000101438,ENSG00000213760,ENSG00000139190,ENSG00000159164,ENSG00000179520,ENSG00000152128,ENSG00000109501,ENSG00000067715,ENSG00000163630,ENSG00000109572,ENSG00000185896,ENSG00000196517,ENSG00000117758,ENSG00000008282,ENSG00000132872,ENSG00000155093,ENSG00000124333,ENSG00000117533,ENSG00000197106
REAC	Transcriptional regulation by RUNX3	90	REAC:R-HSA-8878159	1.28489e-08	30	ENSG00000142507,ENSG00000100804,ENSG00000092010,ENSG00000099341,ENSG00000159377,ENSG00000106588,ENSG00000170315,ENSG00000126067,ENSG00000041357,ENSG00000101843,ENSG00000159352,ENSG00000103035,ENSG00000136930,ENSG00000013275,ENSG00000100567,ENSG00000143947,ENSG00000143106,ENSG00000163636,ENSG00000205220,ENSG00000100902,ENSG00000137693,ENSG00000100764,ENSG00000108344,ENSG00000131467,ENSG00000008018…
GO:BP	rDNA heterochromatin assembly	28	GO:0000183	1.34077e-08	13	ENSG00000278637,ENSG00000276180,ENSG00000270882,ENSG00000275714,ENSG00000278705,ENSG00000197837,ENSG00000163041,ENSG00000132475,ENSG00000197061,ENSG00000278828,ENSG00000276966,ENSG00000158406,ENSG00000197238
GO:BP	apoptotic signaling pathway	509	GO:0097190	1.35167e-08	112	ENSG00000167815,ENSG00000108561,ENSG00000165948,ENSG00000135472,ENSG00000011600,ENSG00000188611,ENSG00000101955,ENSG00000074800,ENSG00000108953,ENSG00000213619,ENSG00000240972,ENSG00000165637,ENSG00000171863,ENSG00000110536,ENSG00000170027,ENSG00000170458,ENSG00000179222,ENSG00000096092,ENSG00000185088,ENSG00000233276,ENSG00000106211,ENSG00000114023,ENSG00000135744,ENSG00000167004,ENSG00000104332…
GO:BP	neurotransmitter transport	196	GO:0006836	1.38034e-08	125	ENSG00000173267,ENSG00000102003,ENSG00000120509,ENSG00000131238,ENSG00000105143,ENSG00000177807,ENSG00000151834,ENSG00000079215,ENSG00000132639,ENSG00000109971,ENSG00000122012,ENSG00000127838,ENSG00000164885,ENSG00000136750,ENSG00000137312,ENSG00000198668,ENSG00000105649,ENSG00000110436,ENSG00000018625,ENSG00000101438,ENSG00000116288,ENSG00000143553,ENSG00000126583,ENSG00000157103,ENSG00000111371…
REAC	Transcriptional regulation by RUNX2	102	REAC:R-HSA-8878166	1.4066e-08	48	ENSG00000142507,ENSG00000113558,ENSG00000100804,ENSG00000092010,ENSG00000099341,ENSG00000159377,ENSG00000106588,ENSG00000170315,ENSG00000126067,ENSG00000041357,ENSG00000101843,ENSG00000159352,ENSG00000103035,ENSG00000136930,ENSG00000013275,ENSG00000100567,ENSG00000131981,ENSG00000125398,ENSG00000143947,ENSG00000143106,ENSG00000103266,ENSG00000163636,ENSG00000205220,ENSG00000100902,ENSG00000137693…
GO:CC	intrinsic component of endoplasmic reticulum membrane	142	GO:0031227	1.41866e-08	97	ENSG00000117594,ENSG00000114902,ENSG00000044574,ENSG00000164615,ENSG00000125037,ENSG00000197977,ENSG00000167004,ENSG00000139970,ENSG00000099797,ENSG00000143183,ENSG00000118402,ENSG00000127022,ENSG00000019582,ENSG00000127774,ENSG00000136986,ENSG00000074696,ENSG00000128463,ENSG00000133872,ENSG00000179085,ENSG00000073737,ENSG00000166710,ENSG00000154153,ENSG00000105583,ENSG00000134153,ENSG00000108588…
GO:BP	regulation of neurotransmitter levels	193	GO:0001505	1.48134e-08	124	ENSG00000173267,ENSG00000102003,ENSG00000120509,ENSG00000131238,ENSG00000105143,ENSG00000177807,ENSG00000151834,ENSG00000079215,ENSG00000093010,ENSG00000132639,ENSG00000109971,ENSG00000127838,ENSG00000164885,ENSG00000136750,ENSG00000137312,ENSG00000198668,ENSG00000105649,ENSG00000110436,ENSG00000018625,ENSG00000101438,ENSG00000116288,ENSG00000143553,ENSG00000126583,ENSG00000157103,ENSG00000111371…
GO:BP	Wnt signaling pathway, planar cell polarity pathway	100	GO:0060071	1.51558e-08	53	ENSG00000042753,ENSG00000142507,ENSG00000100804,ENSG00000183098,ENSG00000092010,ENSG00000099341,ENSG00000159377,ENSG00000106588,ENSG00000104332,ENSG00000126067,ENSG00000041357,ENSG00000101843,ENSG00000159352,ENSG00000103035,ENSG00000136930,ENSG00000013275,ENSG00000100567,ENSG00000076716,ENSG00000143106,ENSG00000163636,ENSG00000205220,ENSG00000100902,ENSG00000146374,ENSG00000100764,ENSG00000108518…
REAC	Hedgehog 'on' state	78	REAC:R-HSA-5632684	1.60331e-08	35	ENSG00000142507,ENSG00000100804,ENSG00000092010,ENSG00000099341,ENSG00000159377,ENSG00000106588,ENSG00000170315,ENSG00000126067,ENSG00000041357,ENSG00000101843,ENSG00000159352,ENSG00000103035,ENSG00000136930,ENSG00000013275,ENSG00000100567,ENSG00000143947,ENSG00000143106,ENSG00000163636,ENSG00000205220,ENSG00000100902,ENSG00000100387,ENSG00000100764,ENSG00000108344,ENSG00000131467,ENSG00000008018…
KEGG	Protein export	23	KEGG:03060	1.72538e-08	22	ENSG00000114902,ENSG00000044574,ENSG00000106803,ENSG00000166562,ENSG00000118363,ENSG00000132432,ENSG00000144867,ENSG00000140319,ENSG00000008952,ENSG00000140612,ENSG00000058262,ENSG00000143742,ENSG00000174780,ENSG00000153037,ENSG00000148950,ENSG00000025796,ENSG00000182934,ENSG00000129128,ENSG00000155463,ENSG00000100883,ENSG00000167881,ENSG00000065665
KEGG	Endocytosis	227	KEGG:04144	1.72538e-08	136	ENSG00000249884,ENSG00000042753,ENSG00000103769,ENSG00000109971,ENSG00000072818,ENSG00000126803,ENSG00000130724,ENSG00000131475,ENSG00000107295,ENSG00000174775,ENSG00000009844,ENSG00000121966,ENSG00000122705,ENSG00000165457,ENSG00000175416,ENSG00000136950,ENSG00000134287,ENSG00000013016,ENSG00000168118,ENSG00000241553,ENSG00000077549,ENSG00000120860,ENSG00000083937,ENSG00000006125,ENSG00000111229…
GO:CC	COPI-coated vesicle	28	GO:0030137	1.7972e-08	25	ENSG00000105669,ENSG00000134970,ENSG00000136710,ENSG00000138107,ENSG00000166557,ENSG00000111481,ENSG00000105438,ENSG00000095139,ENSG00000184432,ENSG00000124507,ENSG00000142186,ENSG00000181789,ENSG00000158623,ENSG00000113734,ENSG00000053501,ENSG00000170348,ENSG00000086598,ENSG00000122218,ENSG00000005243,ENSG00000143761,ENSG00000129083,ENSG00000136240,ENSG00000181744,ENSG00000265808,ENSG00000244045
GO:BP	nucleoside triphosphate metabolic process	105	GO:0009141	1.80266e-08	48	ENSG00000154518,ENSG00000159199,ENSG00000239672,ENSG00000149925,ENSG00000011052,ENSG00000106992,ENSG00000074800,ENSG00000099624,ENSG00000165629,ENSG00000116459,ENSG00000110955,ENSG00000124172,ENSG00000164978,ENSG00000241468,ENSG00000169020,ENSG00000241837,ENSG00000185883,ENSG00000167863,ENSG00000154723,ENSG00000243678,ENSG00000095970,ENSG00000112210,ENSG00000167283,ENSG00000205542,ENSG00000114573…
GO:BP	regulation of cell projection organization	588	GO:0031344	1.89608e-08	312	ENSG00000239672,ENSG00000130203,ENSG00000172757,ENSG00000044574,ENSG00000254999,ENSG00000102103,ENSG00000008324,ENSG00000277586,ENSG00000132639,ENSG00000103769,ENSG00000104435,ENSG00000171867,ENSG00000135744,ENSG00000141741,ENSG00000087250,ENSG00000104332,ENSG00000129244,ENSG00000150625,ENSG00000164885,ENSG00000162493,ENSG00000103260,ENSG00000157404,ENSG00000156642,ENSG00000154096,ENSG00000169439…
REAC	C-type lectin receptors (CLRs)	112	REAC:R-HSA-5621481	1.90558e-08	33	ENSG00000142507,ENSG00000113558,ENSG00000100804,ENSG00000092010,ENSG00000158869,ENSG00000099341,ENSG00000177889,ENSG00000159377,ENSG00000106588,ENSG00000168710,ENSG00000170315,ENSG00000126067,ENSG00000041357,ENSG00000101843,ENSG00000159352,ENSG00000103035,ENSG00000198668,ENSG00000136930,ENSG00000013275,ENSG00000100567,ENSG00000143947,ENSG00000072062,ENSG00000163932,ENSG00000174775,ENSG00000143106…
GO:BP	retrograde vesicle-mediated transport, Golgi to endoplasmic reticulum	82	GO:0006890	2.02926e-08	59	ENSG00000105669,ENSG00000162407,ENSG00000134970,ENSG00000134287,ENSG00000105402,ENSG00000113384,ENSG00000154917,ENSG00000166557,ENSG00000184840,ENSG00000111481,ENSG00000125991,ENSG00000105438,ENSG00000004059,ENSG00000095139,ENSG00000184432,ENSG00000079616,ENSG00000174996,ENSG00000142186,ENSG00000181789,ENSG00000158623,ENSG00000175582,ENSG00000126214,ENSG00000157916,ENSG00000131437,ENSG00000113734…
GO:BP	regulation of neuron apoptotic process	178	GO:0043523	2.24526e-08	111	ENSG00000130203,ENSG00000135472,ENSG00000011600,ENSG00000131238,ENSG00000277586,ENSG00000171867,ENSG00000087250,ENSG00000176046,ENSG00000142168,ENSG00000074317,ENSG00000164885,ENSG00000175197,ENSG00000112096,ENSG00000168329,ENSG00000116288,ENSG00000092969,ENSG00000174775,ENSG00000126583,ENSG00000122756,ENSG00000110492,ENSG00000154153,ENSG00000096384,ENSG00000129521,ENSG00000214253,ENSG00000105220…
REAC	Transcriptional Regulation by TP53	335	REAC:R-HSA-3700989	2.26169e-08	45	ENSG00000117450,ENSG00000135940,ENSG00000103363,ENSG00000136810,ENSG00000178741,ENSG00000167815,ENSG00000116586,ENSG00000168002,ENSG00000177700,ENSG00000164919,ENSG00000176340,ENSG00000108953,ENSG00000105258,ENSG00000172115,ENSG00000170027,ENSG00000126267,ENSG00000147669,ENSG00000155876,ENSG00000284194,ENSG00000106399,ENSG00000154582,ENSG00000197780,ENSG00000170315,ENSG00000102760,ENSG00000164885…
GO:BP	cytochrome complex assembly	35	GO:0017004	2.26833e-08	29	ENSG00000229833,ENSG00000169021,ENSG00000284194,ENSG00000250317,ENSG00000168275,ENSG00000133983,ENSG00000178449,ENSG00000138495,ENSG00000171612,ENSG00000136463,ENSG00000004961,ENSG00000183978,ENSG00000181924,ENSG00000204922,ENSG00000051523,ENSG00000203667,ENSG00000075336,ENSG00000198938,ENSG00000232838,ENSG00000256053,ENSG00000137288,ENSG00000133028,ENSG00000183513,ENSG00000163626,ENSG00000011295…
GO:MF	protein domain specific binding	624	GO:0019904	2.46336e-08	332	ENSG00000278637,ENSG00000276180,ENSG00000270882,ENSG00000204071,ENSG00000111640,ENSG00000152661,ENSG00000102003,ENSG00000278705,ENSG00000044574,ENSG00000113558,ENSG00000204065,ENSG00000197837,ENSG00000213689,ENSG00000170027,ENSG00000262655,ENSG00000277586,ENSG00000233276,ENSG00000109971,ENSG00000184905,ENSG00000196507,ENSG00000185222,ENSG00000183283,ENSG00000005075,ENSG00000197061,ENSG00000276966…
GO:MF	cytochrome-c oxidase activity	20	GO:0004129	2.50367e-08	12	ENSG00000135940,ENSG00000178741,ENSG00000161281,ENSG00000164919,ENSG00000176340,ENSG00000112695,ENSG00000126267,ENSG00000111775,ENSG00000131143,ENSG00000131174,ENSG00000189043,ENSG00000127184
GO:MF	protein folding chaperone	30	GO:0044183	2.54684e-08	19	ENSG00000044574,ENSG00000143256,ENSG00000106211,ENSG00000109971,ENSG00000155304,ENSG00000019582,ENSG00000153132,ENSG00000126803,ENSG00000115539,ENSG00000105583,ENSG00000096384,ENSG00000113013,ENSG00000150753,ENSG00000108588,ENSG00000135624,ENSG00000105701,ENSG00000156261,ENSG00000179218,ENSG00000166226
GO:CC	lysosomal lumen	87	GO:0043202	2.55503e-08	37	ENSG00000168824,ENSG00000131238,ENSG00000117984,ENSG00000183098,ENSG00000109971,ENSG00000122176,ENSG00000170091,ENSG00000019582,ENSG00000132692,ENSG00000169439,ENSG00000124145,ENSG00000086289,ENSG00000076716,ENSG00000104763,ENSG00000179163,ENSG00000114646,ENSG00000119655,ENSG00000134575,ENSG00000179399,ENSG00000106809,ENSG00000177628,ENSG00000080824,ENSG00000166340,ENSG00000197746,ENSG00000162512…
REAC	Citric acid cycle (TCA cycle)	22	REAC:R-HSA-71403	2.57778e-08	18	ENSG00000143252,ENSG00000204370,ENSG00000117118,ENSG00000180185,ENSG00000101365,ENSG00000136143,ENSG00000091483,ENSG00000067829,ENSG00000146701,ENSG00000182054,ENSG00000100412,ENSG00000172340,ENSG00000062485,ENSG00000073578,ENSG00000163541,ENSG00000105953,ENSG00000091140,ENSG00000166411
GO:BP	cytoskeleton-dependent intracellular transport	190	GO:0030705	2.58753e-08	114	ENSG00000135441,ENSG00000100285,ENSG00000126756,ENSG00000277586,ENSG00000106211,ENSG00000109971,ENSG00000142168,ENSG00000170315,ENSG00000151929,ENSG00000142192,ENSG00000137463,ENSG00000176101,ENSG00000131966,ENSG00000143553,ENSG00000128581,ENSG00000088986,ENSG00000041353,ENSG00000125971,ENSG00000119650,ENSG00000138175,ENSG00000167552,ENSG00000154277,ENSG00000149557,ENSG00000123416,ENSG00000105270…
KEGG	Citrate cycle (TCA cycle)	28	KEGG:00020	2.62937e-08	22	ENSG00000014641,ENSG00000143252,ENSG00000204370,ENSG00000117118,ENSG00000168291,ENSG00000101365,ENSG00000136143,ENSG00000091483,ENSG00000067829,ENSG00000146701,ENSG00000182054,ENSG00000150768,ENSG00000100412,ENSG00000172340,ENSG00000062485,ENSG00000131828,ENSG00000073578,ENSG00000131473,ENSG00000163541,ENSG00000105953,ENSG00000091140,ENSG00000166411
GO:CC	proton-transporting two-sector ATPase complex, catalytic domain	15	GO:0033178	2.65129e-08	12	ENSG00000128524,ENSG00000099624,ENSG00000165629,ENSG00000071553,ENSG00000110955,ENSG00000124172,ENSG00000241837,ENSG00000147416,ENSG00000131100,ENSG00000114573,ENSG00000152234,ENSG00000155097
GO:CC	primary lysosome	123	GO:0005766	2.6655e-08	80	ENSG00000151366,ENSG00000188229,ENSG00000051620,ENSG00000148175,ENSG00000164687,ENSG00000008394,ENSG00000087086,ENSG00000185883,ENSG00000149357,ENSG00000131966,ENSG00000163932,ENSG00000101558,ENSG00000170043,ENSG00000135404,ENSG00000179163,ENSG00000137563,ENSG00000139278,ENSG00000137575,ENSG00000057608,ENSG00000119655,ENSG00000117592,ENSG00000137509,ENSG00000131236,ENSG00000112697,ENSG00000244038…
GO:CC	azurophil granule	123	GO:0042582	2.6655e-08	80	ENSG00000151366,ENSG00000188229,ENSG00000051620,ENSG00000148175,ENSG00000164687,ENSG00000008394,ENSG00000087086,ENSG00000185883,ENSG00000149357,ENSG00000131966,ENSG00000163932,ENSG00000101558,ENSG00000170043,ENSG00000135404,ENSG00000179163,ENSG00000137563,ENSG00000139278,ENSG00000137575,ENSG00000057608,ENSG00000119655,ENSG00000117592,ENSG00000137509,ENSG00000131236,ENSG00000112697,ENSG00000244038…
GO:BP	mitochondrial electron transport, ubiquinol to cytochrome c	13	GO:0006122	2.91809e-08	8	ENSG00000184076,ENSG00000172115,ENSG00000179091,ENSG00000169021,ENSG00000164405,ENSG00000173660,ENSG00000156467,ENSG00000010256
GO:BP	regulation of hematopoietic stem cell differentiation	65	GO:1902036	2.91863e-08	24	ENSG00000142507,ENSG00000100804,ENSG00000092010,ENSG00000099341,ENSG00000159377,ENSG00000106588,ENSG00000126067,ENSG00000041357,ENSG00000101843,ENSG00000159352,ENSG00000103035,ENSG00000136930,ENSG00000013275,ENSG00000100567,ENSG00000143106,ENSG00000163636,ENSG00000205220,ENSG00000100902,ENSG00000113013,ENSG00000137693,ENSG00000100764,ENSG00000108344,ENSG00000131467,ENSG00000008018
GO:BP	microtubule-based transport	190	GO:0099111	2.95106e-08	112	ENSG00000171885,ENSG00000135441,ENSG00000100285,ENSG00000126756,ENSG00000277586,ENSG00000106211,ENSG00000109971,ENSG00000064199,ENSG00000142168,ENSG00000170315,ENSG00000151929,ENSG00000142192,ENSG00000137463,ENSG00000176101,ENSG00000131966,ENSG00000143553,ENSG00000128581,ENSG00000088986,ENSG00000041353,ENSG00000125971,ENSG00000166171,ENSG00000119650,ENSG00000138175,ENSG00000154277,ENSG00000149557…
GO:CC	ubiquitin ligase complex	278	GO:0000151	3.03253e-08	153	ENSG00000103363,ENSG00000113558,ENSG00000141552,ENSG00000177889,ENSG00000154582,ENSG00000107872,ENSG00000176386,ENSG00000123975,ENSG00000129055,ENSG00000249915,ENSG00000136986,ENSG00000162517,ENSG00000116161,ENSG00000171617,ENSG00000103266,ENSG00000114125,ENSG00000156587,ENSG00000100387,ENSG00000170142,ENSG00000071537,ENSG00000135506,ENSG00000010017,ENSG00000137414,ENSG00000119801,ENSG00000116661…
GO:BP	cellular response to DNA damage stimulus	817	GO:0006974	3.07305e-08	393	ENSG00000278637,ENSG00000276180,ENSG00000270882,ENSG00000125652,ENSG00000168002,ENSG00000177700,ENSG00000278705,ENSG00000105258,ENSG00000197837,ENSG00000240972,ENSG00000213689,ENSG00000125901,ENSG00000185088,ENSG00000177889,ENSG00000147669,ENSG00000181218,ENSG00000176046,ENSG00000165943,ENSG00000077152,ENSG00000106399,ENSG00000170315,ENSG00000102760,ENSG00000169689,ENSG00000101843,ENSG00000005075…
GO:BP	central nervous system development	880	GO:0007417	3.29386e-08	407	ENSG00000160678,ENSG00000239672,ENSG00000160307,ENSG00000189058,ENSG00000157150,ENSG00000187957,ENSG00000173372,ENSG00000044574,ENSG00000135472,ENSG00000011600,ENSG00000166165,ENSG00000125835,ENSG00000131238,ENSG00000144834,ENSG00000108953,ENSG00000174938,ENSG00000079462,ENSG00000170989,ENSG00000177807,ENSG00000213619,ENSG00000132541,ENSG00000170075,ENSG00000148798,ENSG00000116459,ENSG00000240583…
REAC	Cellular response to heat stress	83	REAC:R-HSA-3371556	3.31346e-08	58	ENSG00000109846,ENSG00000044574,ENSG00000108953,ENSG00000109971,ENSG00000149196,ENSG00000106399,ENSG00000152137,ENSG00000155304,ENSG00000151929,ENSG00000126803,ENSG00000132383,ENSG00000096384,ENSG00000113013,ENSG00000100380,ENSG00000080824,ENSG00000230989,ENSG00000187051,ENSG00000117748,ENSG00000107262,ENSG00000164070,ENSG00000156508,ENSG00000004478,ENSG00000110958,ENSG00000101146,ENSG00000075188…
GO:MF	cadherin binding	311	GO:0045296	3.4254e-08	174	ENSG00000117450,ENSG00000149925,ENSG00000142507,ENSG00000275714,ENSG00000044574,ENSG00000074800,ENSG00000108953,ENSG00000109971,ENSG00000278828,ENSG00000169564,ENSG00000151929,ENSG00000197728,ENSG00000099901,ENSG00000116288,ENSG00000101558,ENSG00000120265,ENSG00000140988,ENSG00000162244,ENSG00000138430,ENSG00000096384,ENSG00000119888,ENSG00000100591,ENSG00000172270,ENSG00000117519,ENSG00000077549…
REAC	EPH-Ephrin signaling	86	REAC:R-HSA-2682334	3.45358e-08	59	ENSG00000205155,ENSG00000042753,ENSG00000172757,ENSG00000145242,ENSG00000169439,ENSG00000174775,ENSG00000075624,ENSG00000122705,ENSG00000175416,ENSG00000241553,ENSG00000137575,ENSG00000162736,ENSG00000092841,ENSG00000006125,ENSG00000111229,ENSG00000101608,ENSG00000176105,ENSG00000141367,ENSG00000118680,ENSG00000184009,ENSG00000143590,ENSG00000067560,ENSG00000106299,ENSG00000241685,ENSG00000070831…
REAC	Homology Directed Repair	127	REAC:R-HSA-5693538	3.48566e-08	26	ENSG00000278637,ENSG00000233822,ENSG00000276180,ENSG00000270882,ENSG00000276410,ENSG00000278705,ENSG00000197837,ENSG00000277224,ENSG00000273802,ENSG00000177889,ENSG00000158373,ENSG00000106399,ENSG00000124635,ENSG00000170315,ENSG00000197061,ENSG00000132646,ENSG00000276966,ENSG00000158406,ENSG00000185130,ENSG00000197238,ENSG00000184678,ENSG00000197903,ENSG00000168496,ENSG00000132383,ENSG00000143947…
GO:CC	Golgi membrane	655	GO:0000139	3.49841e-08	334	ENSG00000205155,ENSG00000168824,ENSG00000152661,ENSG00000105669,ENSG00000174684,ENSG00000162407,ENSG00000188611,ENSG00000184831,ENSG00000085063,ENSG00000134594,ENSG00000136156,ENSG00000139970,ENSG00000171004,ENSG00000170091,ENSG00000116729,ENSG00000169116,ENSG00000143183,ENSG00000106615,ENSG00000136750,ENSG00000019582,ENSG00000166428,ENSG00000134970,ENSG00000085365,ENSG00000087460,ENSG00000054116…
GO:CC	respiratory chain complex IV	16	GO:0045277	3.52328e-08	10	ENSG00000178741,ENSG00000176340,ENSG00000169021,ENSG00000126267,ENSG00000168275,ENSG00000111775,ENSG00000131143,ENSG00000131174,ENSG00000189043,ENSG00000127184
GO:BP	regulation of intrinsic apoptotic signaling pathway	143	GO:2001242	3.60999e-08	97	ENSG00000074800,ENSG00000213619,ENSG00000240972,ENSG00000165637,ENSG00000171863,ENSG00000110536,ENSG00000233276,ENSG00000106211,ENSG00000176046,ENSG00000142168,ENSG00000170315,ENSG00000178719,ENSG00000170855,ENSG00000196262,ENSG00000019582,ENSG00000186010,ENSG00000175197,ENSG00000112096,ENSG00000129355,ENSG00000116288,ENSG00000161970,ENSG00000132824,ENSG00000133112,ENSG00000161642,ENSG00000108179…
REAC	PINK1-PRKN Mediated Mitophagy	22	REAC:R-HSA-5205685	3.75253e-08	18	ENSG00000170315,ENSG00000101460,ENSG00000214736,ENSG00000213585,ENSG00000175768,ENSG00000143947,ENSG00000154174,ENSG00000196683,ENSG00000221983,ENSG00000150991,ENSG00000100216,ENSG00000130204,ENSG00000140941,ENSG00000158828,ENSG00000156469,ENSG00000173726,ENSG00000161011,ENSG00000116688
GO:MF	oxidoreductase activity, acting on a heme group of donors	21	GO:0016675	3.93217e-08	12	ENSG00000135940,ENSG00000178741,ENSG00000161281,ENSG00000164919,ENSG00000176340,ENSG00000112695,ENSG00000126267,ENSG00000111775,ENSG00000131143,ENSG00000131174,ENSG00000189043,ENSG00000127184
GO:CC	oligosaccharyltransferase complex	13	GO:0008250	4.00718e-08	13	ENSG00000163463,ENSG00000129562,ENSG00000213689,ENSG00000134825,ENSG00000118705,ENSG00000198856,ENSG00000163902,ENSG00000228474,ENSG00000244038,ENSG00000134910,ENSG00000102158,ENSG00000104723,ENSG00000163527
GO:BP	intrinsic apoptotic signaling pathway	257	GO:0097193	4.02877e-08	143	ENSG00000108561,ENSG00000074800,ENSG00000213619,ENSG00000240972,ENSG00000165637,ENSG00000171863,ENSG00000110536,ENSG00000185088,ENSG00000233276,ENSG00000106211,ENSG00000176046,ENSG00000165943,ENSG00000142168,ENSG00000170315,ENSG00000213190,ENSG00000176171,ENSG00000178719,ENSG00000170855,ENSG00000196262,ENSG00000019582,ENSG00000186010,ENSG00000175197,ENSG00000144746,ENSG00000113811,ENSG00000112096…
GO:BP	cell part morphogenesis	625	GO:0032990	4.14599e-08	329	ENSG00000160307,ENSG00000130203,ENSG00000152661,ENSG00000197956,ENSG00000172757,ENSG00000100285,ENSG00000102103,ENSG00000008324,ENSG00000277586,ENSG00000103769,ENSG00000119705,ENSG00000258947,ENSG00000087250,ENSG00000150625,ENSG00000170315,ENSG00000164885,ENSG00000162493,ENSG00000011201,ENSG00000241697,ENSG00000103260,ENSG00000137312,ENSG00000105649,ENSG00000156642,ENSG00000154096,ENSG00000142192…
REAC	HDR through Homologous Recombination (HRR) or Single Strand Annealing (SSA)	121	REAC:R-HSA-5693567	4.60073e-08	41	ENSG00000278637,ENSG00000233822,ENSG00000276180,ENSG00000270882,ENSG00000276410,ENSG00000278705,ENSG00000197837,ENSG00000277224,ENSG00000273802,ENSG00000177889,ENSG00000158373,ENSG00000106399,ENSG00000124635,ENSG00000170315,ENSG00000197061,ENSG00000132646,ENSG00000276966,ENSG00000158406,ENSG00000185130,ENSG00000197238,ENSG00000184678,ENSG00000197903,ENSG00000132383,ENSG00000143947,ENSG00000274290…
REAC	RAF/MAP kinase cascade	228	REAC:R-HSA-5673001	4.64025e-08	137	ENSG00000142507,ENSG00000116586,ENSG00000100804,ENSG00000089220,ENSG00000092010,ENSG00000099341,ENSG00000277586,ENSG00000159377,ENSG00000106588,ENSG00000170315,ENSG00000126067,ENSG00000041357,ENSG00000101843,ENSG00000159352,ENSG00000103035,ENSG00000198668,ENSG00000136930,ENSG00000013275,ENSG00000157404,ENSG00000156973,ENSG00000100567,ENSG00000109270,ENSG00000213465,ENSG00000143947,ENSG00000113575…
GO:BP	response to inorganic substance	480	GO:0010035	4.6665e-08	64	ENSG00000117450,ENSG00000112514,ENSG00000189171,ENSG00000136810,ENSG00000188536,ENSG00000167815,ENSG00000169715,ENSG00000167136,ENSG00000173372,ENSG00000109846,ENSG00000044574,ENSG00000244734,ENSG00000164708,ENSG00000099624,ENSG00000213689,ENSG00000170075,ENSG00000113140,ENSG00000101210,ENSG00000170458,ENSG00000240583,ENSG00000091513,ENSG00000277586,ENSG00000233276,ENSG00000148180,ENSG00000206172…
GO:BP	ribonucleoside triphosphate metabolic process	83	GO:0009199	4.6665e-08	40	ENSG00000154518,ENSG00000159199,ENSG00000239672,ENSG00000149925,ENSG00000011052,ENSG00000074800,ENSG00000099624,ENSG00000165629,ENSG00000116459,ENSG00000110955,ENSG00000124172,ENSG00000164978,ENSG00000241468,ENSG00000169020,ENSG00000241837,ENSG00000185883,ENSG00000167863,ENSG00000154723,ENSG00000243678,ENSG00000095970,ENSG00000112210,ENSG00000167283,ENSG00000205542,ENSG00000114573,ENSG00000204922…
GO:BP	tricarboxylic acid cycle	35	GO:0006099	4.6665e-08	25	ENSG00000014641,ENSG00000143252,ENSG00000286001,ENSG00000204370,ENSG00000117118,ENSG00000180185,ENSG00000168291,ENSG00000101365,ENSG00000136143,ENSG00000091483,ENSG00000067829,ENSG00000146701,ENSG00000182054,ENSG00000150768,ENSG00000100412,ENSG00000172340,ENSG00000062485,ENSG00000131828,ENSG00000073578,ENSG00000181192,ENSG00000163541,ENSG00000167985,ENSG00000105953,ENSG00000091140,ENSG00000166411
GO:CC	postsynaptic specialization membrane	111	GO:0099634	4.85178e-08	74	ENSG00000151834,ENSG00000109971,ENSG00000022355,ENSG00000156642,ENSG00000155511,ENSG00000117600,ENSG00000157219,ENSG00000158258,ENSG00000146938,ENSG00000104863,ENSG00000168539,ENSG00000182481,ENSG00000171603,ENSG00000148943,ENSG00000168959,ENSG00000152822,ENSG00000131188,ENSG00000162951,ENSG00000134780,ENSG00000131409,ENSG00000188803,ENSG00000006116,ENSG00000182771,ENSG00000170175,ENSG00000184408…
GO:BP	response to oxygen levels	353	GO:0070482	4.989e-08	125	ENSG00000106153,ENSG00000103363,ENSG00000160307,ENSG00000142507,ENSG00000167136,ENSG00000109846,ENSG00000100804,ENSG00000074800,ENSG00000240583,ENSG00000071553,ENSG00000092010,ENSG00000102144,ENSG00000099341,ENSG00000143153,ENSG00000159377,ENSG00000106588,ENSG00000114023,ENSG00000087250,ENSG00000104332,ENSG00000069509,ENSG00000154582,ENSG00000170315,ENSG00000102760,ENSG00000126067,ENSG00000041357…
REAC	Mitochondrial biogenesis	90	REAC:R-HSA-1592230	5.07872e-08	19	ENSG00000154518,ENSG00000159199,ENSG00000172115,ENSG00000099624,ENSG00000184831,ENSG00000165629,ENSG00000173171,ENSG00000116459,ENSG00000110955,ENSG00000124172,ENSG00000241468,ENSG00000169020,ENSG00000174917,ENSG00000241837,ENSG00000198668,ENSG00000167863,ENSG00000112096,ENSG00000108064,ENSG00000154723
GO:BP	regulation of protein transport	478	GO:0051223	5.23926e-08	247	ENSG00000136810,ENSG00000189058,ENSG00000130203,ENSG00000152661,ENSG00000108953,ENSG00000100604,ENSG00000170027,ENSG00000148175,ENSG00000132639,ENSG00000110651,ENSG00000103769,ENSG00000163032,ENSG00000171867,ENSG00000109971,ENSG00000075142,ENSG00000136167,ENSG00000198258,ENSG00000104332,ENSG00000104904,ENSG00000164885,ENSG00000116729,ENSG00000001630,ENSG00000196262,ENSG00000113811,ENSG00000151929…
GO:CC	multivesicular body	53	GO:0005771	5.33075e-08	31	ENSG00000104341,ENSG00000168824,ENSG00000152661,ENSG00000103769,ENSG00000170091,ENSG00000103811,ENSG00000019582,ENSG00000188191,ENSG00000130724,ENSG00000135404,ENSG00000116857,ENSG00000041353,ENSG00000009844,ENSG00000179520,ENSG00000133112,ENSG00000083937,ENSG00000146648,ENSG00000121207,ENSG00000254505,ENSG00000133661,ENSG00000135047,ENSG00000101421,ENSG00000108946,ENSG00000185896,ENSG00000074319…
GO:BP	ERAD pathway	100	GO:0036503	5.8362e-08	68	ENSG00000249884,ENSG00000044574,ENSG00000106803,ENSG00000136986,ENSG00000188021,ENSG00000128590,ENSG00000103266,ENSG00000162191,ENSG00000108588,ENSG00000071537,ENSG00000135506,ENSG00000131871,ENSG00000137414,ENSG00000109501,ENSG00000116661,ENSG00000185825,ENSG00000197860,ENSG00000101557,ENSG00000128228,ENSG00000005486,ENSG00000159461,ENSG00000145495,ENSG00000145428,ENSG00000100219,ENSG00000166598…
GO:CC	methylosome	12	GO:0034709	5.93456e-08	12	ENSG00000125743,ENSG00000125835,ENSG00000167088,ENSG00000143977,ENSG00000182004,ENSG00000100632,ENSG00000139343,ENSG00000074201,ENSG00000126457,ENSG00000100028,ENSG00000116455,ENSG00000100462
GO:CC	chaperone complex	26	GO:0101031	6.37413e-08	20	ENSG00000109971,ENSG00000152137,ENSG00000183527,ENSG00000151929,ENSG00000103266,ENSG00000096384,ENSG00000132581,ENSG00000150753,ENSG00000128789,ENSG00000135624,ENSG00000156261,ENSG00000128228,ENSG00000166226,ENSG00000168439,ENSG00000110958,ENSG00000146731,ENSG00000090520,ENSG00000163468,ENSG00000115484,ENSG00000120438
GO:BP	regulation of establishment of planar polarity	103	GO:0090175	7.05588e-08	53	ENSG00000042753,ENSG00000142507,ENSG00000100804,ENSG00000183098,ENSG00000092010,ENSG00000099341,ENSG00000159377,ENSG00000106588,ENSG00000104332,ENSG00000126067,ENSG00000041357,ENSG00000101843,ENSG00000159352,ENSG00000103035,ENSG00000136930,ENSG00000013275,ENSG00000100567,ENSG00000076716,ENSG00000143106,ENSG00000163636,ENSG00000205220,ENSG00000100902,ENSG00000146374,ENSG00000100764,ENSG00000108518…
REAC	RMTs methylate histone arginines	58	REAC:R-HSA-3214858	7.07092e-08	16	ENSG00000278637,ENSG00000276180,ENSG00000270882,ENSG00000172301,ENSG00000275714,ENSG00000278705,ENSG00000197837,ENSG00000180573,ENSG00000181218,ENSG00000184270,ENSG00000272196,ENSG00000197061,ENSG00000278828,ENSG00000276966,ENSG00000158406,ENSG00000197238
GO:MF	cell adhesion molecule binding	486	GO:0050839	7.20635e-08	211	ENSG00000117450,ENSG00000149925,ENSG00000142507,ENSG00000109472,ENSG00000275714,ENSG00000044574,ENSG00000162407,ENSG00000074800,ENSG00000108953,ENSG00000164615,ENSG00000110651,ENSG00000109971,ENSG00000136167,ENSG00000278828,ENSG00000196262,ENSG00000010278,ENSG00000169564,ENSG00000156642,ENSG00000151929,ENSG00000154096,ENSG00000154721,ENSG00000105855,ENSG00000197728,ENSG00000099901,ENSG00000116288…
GO:BP	positive regulation of protein transport	284	GO:0051222	7.32774e-08	154	ENSG00000152661,ENSG00000108953,ENSG00000170027,ENSG00000148175,ENSG00000110651,ENSG00000163032,ENSG00000171867,ENSG00000075142,ENSG00000198258,ENSG00000104904,ENSG00000164885,ENSG00000116729,ENSG00000196262,ENSG00000151929,ENSG00000134308,ENSG00000121905,ENSG00000138207,ENSG00000143158,ENSG00000072062,ENSG00000092969,ENSG00000095970,ENSG00000187446,ENSG00000053438,ENSG00000163932,ENSG00000174775…
GO:BP	proteasomal ubiquitin-independent protein catabolic process	19	GO:0010499	7.371e-08	13	ENSG00000142507,ENSG00000100804,ENSG00000159377,ENSG00000106588,ENSG00000126067,ENSG00000041357,ENSG00000136930,ENSG00000100567,ENSG00000143106,ENSG00000171617,ENSG00000205220,ENSG00000100902,ENSG00000008018
GO:CC	astrocyte projection	20	GO:0097449	7.39384e-08	15	ENSG00000171885,ENSG00000177807,ENSG00000087250,ENSG00000129244,ENSG00000110436,ENSG00000142192,ENSG00000151012,ENSG00000179520,ENSG00000092820,ENSG00000132872,ENSG00000158828,ENSG00000134001,ENSG00000205336,ENSG00000165474,ENSG00000131095
GO:BP	organelle transport along microtubule	82	GO:0072384	8.15219e-08	57	ENSG00000135441,ENSG00000100285,ENSG00000126756,ENSG00000277586,ENSG00000170315,ENSG00000137463,ENSG00000131966,ENSG00000143553,ENSG00000154277,ENSG00000149557,ENSG00000185896,ENSG00000102401,ENSG00000131711,ENSG00000165714,ENSG00000047579,ENSG00000181789,ENSG00000070718,ENSG00000158623,ENSG00000175582,ENSG00000131437,ENSG00000100644,ENSG00000124333,ENSG00000196072,ENSG00000075945,ENSG00000070831…
KEGG	Phagosome	109	KEGG:04145	8.28608e-08	66	ENSG00000137267,ENSG00000117410,ENSG00000128524,ENSG00000106803,ENSG00000127824,ENSG00000188229,ENSG00000170458,ENSG00000071553,ENSG00000258947,ENSG00000100554,ENSG00000147416,ENSG00000127022,ENSG00000185883,ENSG00000203747,ENSG00000132432,ENSG00000075624,ENSG00000213760,ENSG00000165168,ENSG00000159720,ENSG00000167552,ENSG00000138448,ENSG00000131100,ENSG00000114573,ENSG00000137285,ENSG00000104833…
GO:BP	neurotransmitter secretion	143	GO:0007269	8.82885e-08	91	ENSG00000173267,ENSG00000102003,ENSG00000120509,ENSG00000131238,ENSG00000132639,ENSG00000109971,ENSG00000127838,ENSG00000164885,ENSG00000136750,ENSG00000198668,ENSG00000105649,ENSG00000101438,ENSG00000143553,ENSG00000126583,ENSG00000129990,ENSG00000159164,ENSG00000105402,ENSG00000114646,ENSG00000104863,ENSG00000067715,ENSG00000160014,ENSG00000169860,ENSG00000125814,ENSG00000102468,ENSG00000145335…
GO:BP	signal release from synapse	143	GO:0099643	8.82885e-08	91	ENSG00000173267,ENSG00000102003,ENSG00000120509,ENSG00000131238,ENSG00000132639,ENSG00000109971,ENSG00000127838,ENSG00000164885,ENSG00000136750,ENSG00000198668,ENSG00000105649,ENSG00000101438,ENSG00000143553,ENSG00000126583,ENSG00000129990,ENSG00000159164,ENSG00000105402,ENSG00000114646,ENSG00000104863,ENSG00000067715,ENSG00000160014,ENSG00000169860,ENSG00000125814,ENSG00000102468,ENSG00000145335…
GO:BP	negative regulation of megakaryocyte differentiation	15	GO:0045653	9.38471e-08	9	ENSG00000278637,ENSG00000276180,ENSG00000270882,ENSG00000278705,ENSG00000197837,ENSG00000197061,ENSG00000276966,ENSG00000158406,ENSG00000197238
GO:CC	MIB complex	13	GO:0140275	9.73897e-08	12	ENSG00000184831,ENSG00000173171,ENSG00000174917,ENSG00000113013,ENSG00000173436,ENSG00000159685,ENSG00000100347,ENSG00000128654,ENSG00000155008,ENSG00000177034,ENSG00000132305,ENSG00000106554
GO:CC	SAM complex	13	GO:0001401	9.73897e-08	12	ENSG00000184831,ENSG00000173171,ENSG00000174917,ENSG00000113013,ENSG00000173436,ENSG00000159685,ENSG00000100347,ENSG00000128654,ENSG00000155008,ENSG00000177034,ENSG00000132305,ENSG00000106554
KEGG	Biosynthesis of amino acids	63	KEGG:01230	9.90254e-08	33	ENSG00000109107,ENSG00000111640,ENSG00000149925,ENSG00000074800,ENSG00000164708,ENSG00000102144,ENSG00000135069,ENSG00000120053,ENSG00000125166,ENSG00000092621,ENSG00000147224,ENSG00000101365,ENSG00000177156,ENSG00000163931,ENSG00000067829,ENSG00000067225,ENSG00000111669,ENSG00000182054,ENSG00000171314,ENSG00000135094,ENSG00000081181,ENSG00000100412,ENSG00000108515,ENSG00000062485,ENSG00000183010…
GO:CC	spliceosomal tri-snRNP complex	31	GO:0097526	1.00077e-07	26	ENSG00000125743,ENSG00000125835,ENSG00000100138,ENSG00000167088,ENSG00000130520,ENSG00000141759,ENSG00000143977,ENSG00000182004,ENSG00000146007,ENSG00000204392,ENSG00000171960,ENSG00000139343,ENSG00000170860,ENSG00000130332,ENSG00000105618,ENSG00000101161,ENSG00000128739,ENSG00000100028,ENSG00000165630,ENSG00000106355,ENSG00000140830,ENSG00000175467,ENSG00000174231,ENSG00000164167,ENSG00000168883…
GO:CC	U4/U6 x U5 tri-snRNP complex	31	GO:0046540	1.00077e-07	26	ENSG00000125743,ENSG00000125835,ENSG00000100138,ENSG00000167088,ENSG00000130520,ENSG00000141759,ENSG00000143977,ENSG00000182004,ENSG00000146007,ENSG00000204392,ENSG00000171960,ENSG00000139343,ENSG00000170860,ENSG00000130332,ENSG00000105618,ENSG00000101161,ENSG00000128739,ENSG00000100028,ENSG00000165630,ENSG00000106355,ENSG00000140830,ENSG00000175467,ENSG00000174231,ENSG00000164167,ENSG00000168883…
GO:BP	regulation of intracellular protein transport	239	GO:0033157	1.01462e-07	125	ENSG00000136810,ENSG00000189058,ENSG00000108953,ENSG00000170027,ENSG00000148175,ENSG00000110651,ENSG00000171867,ENSG00000136167,ENSG00000198258,ENSG00000104904,ENSG00000164885,ENSG00000151929,ENSG00000130770,ENSG00000134308,ENSG00000116288,ENSG00000104805,ENSG00000121905,ENSG00000072062,ENSG00000143575,ENSG00000187446,ENSG00000163932,ENSG00000174775,ENSG00000166197,ENSG00000112210,ENSG00000096384…
REAC	MAPK1/MAPK3 signaling	232	REAC:R-HSA-5684996	1.04335e-07	138	ENSG00000142507,ENSG00000116586,ENSG00000100804,ENSG00000089220,ENSG00000092010,ENSG00000099341,ENSG00000277586,ENSG00000159377,ENSG00000106588,ENSG00000170315,ENSG00000126067,ENSG00000041357,ENSG00000101843,ENSG00000159352,ENSG00000103035,ENSG00000198668,ENSG00000136930,ENSG00000013275,ENSG00000157404,ENSG00000156973,ENSG00000100567,ENSG00000109270,ENSG00000213465,ENSG00000143947,ENSG00000113575…
REAC	S Phase	154	REAC:R-HSA-69242	1.11493e-07	66	ENSG00000142507,ENSG00000113558,ENSG00000100804,ENSG00000141552,ENSG00000092010,ENSG00000099341,ENSG00000159377,ENSG00000106588,ENSG00000106399,ENSG00000170315,ENSG00000126067,ENSG00000041357,ENSG00000101843,ENSG00000176386,ENSG00000132646,ENSG00000159352,ENSG00000103035,ENSG00000136930,ENSG00000013275,ENSG00000100567,ENSG00000168496,ENSG00000132383,ENSG00000143947,ENSG00000143106,ENSG00000163636…
GO:MF	ATPase binding	81	GO:0051117	1.2055e-07	49	ENSG00000160678,ENSG00000100138,ENSG00000143153,ENSG00000129244,ENSG00000105649,ENSG00000143337,ENSG00000086300,ENSG00000101400,ENSG00000136986,ENSG00000130770,ENSG00000177556,ENSG00000125656,ENSG00000168118,ENSG00000162191,ENSG00000072315,ENSG00000131100,ENSG00000138814,ENSG00000034713,ENSG00000131871,ENSG00000109501,ENSG00000162736,ENSG00000104872,ENSG00000106460,ENSG00000146648,ENSG00000254505…
GO:BP	chromatin assembly	146	GO:0031497	1.2077e-07	29	ENSG00000278637,ENSG00000233822,ENSG00000276180,ENSG00000270882,ENSG00000276410,ENSG00000275714,ENSG00000278705,ENSG00000197837,ENSG00000277224,ENSG00000163041,ENSG00000273802,ENSG00000203814,ENSG00000177432,ENSG00000186310,ENSG00000132475,ENSG00000158373,ENSG00000124635,ENSG00000169689,ENSG00000197061,ENSG00000278828,ENSG00000276966,ENSG00000168298,ENSG00000158406,ENSG00000185130,ENSG00000197238…
REAC	Downstream TCR signaling	78	REAC:R-HSA-202424	1.23094e-07	26	ENSG00000142507,ENSG00000113558,ENSG00000100804,ENSG00000092010,ENSG00000099341,ENSG00000177889,ENSG00000159377,ENSG00000106588,ENSG00000170315,ENSG00000126067,ENSG00000041357,ENSG00000101843,ENSG00000159352,ENSG00000103035,ENSG00000136930,ENSG00000013275,ENSG00000100567,ENSG00000143947,ENSG00000143106,ENSG00000163636,ENSG00000205220,ENSG00000100902,ENSG00000100764,ENSG00000108344,ENSG00000131467…
GO:CC	translation preinitiation complex	17	GO:0070993	1.23689e-07	16	ENSG00000173812,ENSG00000178982,ENSG00000114784,ENSG00000100129,ENSG00000149100,ENSG00000084623,ENSG00000104131,ENSG00000147677,ENSG00000100353,ENSG00000134001,ENSG00000104408,ENSG00000130811,ENSG00000107581,ENSG00000184110,ENSG00000175390,ENSG00000067248
GO:BP	regulation of mRNA metabolic process	346	GO:1903311	1.24334e-07	193	ENSG00000142507,ENSG00000108561,ENSG00000168002,ENSG00000100804,ENSG00000132541,ENSG00000092010,ENSG00000099341,ENSG00000106211,ENSG00000175324,ENSG00000159377,ENSG00000109971,ENSG00000106588,ENSG00000168710,ENSG00000170315,ENSG00000126067,ENSG00000041357,ENSG00000101843,ENSG00000159352,ENSG00000103035,ENSG00000136930,ENSG00000013275,ENSG00000126254,ENSG00000130520,ENSG00000100567,ENSG00000100823…
GO:BP	cellular amine metabolic process	132	GO:0044106	1.24736e-07	69	ENSG00000142507,ENSG00000100804,ENSG00000093010,ENSG00000092010,ENSG00000099341,ENSG00000159377,ENSG00000106588,ENSG00000127838,ENSG00000104904,ENSG00000074317,ENSG00000126067,ENSG00000041357,ENSG00000102172,ENSG00000101843,ENSG00000159352,ENSG00000103035,ENSG00000136930,ENSG00000013275,ENSG00000100567,ENSG00000116288,ENSG00000092969,ENSG00000105887,ENSG00000143106,ENSG00000165704,ENSG00000163636…
GO:BP	brain development	654	GO:0007420	1.26677e-07	302	ENSG00000160678,ENSG00000239672,ENSG00000189058,ENSG00000044574,ENSG00000135472,ENSG00000011600,ENSG00000166165,ENSG00000125835,ENSG00000131238,ENSG00000108953,ENSG00000174938,ENSG00000079462,ENSG00000170989,ENSG00000213619,ENSG00000132541,ENSG00000170075,ENSG00000148798,ENSG00000116459,ENSG00000240583,ENSG00000164258,ENSG00000277586,ENSG00000126267,ENSG00000087250,ENSG00000164405,ENSG00000104332…
GO:BP	regulation of synaptic plasticity	171	GO:0048167	1.29779e-07	105	ENSG00000160307,ENSG00000168824,ENSG00000130203,ENSG00000102003,ENSG00000011600,ENSG00000172137,ENSG00000177807,ENSG00000170027,ENSG00000132639,ENSG00000103769,ENSG00000171867,ENSG00000135744,ENSG00000164885,ENSG00000102924,ENSG00000105649,ENSG00000157404,ENSG00000156642,ENSG00000154146,ENSG00000142192,ENSG00000155511,ENSG00000120727,ENSG00000168329,ENSG00000020129,ENSG00000128564,ENSG00000174775…
REAC	COPI-dependent Golgi-to-ER retrograde traffic	85	REAC:R-HSA-6811434	1.31321e-07	63	ENSG00000137267,ENSG00000105669,ENSG00000127824,ENSG00000188229,ENSG00000258947,ENSG00000134970,ENSG00000134287,ENSG00000105402,ENSG00000167552,ENSG00000166557,ENSG00000137285,ENSG00000104833,ENSG00000184840,ENSG00000111481,ENSG00000123416,ENSG00000125814,ENSG00000105438,ENSG00000004059,ENSG00000095139,ENSG00000184432,ENSG00000079616,ENSG00000174996,ENSG00000088727,ENSG00000181789,ENSG00000158623…
GO:CC	mitochondrial proton-transporting ATP synthase complex, coupling factor F(o)	13	GO:0000276	1.31978e-07	9	ENSG00000154518,ENSG00000159199,ENSG00000116459,ENSG00000241468,ENSG00000169020,ENSG00000241837,ENSG00000167863,ENSG00000154723,ENSG00000167283
GO:BP	cellular detoxification	89	GO:1990748	1.3262e-07	24	ENSG00000117450,ENSG00000148834,ENSG00000123131,ENSG00000130203,ENSG00000188536,ENSG00000134202,ENSG00000167815,ENSG00000244734,ENSG00000139684,ENSG00000233276,ENSG00000206172,ENSG00000008394,ENSG00000087250,ENSG00000126432,ENSG00000122378,ENSG00000142168,ENSG00000072042,ENSG00000112096,ENSG00000197894,ENSG00000116288,ENSG00000132965,ENSG00000143198,ENSG00000129235,ENSG00000117448
REAC	rRNA modification in the nucleus and cytosol	59	REAC:R-HSA-6790901	1.3365e-07	41	ENSG00000145912,ENSG00000171863,ENSG00000100138,ENSG00000177971,ENSG00000182117,ENSG00000140988,ENSG00000065183,ENSG00000007520,ENSG00000173113,ENSG00000011260,ENSG00000164587,ENSG00000170889,ENSG00000124541,ENSG00000227057,ENSG00000071462,ENSG00000105202,ENSG00000132467,ENSG00000114767,ENSG00000137154,ENSG00000126749,ENSG00000156697,ENSG00000115946,ENSG00000119616,ENSG00000213782,ENSG00000136718…
GO:CC	proton-transporting two-sector ATPase complex, proton-transporting domain	24	GO:0033177	1.39106e-07	12	ENSG00000154518,ENSG00000159199,ENSG00000117410,ENSG00000116459,ENSG00000241468,ENSG00000169020,ENSG00000241837,ENSG00000185883,ENSG00000167863,ENSG00000154723,ENSG00000159720,ENSG00000167283
REAC	Protein folding	86	REAC:R-HSA-391251	1.3917e-07	64	ENSG00000137267,ENSG00000162188,ENSG00000127824,ENSG00000188229,ENSG00000143256,ENSG00000258947,ENSG00000213465,ENSG00000174021,ENSG00000155959,ENSG00000075624,ENSG00000150753,ENSG00000242616,ENSG00000135624,ENSG00000167552,ENSG00000127955,ENSG00000137285,ENSG00000104833,ENSG00000177628,ENSG00000156261,ENSG00000172380,ENSG00000102226,ENSG00000123416,ENSG00000105254,ENSG00000166226,ENSG00000078369…
REAC	MAPK family signaling cascades	266	REAC:R-HSA-5683057	1.44914e-07	155	ENSG00000142507,ENSG00000116586,ENSG00000100804,ENSG00000089220,ENSG00000092010,ENSG00000099341,ENSG00000277586,ENSG00000106211,ENSG00000159377,ENSG00000106588,ENSG00000170315,ENSG00000126067,ENSG00000041357,ENSG00000101843,ENSG00000159352,ENSG00000103035,ENSG00000198668,ENSG00000136930,ENSG00000013275,ENSG00000157404,ENSG00000156973,ENSG00000100567,ENSG00000109270,ENSG00000213465,ENSG00000143947…
REAC	Selective autophagy	69	REAC:R-HSA-9663891	1.44914e-07	38	ENSG00000137267,ENSG00000127824,ENSG00000188229,ENSG00000258947,ENSG00000177889,ENSG00000109971,ENSG00000069509,ENSG00000170315,ENSG00000101460,ENSG00000214736,ENSG00000213585,ENSG00000175768,ENSG00000116288,ENSG00000143947,ENSG00000088986,ENSG00000154174,ENSG00000167552,ENSG00000196683,ENSG00000137285,ENSG00000104833,ENSG00000080824,ENSG00000123416,ENSG00000221983,ENSG00000150991,ENSG00000100216…
GO:CC	presynaptic membrane	132	GO:0042734	1.45155e-07	86	ENSG00000102003,ENSG00000105143,ENSG00000132639,ENSG00000150625,ENSG00000136750,ENSG00000127022,ENSG00000156642,ENSG00000110436,ENSG00000076716,ENSG00000157103,ENSG00000118946,ENSG00000018236,ENSG00000122705,ENSG00000175416,ENSG00000178695,ENSG00000168036,ENSG00000162736,ENSG00000067715,ENSG00000168539,ENSG00000169860,ENSG00000102468,ENSG00000196517,ENSG00000132718,ENSG00000162989,ENSG00000117154…
REAC	Transcription-Coupled Nucleotide Excision Repair (TC-NER)	75	REAC:R-HSA-6781827	1.46954e-07	40	ENSG00000168002,ENSG00000177700,ENSG00000105258,ENSG00000147669,ENSG00000106399,ENSG00000170315,ENSG00000005075,ENSG00000132646,ENSG00000272047,ENSG00000132383,ENSG00000198612,ENSG00000143947,ENSG00000111652,ENSG00000121022,ENSG00000099817,ENSG00000100387,ENSG00000141030,ENSG00000138663,ENSG00000110107,ENSG00000221983,ENSG00000168090,ENSG00000150991,ENSG00000117748,ENSG00000175482,ENSG00000115350…
GO:BP	synaptic vesicle cycle	175	GO:0099504	1.55025e-07	107	ENSG00000173267,ENSG00000102003,ENSG00000132639,ENSG00000074317,ENSG00000164885,ENSG00000127022,ENSG00000198668,ENSG00000105649,ENSG00000188191,ENSG00000101438,ENSG00000107295,ENSG00000143553,ENSG00000126583,ENSG00000118946,ENSG00000041353,ENSG00000075624,ENSG00000129990,ENSG00000159164,ENSG00000179520,ENSG00000243244,ENSG00000105402,ENSG00000114646,ENSG00000146938,ENSG00000168036,ENSG00000067715…
KEGG	0	64	KEGG:04721	1.58815e-07	31	ENSG00000042753,ENSG00000117410,ENSG00000128524,ENSG00000105143,ENSG00000079215,ENSG00000132639,ENSG00000100554,ENSG00000147416,ENSG00000185883,ENSG00000105649,ENSG00000110436,ENSG00000101438,ENSG00000157103,ENSG00000213760,ENSG00000122705,ENSG00000159720,ENSG00000175416,ENSG00000179520,ENSG00000105402,ENSG00000131100,ENSG00000114573,ENSG00000067715,ENSG00000006125,ENSG00000155097,ENSG00000141367…
GO:BP	sulfur compound metabolic process	330	GO:0006790	1.61984e-07	154	ENSG00000134201,ENSG00000155368,ENSG00000148834,ENSG00000134202,ENSG00000128311,ENSG00000120509,ENSG00000174684,ENSG00000131238,ENSG00000169627,ENSG00000097021,ENSG00000139684,ENSG00000093010,ENSG00000166595,ENSG00000233276,ENSG00000197977,ENSG00000119673,ENSG00000182512,ENSG00000008394,ENSG00000142168,ENSG00000198075,ENSG00000168710,ENSG00000006625,ENSG00000122176,ENSG00000102172,ENSG00000099797…
REAC	Class I peroxisomal membrane protein import	19	REAC:R-HSA-9603798	1.65669e-07	18	ENSG00000138138,ENSG00000176894,ENSG00000108733,ENSG00000100372,ENSG00000214253,ENSG00000131779,ENSG00000162735,ENSG00000107897,ENSG00000121680,ENSG00000164751,ENSG00000117528,ENSG00000034693,ENSG00000104381,ENSG00000173208,ENSG00000101417,ENSG00000215193,ENSG00000142655,ENSG00000162928
GO:CC	U2 snRNP	21	GO:0005686	1.66284e-07	19	ENSG00000125743,ENSG00000169976,ENSG00000125835,ENSG00000115128,ENSG00000167088,ENSG00000125870,ENSG00000143977,ENSG00000182004,ENSG00000102241,ENSG00000100410,ENSG00000189091,ENSG00000128739,ENSG00000100028,ENSG00000183431,ENSG00000115524,ENSG00000087365,ENSG00000131876,ENSG00000134597,ENSG00000099995
REAC	COPI-independent Golgi-to-ER retrograde traffic	44	REAC:R-HSA-6811436	1.85205e-07	26	ENSG00000137267,ENSG00000127824,ENSG00000188229,ENSG00000079462,ENSG00000258947,ENSG00000137100,ENSG00000131966,ENSG00000088986,ENSG00000104671,ENSG00000138107,ENSG00000099246,ENSG00000154917,ENSG00000077549,ENSG00000167552,ENSG00000137285,ENSG00000104833,ENSG00000123416,ENSG00000175203,ENSG00000198898,ENSG00000175582,ENSG00000160216,ENSG00000183785,ENSG00000168092,ENSG00000158560,ENSG00000264364…
GO:BP	DNA replication-dependent nucleosome assembly	22	GO:0006335	1.86723e-07	11	ENSG00000278637,ENSG00000276180,ENSG00000270882,ENSG00000275714,ENSG00000278705,ENSG00000197837,ENSG00000197061,ENSG00000278828,ENSG00000276966,ENSG00000158406,ENSG00000197238
GO:BP	DNA replication-dependent nucleosome organization	22	GO:0034723	1.86723e-07	11	ENSG00000278637,ENSG00000276180,ENSG00000270882,ENSG00000275714,ENSG00000278705,ENSG00000197837,ENSG00000197061,ENSG00000278828,ENSG00000276966,ENSG00000158406,ENSG00000197238
GO:MF	ubiquitin-like protein conjugating enzyme activity	34	GO:0061650	1.95251e-07	29	ENSG00000177889,ENSG00000077152,ENSG00000143222,ENSG00000156587,ENSG00000170142,ENSG00000215218,ENSG00000140367,ENSG00000185651,ENSG00000108106,ENSG00000184182,ENSG00000132388,ENSG00000077721,ENSG00000160714,ENSG00000078967,ENSG00000198833,ENSG00000099804,ENSG00000103275,ENSG00000131508,ENSG00000166971,ENSG00000107341,ENSG00000078140,ENSG00000072401,ENSG00000175931,ENSG00000186591,ENSG00000170035…
GO:BP	amine metabolic process	136	GO:0009308	2.02473e-07	70	ENSG00000142507,ENSG00000100804,ENSG00000093010,ENSG00000092010,ENSG00000099341,ENSG00000159377,ENSG00000106588,ENSG00000127838,ENSG00000104904,ENSG00000074317,ENSG00000126067,ENSG00000041357,ENSG00000102172,ENSG00000101843,ENSG00000159352,ENSG00000103035,ENSG00000136930,ENSG00000013275,ENSG00000100567,ENSG00000116288,ENSG00000092969,ENSG00000105887,ENSG00000143106,ENSG00000165704,ENSG00000163636…
GO:CC	proteasome core complex	19	GO:0005839	2.0597e-07	12	ENSG00000142507,ENSG00000100804,ENSG00000159377,ENSG00000106588,ENSG00000126067,ENSG00000041357,ENSG00000136930,ENSG00000100567,ENSG00000143106,ENSG00000205220,ENSG00000100902,ENSG00000008018
GO:CC	coated vesicle membrane	149	GO:0030662	2.0597e-07	84	ENSG00000042753,ENSG00000130203,ENSG00000105669,ENSG00000085063,ENSG00000091513,ENSG00000109971,ENSG00000136750,ENSG00000019582,ENSG00000010278,ENSG00000105649,ENSG00000249915,ENSG00000134970,ENSG00000154146,ENSG00000155511,ENSG00000101438,ENSG00000107295,ENSG00000162517,ENSG00000166710,ENSG00000122705,ENSG00000175416,ENSG00000166557,ENSG00000111481,ENSG00000067715,ENSG00000006125,ENSG00000146648…
REAC	MHC class II antigen presentation	94	REAC:R-HSA-2132295	2.13185e-07	49	ENSG00000137267,ENSG00000042753,ENSG00000117984,ENSG00000127824,ENSG00000188229,ENSG00000258947,ENSG00000137100,ENSG00000103811,ENSG00000256043,ENSG00000127022,ENSG00000019582,ENSG00000107295,ENSG00000131966,ENSG00000088986,ENSG00000104671,ENSG00000122705,ENSG00000138107,ENSG00000077549,ENSG00000167552,ENSG00000137285,ENSG00000104833,ENSG00000123416,ENSG00000006125,ENSG00000175203,ENSG00000135047…
GO:BP	response to hypoxia	313	GO:0001666	2.16094e-07	110	ENSG00000106153,ENSG00000103363,ENSG00000160307,ENSG00000142507,ENSG00000167136,ENSG00000109846,ENSG00000100804,ENSG00000074800,ENSG00000240583,ENSG00000092010,ENSG00000102144,ENSG00000099341,ENSG00000143153,ENSG00000159377,ENSG00000106588,ENSG00000114023,ENSG00000087250,ENSG00000104332,ENSG00000069509,ENSG00000154582,ENSG00000170315,ENSG00000102760,ENSG00000126067,ENSG00000041357,ENSG00000101843…
REAC	SARS-CoV Infections	134	REAC:R-HSA-9679506	2.16295e-07	74	ENSG00000266964,ENSG00000042753,ENSG00000129562,ENSG00000105409,ENSG00000170989,ENSG00000093010,ENSG00000143153,ENSG00000129244,ENSG00000170315,ENSG00000127022,ENSG00000018625,ENSG00000130724,ENSG00000143947,ENSG00000118705,ENSG00000163902,ENSG00000096384,ENSG00000150459,ENSG00000244038,ENSG00000080824,ENSG00000221983,ENSG00000083937,ENSG00000006125,ENSG00000150991,ENSG00000139168,ENSG00000254505…
REAC	Organelle biogenesis and maintenance	278	REAC:R-HSA-1852241	2.21253e-07	66	ENSG00000154518,ENSG00000159199,ENSG00000137267,ENSG00000108953,ENSG00000127824,ENSG00000172115,ENSG00000188229,ENSG00000099624,ENSG00000184831,ENSG00000165629,ENSG00000173171,ENSG00000116459,ENSG00000170027,ENSG00000103769,ENSG00000110955,ENSG00000258947,ENSG00000137100,ENSG00000124172,ENSG00000241468,ENSG00000169020,ENSG00000174917,ENSG00000241837,ENSG00000198668,ENSG00000167863,ENSG00000156973…
GO:BP	response to decreased oxygen levels	328	GO:0036293	2.31156e-07	116	ENSG00000106153,ENSG00000103363,ENSG00000160307,ENSG00000142507,ENSG00000167136,ENSG00000109846,ENSG00000100804,ENSG00000074800,ENSG00000240583,ENSG00000092010,ENSG00000102144,ENSG00000099341,ENSG00000143153,ENSG00000159377,ENSG00000106588,ENSG00000114023,ENSG00000087250,ENSG00000104332,ENSG00000069509,ENSG00000154582,ENSG00000170315,ENSG00000102760,ENSG00000126067,ENSG00000041357,ENSG00000101843…
GO:CC	mitochondrial respiratory chain complex III	13	GO:0005750	2.32204e-07	7	ENSG00000184076,ENSG00000179091,ENSG00000169021,ENSG00000164405,ENSG00000173660,ENSG00000156467,ENSG00000010256
GO:CC	respiratory chain complex III	13	GO:0045275	2.32204e-07	7	ENSG00000184076,ENSG00000179091,ENSG00000169021,ENSG00000164405,ENSG00000173660,ENSG00000156467,ENSG00000010256
REAC	Cytosolic tRNA aminoacylation	24	REAC:R-HSA-379716	2.50383e-07	19	ENSG00000180817,ENSG00000124802,ENSG00000164022,ENSG00000134440,ENSG00000179115,ENSG00000115866,ENSG00000106305,ENSG00000031698,ENSG00000065427,ENSG00000113407,ENSG00000136628,ENSG00000140105,ENSG00000090861,ENSG00000134684,ENSG00000133706,ENSG00000113643,ENSG00000170445,ENSG00000116120,ENSG00000110619
GO:BP	positive regulation of cellular protein localization	282	GO:1903829	2.51247e-07	157	ENSG00000011600,ENSG00000108953,ENSG00000170027,ENSG00000148175,ENSG00000110651,ENSG00000103769,ENSG00000171867,ENSG00000198258,ENSG00000164885,ENSG00000156642,ENSG00000151929,ENSG00000134308,ENSG00000131981,ENSG00000116288,ENSG00000147065,ENSG00000108961,ENSG00000121905,ENSG00000095970,ENSG00000187446,ENSG00000163932,ENSG00000174775,ENSG00000096384,ENSG00000137693,ENSG00000150753,ENSG00000174827…
GO:BP	protein transmembrane transport	56	GO:0071806	2.55298e-07	41	ENSG00000044574,ENSG00000125995,ENSG00000106803,ENSG00000265354,ENSG00000126768,ENSG00000132432,ENSG00000108733,ENSG00000154174,ENSG00000109519,ENSG00000196683,ENSG00000160862,ENSG00000163528,ENSG00000075336,ENSG00000008952,ENSG00000100216,ENSG00000130204,ENSG00000120675,ENSG00000058262,ENSG00000164284,ENSG00000174599,ENSG00000173726,ENSG00000170348,ENSG00000144381,ENSG00000105197,ENSG00000112357…
REAC	Formation of TC-NER Pre-Incision Complex	51	REAC:R-HSA-6781823	2.73209e-07	26	ENSG00000168002,ENSG00000177700,ENSG00000105258,ENSG00000147669,ENSG00000170315,ENSG00000005075,ENSG00000272047,ENSG00000198612,ENSG00000143947,ENSG00000111652,ENSG00000121022,ENSG00000099817,ENSG00000100387,ENSG00000141030,ENSG00000138663,ENSG00000110107,ENSG00000221983,ENSG00000168090,ENSG00000150991,ENSG00000111358,ENSG00000084072,ENSG00000100142,ENSG00000158290,ENSG00000198783,ENSG00000187735…
REAC	N-glycan trimming in the ER and Calnexin/Calreticulin cycle	34	REAC:R-HSA-532668	2.74138e-07	28	ENSG00000167004,ENSG00000170315,ENSG00000127022,ENSG00000136986,ENSG00000143947,ENSG00000162191,ENSG00000100764,ENSG00000071537,ENSG00000135506,ENSG00000119318,ENSG00000221983,ENSG00000150991,ENSG00000179218,ENSG00000159461,ENSG00000145495,ENSG00000170881,ENSG00000165280,ENSG00000204977,ENSG00000089597,ENSG00000138942,ENSG00000110917,ENSG00000130175,ENSG00000136731,ENSG00000162298,ENSG00000088298…
REAC	PTEN Regulation	129	REAC:R-HSA-6807070	2.75258e-07	69	ENSG00000142507,ENSG00000116586,ENSG00000100804,ENSG00000092010,ENSG00000099341,ENSG00000159377,ENSG00000155876,ENSG00000106588,ENSG00000170315,ENSG00000126067,ENSG00000041357,ENSG00000101843,ENSG00000106615,ENSG00000159352,ENSG00000103035,ENSG00000136930,ENSG00000013275,ENSG00000149357,ENSG00000100567,ENSG00000109270,ENSG00000143947,ENSG00000188186,ENSG00000143106,ENSG00000103266,ENSG00000163636…
GO:BP	response to oxidative stress	387	GO:0006979	2.80243e-07	195	ENSG00000117450,ENSG00000106153,ENSG00000136810,ENSG00000189058,ENSG00000123131,ENSG00000130203,ENSG00000188536,ENSG00000167815,ENSG00000167136,ENSG00000109846,ENSG00000244734,ENSG00000100804,ENSG00000125995,ENSG00000172115,ENSG00000213689,ENSG00000170075,ENSG00000240583,ENSG00000233276,ENSG00000106211,ENSG00000206172,ENSG00000171867,ENSG00000008394,ENSG00000087250,ENSG00000126432,ENSG00000164978…
GO:MF	cytoskeletal protein binding	887	GO:0008092	2.81767e-07	445	ENSG00000239672,ENSG00000160307,ENSG00000109107,ENSG00000111640,ENSG00000149925,ENSG00000130203,ENSG00000152661,ENSG00000104722,ENSG00000197956,ENSG00000109846,ENSG00000172757,ENSG00000100285,ENSG00000126756,ENSG00000103769,ENSG00000148180,ENSG00000104435,ENSG00000171867,ENSG00000277443,ENSG00000136167,ENSG00000034510,ENSG00000101460,ENSG00000164885,ENSG00000164972,ENSG00000198668,ENSG00000105048…
GO:BP	negative regulation of DNA recombination	67	GO:0045910	2.86337e-07	16	ENSG00000278637,ENSG00000276180,ENSG00000270882,ENSG00000168002,ENSG00000177700,ENSG00000278705,ENSG00000105258,ENSG00000197837,ENSG00000147669,ENSG00000005075,ENSG00000197061,ENSG00000276966,ENSG00000168298,ENSG00000158406,ENSG00000197238,ENSG00000177383
GO:BP	cellular response to toxic substance	97	GO:0097237	3.10205e-07	30	ENSG00000117450,ENSG00000148834,ENSG00000123131,ENSG00000130203,ENSG00000188536,ENSG00000134202,ENSG00000167815,ENSG00000244734,ENSG00000139684,ENSG00000233276,ENSG00000206172,ENSG00000008394,ENSG00000087250,ENSG00000126432,ENSG00000122378,ENSG00000142168,ENSG00000072042,ENSG00000112096,ENSG00000197894,ENSG00000116288,ENSG00000132965,ENSG00000143198,ENSG00000129235,ENSG00000117448,ENSG00000214253…
KEGG	Peroxisome	76	KEGG:04146	3.16792e-07	45	ENSG00000117450,ENSG00000126432,ENSG00000116171,ENSG00000142168,ENSG00000112096,ENSG00000107537,ENSG00000176894,ENSG00000163344,ENSG00000104823,ENSG00000242110,ENSG00000108733,ENSG00000157326,ENSG00000100372,ENSG00000123983,ENSG00000182054,ENSG00000131779,ENSG00000133835,ENSG00000068366,ENSG00000140876,ENSG00000161533,ENSG00000101473,ENSG00000162735,ENSG00000095321,ENSG00000146151,ENSG00000198721…
GO:BP	apoptotic mitochondrial changes	107	GO:0008637	3.16829e-07	50	ENSG00000108953,ENSG00000165637,ENSG00000170027,ENSG00000096092,ENSG00000233276,ENSG00000114023,ENSG00000165943,ENSG00000006625,ENSG00000213190,ENSG00000101843,ENSG00000176171,ENSG00000170855,ENSG00000151729,ENSG00000250479,ENSG00000112096,ENSG00000130770,ENSG00000134308,ENSG00000184990,ENSG00000167315,ENSG00000108179,ENSG00000005022,ENSG00000214253,ENSG00000166913,ENSG00000002330,ENSG00000120885…
GO:BP	hematopoietic stem cell differentiation	76	GO:0060218	3.16829e-07	25	ENSG00000142507,ENSG00000100804,ENSG00000092010,ENSG00000099341,ENSG00000159377,ENSG00000106588,ENSG00000104332,ENSG00000126067,ENSG00000041357,ENSG00000101843,ENSG00000159352,ENSG00000103035,ENSG00000136930,ENSG00000013275,ENSG00000100567,ENSG00000143106,ENSG00000163636,ENSG00000205220,ENSG00000100902,ENSG00000113013,ENSG00000137693,ENSG00000100764,ENSG00000108344,ENSG00000131467,ENSG00000008018
GO:CC	neuron spine	179	GO:0044309	3.28531e-07	104	ENSG00000148908,ENSG00000109846,ENSG00000093010,ENSG00000182220,ENSG00000075142,ENSG00000087250,ENSG00000150625,ENSG00000127022,ENSG00000018625,ENSG00000154146,ENSG00000142192,ENSG00000155511,ENSG00000121905,ENSG00000072062,ENSG00000117519,ENSG00000138814,ENSG00000131771,ENSG00000116661,ENSG00000126368,ENSG00000198689,ENSG00000171603,ENSG00000131711,ENSG00000161057,ENSG00000138443,ENSG00000132718…
GO:BP	platelet degranulation	101	GO:0002576	3.33915e-07	27	ENSG00000149925,ENSG00000102265,ENSG00000127824,ENSG00000113140,ENSG00000091513,ENSG00000104112,ENSG00000106538,ENSG00000142168,ENSG00000250722,ENSG00000121410,ENSG00000198668,ENSG00000010278,ENSG00000164081,ENSG00000084234,ENSG00000100234,ENSG00000108679,ENSG00000142192,ENSG00000145050,ENSG00000102316,ENSG00000164111,ENSG00000116260,ENSG00000092969,ENSG00000135404,ENSG00000143653,ENSG00000041353…
REAC	Activation of NMDA receptors and postsynaptic events	78	REAC:R-HSA-442755	3.42883e-07	57	ENSG00000137267,ENSG00000127824,ENSG00000188229,ENSG00000277586,ENSG00000258947,ENSG00000198668,ENSG00000188191,ENSG00000154146,ENSG00000155511,ENSG00000072062,ENSG00000174775,ENSG00000167552,ENSG00000137285,ENSG00000104833,ENSG00000104863,ENSG00000182481,ENSG00000123416,ENSG00000108946,ENSG00000152495,ENSG00000175175,ENSG00000148943,ENSG00000134072,ENSG00000142875,ENSG00000183785,ENSG00000136238…
GO:BP	ubiquitin-dependent ERAD pathway	77	GO:0030433	3.50481e-07	55	ENSG00000249884,ENSG00000044574,ENSG00000106803,ENSG00000136986,ENSG00000188021,ENSG00000128590,ENSG00000103266,ENSG00000108588,ENSG00000071537,ENSG00000135506,ENSG00000131871,ENSG00000137414,ENSG00000109501,ENSG00000116661,ENSG00000185825,ENSG00000197860,ENSG00000101557,ENSG00000005486,ENSG00000159461,ENSG00000145495,ENSG00000145428,ENSG00000100219,ENSG00000166598,ENSG00000147475,ENSG00000198168…
GO:BP	cellular homeostasis	762	GO:0019725	3.54533e-07	185	ENSG00000117450,ENSG00000239672,ENSG00000136810,ENSG00000171885,ENSG00000136160,ENSG00000162188,ENSG00000148834,ENSG00000149925,ENSG00000123131,ENSG00000130203,ENSG00000167815,ENSG00000152661,ENSG00000169715,ENSG00000167136,ENSG00000167996,ENSG00000105409,ENSG00000113558,ENSG00000172137,ENSG00000166165,ENSG00000117410,ENSG00000131238,ENSG00000128524,ENSG00000108953,ENSG00000170989,ENSG00000169627…
REAC	TNFR2 non-canonical NF-kB pathway	76	REAC:R-HSA-5668541	3.56718e-07	36	ENSG00000142507,ENSG00000113558,ENSG00000100804,ENSG00000092010,ENSG00000099341,ENSG00000159377,ENSG00000106588,ENSG00000170315,ENSG00000126067,ENSG00000041357,ENSG00000101843,ENSG00000159352,ENSG00000103035,ENSG00000136930,ENSG00000013275,ENSG00000100567,ENSG00000143947,ENSG00000143106,ENSG00000163636,ENSG00000205220,ENSG00000100902,ENSG00000100764,ENSG00000108344,ENSG00000131467,ENSG00000008018…
GO:BP	cytoplasmic translational initiation	33	GO:0002183	3.88429e-07	27	ENSG00000178982,ENSG00000100129,ENSG00000149100,ENSG00000084623,ENSG00000232119,ENSG00000125977,ENSG00000063046,ENSG00000161960,ENSG00000104131,ENSG00000147677,ENSG00000198492,ENSG00000100353,ENSG00000142541,ENSG00000104408,ENSG00000130811,ENSG00000100664,ENSG00000107581,ENSG00000106682,ENSG00000184110,ENSG00000173933,ENSG00000156976,ENSG00000070785,ENSG00000175390,ENSG00000067248,ENSG00000130741…
REAC	RAB geranylgeranylation	58	REAC:R-HSA-8873719	3.92776e-07	43	ENSG00000134594,ENSG00000103769,ENSG00000143545,ENSG00000105649,ENSG00000041353,ENSG00000112210,ENSG00000168118,ENSG00000099246,ENSG00000154917,ENSG00000104388,ENSG00000123595,ENSG00000166128,ENSG00000169213,ENSG00000084733,ENSG00000152932,ENSG00000175582,ENSG00000080371,ENSG00000075785,ENSG00000117280,ENSG00000167578,ENSG00000123570,ENSG00000118508,ENSG00000155961,ENSG00000184007,ENSG00000124209…
GO:BP	regulation of cation transmembrane transport	320	GO:1904062	4.02826e-07	196	ENSG00000160678,ENSG00000266964,ENSG00000148834,ENSG00000108953,ENSG00000177807,ENSG00000148175,ENSG00000277586,ENSG00000143153,ENSG00000171867,ENSG00000075142,ENSG00000135744,ENSG00000129244,ENSG00000153822,ENSG00000164885,ENSG00000136003,ENSG00000198668,ENSG00000213585,ENSG00000182132,ENSG00000018625,ENSG00000154096,ENSG00000126803,ENSG00000173221,ENSG00000142192,ENSG00000155511,ENSG00000101400…
GO:MF	molecular carrier activity	61	GO:0140104	4.2463e-07	48	ENSG00000004779,ENSG00000188536,ENSG00000244734,ENSG00000125037,ENSG00000134809,ENSG00000091513,ENSG00000206172,ENSG00000284194,ENSG00000149196,ENSG00000127774,ENSG00000128463,ENSG00000116288,ENSG00000177556,ENSG00000138495,ENSG00000134153,ENSG00000025800,ENSG00000114030,ENSG00000108424,ENSG00000182481,ENSG00000124207,ENSG00000100908,ENSG00000137040,ENSG00000100575,ENSG00000162735,ENSG00000102753…
GO:CC	eukaryotic 43S preinitiation complex	16	GO:0016282	4.29687e-07	15	ENSG00000173812,ENSG00000178982,ENSG00000114784,ENSG00000100129,ENSG00000149100,ENSG00000084623,ENSG00000104131,ENSG00000147677,ENSG00000100353,ENSG00000104408,ENSG00000130811,ENSG00000107581,ENSG00000184110,ENSG00000175390,ENSG00000067248
GO:BP	response to metal ion	312	GO:0010038	4.37186e-07	67	ENSG00000112514,ENSG00000189171,ENSG00000169715,ENSG00000167136,ENSG00000173372,ENSG00000044574,ENSG00000164708,ENSG00000099624,ENSG00000113140,ENSG00000170458,ENSG00000240583,ENSG00000091513,ENSG00000148180,ENSG00000176971,ENSG00000171867,ENSG00000120053,ENSG00000087250,ENSG00000142168,ENSG00000168710,ENSG00000101460,ENSG00000074317,ENSG00000100300,ENSG00000106268,ENSG00000132646,ENSG00000176171…
GO:BP	chromatin assembly or disassembly	169	GO:0006333	4.79481e-07	30	ENSG00000278637,ENSG00000233822,ENSG00000276180,ENSG00000270882,ENSG00000276410,ENSG00000275714,ENSG00000278705,ENSG00000197837,ENSG00000277224,ENSG00000163041,ENSG00000273802,ENSG00000203814,ENSG00000181218,ENSG00000177432,ENSG00000186310,ENSG00000132475,ENSG00000158373,ENSG00000124635,ENSG00000169689,ENSG00000197061,ENSG00000278828,ENSG00000276966,ENSG00000168298,ENSG00000158406,ENSG00000185130…
GO:BP	intracellular protein transmembrane transport	50	GO:0065002	4.88114e-07	37	ENSG00000044574,ENSG00000125995,ENSG00000106803,ENSG00000265354,ENSG00000126768,ENSG00000132432,ENSG00000108733,ENSG00000154174,ENSG00000109519,ENSG00000196683,ENSG00000163528,ENSG00000075336,ENSG00000008952,ENSG00000130204,ENSG00000120675,ENSG00000058262,ENSG00000164284,ENSG00000174599,ENSG00000173726,ENSG00000144381,ENSG00000105197,ENSG00000112357,ENSG00000156709,ENSG00000121680,ENSG00000134375…
REAC	Global Genome Nucleotide Excision Repair (GG-NER)	81	REAC:R-HSA-5696399	4.9263e-07	41	ENSG00000177889,ENSG00000106399,ENSG00000170315,ENSG00000132646,ENSG00000272047,ENSG00000132383,ENSG00000198612,ENSG00000143947,ENSG00000075624,ENSG00000111652,ENSG00000121022,ENSG00000100387,ENSG00000141030,ENSG00000138663,ENSG00000119318,ENSG00000147400,ENSG00000221983,ENSG00000168090,ENSG00000150991,ENSG00000188612,ENSG00000117748,ENSG00000179262,ENSG00000175482,ENSG00000116030,ENSG00000115350…
GO:CC	COPI vesicle coat	13	GO:0030126	4.98343e-07	13	ENSG00000105669,ENSG00000134970,ENSG00000166557,ENSG00000111481,ENSG00000095139,ENSG00000184432,ENSG00000142186,ENSG00000181789,ENSG00000158623,ENSG00000122218,ENSG00000005243,ENSG00000129083,ENSG00000181744
GO:MF	nucleoside-triphosphatase activity	371	GO:0017111	4.99084e-07	208	ENSG00000137267,ENSG00000162188,ENSG00000127824,ENSG00000188229,ENSG00000134594,ENSG00000101210,ENSG00000103769,ENSG00000258947,ENSG00000155876,ENSG00000143545,ENSG00000106615,ENSG00000108551,ENSG00000105649,ENSG00000135778,ENSG00000087460,ENSG00000178952,ENSG00000213465,ENSG00000174021,ENSG00000128581,ENSG00000174775,ENSG00000041353,ENSG00000125971,ENSG00000196465,ENSG00000112210,ENSG00000134287…
GO:MF	tubulin binding	352	GO:0015631	5.12337e-07	190	ENSG00000239672,ENSG00000111640,ENSG00000149925,ENSG00000152661,ENSG00000104722,ENSG00000109846,ENSG00000100285,ENSG00000126756,ENSG00000103769,ENSG00000104435,ENSG00000171867,ENSG00000101460,ENSG00000164972,ENSG00000139112,ENSG00000123810,ENSG00000159713,ENSG00000170296,ENSG00000155959,ENSG00000187446,ENSG00000101558,ENSG00000116161,ENSG00000015592,ENSG00000150753,ENSG00000138175,ENSG00000183690…
GO:BP	regulation of androgen receptor signaling pathway	44	GO:0060765	5.12522e-07	14	ENSG00000278637,ENSG00000276180,ENSG00000270882,ENSG00000275714,ENSG00000278705,ENSG00000197837,ENSG00000163041,ENSG00000104332,ENSG00000132475,ENSG00000197061,ENSG00000278828,ENSG00000276966,ENSG00000158406,ENSG00000197238
GO:MF	chaperone binding	98	GO:0051087	5.21544e-07	54	ENSG00000105409,ENSG00000044574,ENSG00000134809,ENSG00000171867,ENSG00000109971,ENSG00000142168,ENSG00000162493,ENSG00000151929,ENSG00000018625,ENSG00000126803,ENSG00000115541,ENSG00000128590,ENSG00000103266,ENSG00000100591,ENSG00000100380,ENSG00000100372,ENSG00000162616,ENSG00000109519,ENSG00000120885,ENSG00000102580,ENSG00000089248,ENSG00000149428,ENSG00000128228,ENSG00000179218,ENSG00000030582…
KEGG	Valine, leucine and isoleucine degradation	45	KEGG:00280	5.30993e-07	32	ENSG00000072506,ENSG00000111275,ENSG00000119711,ENSG00000120437,ENSG00000167315,ENSG00000143149,ENSG00000146085,ENSG00000137124,ENSG00000138029,ENSG00000183044,ENSG00000083720,ENSG00000248098,ENSG00000127884,ENSG00000146151,ENSG00000122971,ENSG00000112972,ENSG00000164904,ENSG00000106049,ENSG00000083123,ENSG00000114054,ENSG00000075239,ENSG00000131844,ENSG00000060982,ENSG00000091140,ENSG00000084754…
REAC	Gluconeogenesis	24	REAC:R-HSA-70263	5.34954e-07	17	ENSG00000109107,ENSG00000111640,ENSG00000149925,ENSG00000074800,ENSG00000164708,ENSG00000014641,ENSG00000102144,ENSG00000120053,ENSG00000125166,ENSG00000141349,ENSG00000105220,ENSG00000146701,ENSG00000111669,ENSG00000171314,ENSG00000108515,ENSG00000108528,ENSG00000111674
REAC	Signaling by Rho GTPases, Miro GTPases and RHOBTB3	397	REAC:R-HSA-9716542	5.3845e-07	118	ENSG00000278637,ENSG00000233822,ENSG00000276180,ENSG00000270882,ENSG00000137267,ENSG00000276410,ENSG00000275714,ENSG00000278705,ENSG00000172757,ENSG00000108953,ENSG00000127824,ENSG00000188229,ENSG00000254999,ENSG00000197837,ENSG00000170027,ENSG00000277224,ENSG00000180573,ENSG00000163041,ENSG00000273802,ENSG00000258947,ENSG00000132475,ENSG00000158373,ENSG00000272196,ENSG00000124635,ENSG00000197061…
REAC	Signaling by Rho GTPases	397	REAC:R-HSA-194315	5.3845e-07	118	ENSG00000278637,ENSG00000233822,ENSG00000276180,ENSG00000270882,ENSG00000137267,ENSG00000276410,ENSG00000275714,ENSG00000278705,ENSG00000172757,ENSG00000108953,ENSG00000127824,ENSG00000188229,ENSG00000254999,ENSG00000197837,ENSG00000170027,ENSG00000277224,ENSG00000180573,ENSG00000163041,ENSG00000273802,ENSG00000258947,ENSG00000132475,ENSG00000158373,ENSG00000272196,ENSG00000124635,ENSG00000197061…
GO:CC	dendritic spine	176	GO:0043197	5.48406e-07	102	ENSG00000148908,ENSG00000109846,ENSG00000093010,ENSG00000182220,ENSG00000075142,ENSG00000087250,ENSG00000150625,ENSG00000127022,ENSG00000018625,ENSG00000154146,ENSG00000142192,ENSG00000155511,ENSG00000121905,ENSG00000072062,ENSG00000117519,ENSG00000138814,ENSG00000131771,ENSG00000116661,ENSG00000126368,ENSG00000171603,ENSG00000131711,ENSG00000161057,ENSG00000138443,ENSG00000132718,ENSG00000186298…
GO:BP	protein polyubiquitination	322	GO:0000209	5.51333e-07	173	ENSG00000142507,ENSG00000113558,ENSG00000100804,ENSG00000141552,ENSG00000092010,ENSG00000099341,ENSG00000177889,ENSG00000159377,ENSG00000106588,ENSG00000077152,ENSG00000170315,ENSG00000107872,ENSG00000126067,ENSG00000041357,ENSG00000101843,ENSG00000176386,ENSG00000129055,ENSG00000159352,ENSG00000103035,ENSG00000196262,ENSG00000136930,ENSG00000013275,ENSG00000100567,ENSG00000170296,ENSG00000143947…
GO:BP	cell morphogenesis	912	GO:0000902	5.53758e-07	459	ENSG00000189171,ENSG00000160307,ENSG00000149925,ENSG00000130203,ENSG00000152661,ENSG00000108561,ENSG00000197956,ENSG00000172757,ENSG00000100285,ENSG00000079215,ENSG00000113140,ENSG00000102103,ENSG00000008324,ENSG00000277586,ENSG00000103769,ENSG00000258947,ENSG00000087250,ENSG00000142168,ENSG00000150625,ENSG00000170315,ENSG00000164885,ENSG00000196878,ENSG00000162493,ENSG00000011201,ENSG00000241697…
GO:BP	regulation of cellular component size	343	GO:0032535	5.53954e-07	192	ENSG00000171885,ENSG00000130203,ENSG00000254999,ENSG00000240583,ENSG00000277586,ENSG00000103769,ENSG00000148180,ENSG00000087250,ENSG00000250021,ENSG00000034510,ENSG00000164885,ENSG00000147065,ENSG00000188186,ENSG00000143575,ENSG00000105887,ENSG00000163932,ENSG00000091129,ENSG00000096384,ENSG00000165731,ENSG00000205542,ENSG00000136950,ENSG00000241553,ENSG00000072315,ENSG00000108830,ENSG00000077549…
REAC	Response to metal ions	10	REAC:R-HSA-5660526	5.56147e-07	9	ENSG00000169715,ENSG00000087250,ENSG00000074317,ENSG00000205364,ENSG00000125144,ENSG00000187193,ENSG00000159176,ENSG00000198417,ENSG00000125148
REAC	Cargo recognition for clathrin-mediated endocytosis	94	REAC:R-HSA-8856825	5.60778e-07	58	ENSG00000042753,ENSG00000091513,ENSG00000170315,ENSG00000129559,ENSG00000188021,ENSG00000107295,ENSG00000198612,ENSG00000143947,ENSG00000111652,ENSG00000121022,ENSG00000122705,ENSG00000175416,ENSG00000243244,ENSG00000141030,ENSG00000138663,ENSG00000067715,ENSG00000221983,ENSG00000168090,ENSG00000006125,ENSG00000150991,ENSG00000146648,ENSG00000118640,ENSG00000141367,ENSG00000138760,ENSG00000132718…
REAC	Deubiquitination	248	REAC:R-HSA-5688426	5.66706e-07	33	ENSG00000233822,ENSG00000276410,ENSG00000142507,ENSG00000100804,ENSG00000165637,ENSG00000277224,ENSG00000180573,ENSG00000273802,ENSG00000092010,ENSG00000099341,ENSG00000203814,ENSG00000159377,ENSG00000106588,ENSG00000181218,ENSG00000158373,ENSG00000184270,ENSG00000272196,ENSG00000124635,ENSG00000170315,ENSG00000126067,ENSG00000041357,ENSG00000101843,ENSG00000159352,ENSG00000103035,ENSG00000136930…
GO:MF	antioxidant activity	68	GO:0016209	5.69e-07	14	ENSG00000117450,ENSG00000148834,ENSG00000123131,ENSG00000130203,ENSG00000188536,ENSG00000167815,ENSG00000244734,ENSG00000233276,ENSG00000206172,ENSG00000008394,ENSG00000087250,ENSG00000126432,ENSG00000122378,ENSG00000142168
GO:MF	protein heterodimerization activity	268	GO:0046982	5.76314e-07	78	ENSG00000278637,ENSG00000233822,ENSG00000276180,ENSG00000270882,ENSG00000276410,ENSG00000275714,ENSG00000278705,ENSG00000186395,ENSG00000108953,ENSG00000079462,ENSG00000197837,ENSG00000282988,ENSG00000277224,ENSG00000180573,ENSG00000163041,ENSG00000273802,ENSG00000203814,ENSG00000143153,ENSG00000155876,ENSG00000075142,ENSG00000181218,ENSG00000129244,ENSG00000132475,ENSG00000158373,ENSG00000184270…
GO:CC	integral component of presynaptic membrane	60	GO:0099056	5.8406e-07	47	ENSG00000105143,ENSG00000150625,ENSG00000127022,ENSG00000156642,ENSG00000110436,ENSG00000157103,ENSG00000118946,ENSG00000162736,ENSG00000168539,ENSG00000169860,ENSG00000102468,ENSG00000196517,ENSG00000132718,ENSG00000162989,ENSG00000132164,ENSG00000110400,ENSG00000114948,ENSG00000170558,ENSG00000118432,ENSG00000082556,ENSG00000177301,ENSG00000108947,ENSG00000111262,ENSG00000125266,ENSG00000177272…
GO:BP	cell projection morphogenesis	608	GO:0048858	5.87004e-07	316	ENSG00000160307,ENSG00000130203,ENSG00000152661,ENSG00000197956,ENSG00000172757,ENSG00000100285,ENSG00000102103,ENSG00000008324,ENSG00000277586,ENSG00000103769,ENSG00000258947,ENSG00000087250,ENSG00000150625,ENSG00000170315,ENSG00000164885,ENSG00000162493,ENSG00000011201,ENSG00000241697,ENSG00000103260,ENSG00000137312,ENSG00000105649,ENSG00000156642,ENSG00000154096,ENSG00000142192,ENSG00000145242…
GO:BP	regulation of hematopoietic progenitor cell differentiation	80	GO:1901532	5.87004e-07	44	ENSG00000142507,ENSG00000100804,ENSG00000092010,ENSG00000099341,ENSG00000159377,ENSG00000106588,ENSG00000126067,ENSG00000041357,ENSG00000101843,ENSG00000159352,ENSG00000103035,ENSG00000136930,ENSG00000013275,ENSG00000100567,ENSG00000143106,ENSG00000163636,ENSG00000205220,ENSG00000100902,ENSG00000113013,ENSG00000137693,ENSG00000100764,ENSG00000108344,ENSG00000131467,ENSG00000008018,ENSG00000087191…
REAC	Post NMDA receptor activation events	66	REAC:R-HSA-438064	6.19269e-07	50	ENSG00000137267,ENSG00000127824,ENSG00000188229,ENSG00000277586,ENSG00000258947,ENSG00000198668,ENSG00000188191,ENSG00000154146,ENSG00000155511,ENSG00000072062,ENSG00000174775,ENSG00000167552,ENSG00000137285,ENSG00000104833,ENSG00000182481,ENSG00000123416,ENSG00000108946,ENSG00000152495,ENSG00000134072,ENSG00000142875,ENSG00000183785,ENSG00000136238,ENSG00000100030,ENSG00000105464,ENSG00000273079…
GO:BP	interleukin-1-mediated signaling pathway	92	GO:0070498	6.28396e-07	27	ENSG00000142507,ENSG00000113558,ENSG00000100804,ENSG00000092010,ENSG00000099341,ENSG00000177889,ENSG00000159377,ENSG00000106588,ENSG00000170315,ENSG00000126067,ENSG00000041357,ENSG00000101843,ENSG00000159352,ENSG00000103035,ENSG00000136930,ENSG00000013275,ENSG00000100567,ENSG00000143947,ENSG00000143106,ENSG00000163636,ENSG00000205220,ENSG00000100902,ENSG00000100387,ENSG00000100764,ENSG00000108344…
GO:BP	response to organonitrogen compound	911	GO:0010243	6.43638e-07	477	ENSG00000249884,ENSG00000239672,ENSG00000136160,ENSG00000157150,ENSG00000168824,ENSG00000130203,ENSG00000152661,ENSG00000116586,ENSG00000148908,ENSG00000105409,ENSG00000102265,ENSG00000044574,ENSG00000117410,ENSG00000128524,ENSG00000106803,ENSG00000079215,ENSG00000113140,ENSG00000170027,ENSG00000240583,ENSG00000179091,ENSG00000071553,ENSG00000164258,ENSG00000158869,ENSG00000277586,ENSG00000110651…
GO:BP	stimulatory C-type lectin receptor signaling pathway	89	GO:0002223	6.67187e-07	28	ENSG00000142507,ENSG00000113558,ENSG00000011600,ENSG00000100804,ENSG00000092010,ENSG00000158869,ENSG00000099341,ENSG00000159377,ENSG00000106588,ENSG00000126067,ENSG00000041357,ENSG00000101843,ENSG00000159352,ENSG00000103035,ENSG00000136930,ENSG00000013275,ENSG00000100567,ENSG00000072062,ENSG00000163932,ENSG00000174775,ENSG00000143106,ENSG00000163636,ENSG00000205220,ENSG00000100902,ENSG00000100764…
GO:CC	endoplasmic reticulum-Golgi intermediate compartment	120	GO:0005793	6.76058e-07	77	ENSG00000181029,ENSG00000044574,ENSG00000162407,ENSG00000085063,ENSG00000071553,ENSG00000074842,ENSG00000134970,ENSG00000143870,ENSG00000155511,ENSG00000104805,ENSG00000187446,ENSG00000136710,ENSG00000117500,ENSG00000143771,ENSG00000167645,ENSG00000154917,ENSG00000104388,ENSG00000166557,ENSG00000184840,ENSG00000101160,ENSG00000125991,ENSG00000185825,ENSG00000099203,ENSG00000163956,ENSG00000125869…
GO:BP	protein stabilization	173	GO:0050821	7.00225e-07	72	ENSG00000111640,ENSG00000109846,ENSG00000166794,ENSG00000011600,ENSG00000162407,ENSG00000164615,ENSG00000213689,ENSG00000171863,ENSG00000143153,ENSG00000087250,ENSG00000129244,ENSG00000137312,ENSG00000019582,ENSG00000151929,ENSG00000116288,ENSG00000187446,ENSG00000163932,ENSG00000115539,ENSG00000096384,ENSG00000150753,ENSG00000135624,ENSG00000127445,ENSG00000108518,ENSG00000071537,ENSG00000115310…
GO:BP	negative regulation of intrinsic apoptotic signaling pathway	87	GO:2001243	7.03153e-07	62	ENSG00000074800,ENSG00000213619,ENSG00000240972,ENSG00000165637,ENSG00000233276,ENSG00000106211,ENSG00000178719,ENSG00000170855,ENSG00000196262,ENSG00000019582,ENSG00000186010,ENSG00000112096,ENSG00000129355,ENSG00000116288,ENSG00000133112,ENSG00000161642,ENSG00000108179,ENSG00000117862,ENSG00000120885,ENSG00000131871,ENSG00000109501,ENSG00000026508,ENSG00000149428,ENSG00000139644,ENSG00000086061…
GO:BP	negative regulation of G2/M transition of mitotic cell cycle	85	GO:0010972	7.07338e-07	26	ENSG00000142507,ENSG00000113558,ENSG00000100804,ENSG00000092010,ENSG00000099341,ENSG00000159377,ENSG00000106588,ENSG00000126067,ENSG00000041357,ENSG00000101843,ENSG00000159352,ENSG00000103035,ENSG00000136930,ENSG00000013275,ENSG00000100567,ENSG00000143106,ENSG00000163636,ENSG00000205220,ENSG00000117614,ENSG00000100902,ENSG00000100387,ENSG00000100764,ENSG00000108344,ENSG00000022267,ENSG00000131467…
GO:BP	response to copper ion	31	GO:0046688	7.07844e-07	13	ENSG00000189171,ENSG00000169715,ENSG00000099624,ENSG00000240583,ENSG00000171867,ENSG00000087250,ENSG00000142168,ENSG00000101460,ENSG00000205364,ENSG00000125144,ENSG00000142192,ENSG00000116288,ENSG00000187193
GO:BP	positive regulation of cellular protein catabolic process	147	GO:1903364	7.36465e-07	90	ENSG00000103363,ENSG00000130203,ENSG00000110651,ENSG00000176046,ENSG00000101843,ENSG00000133265,ENSG00000013275,ENSG00000133135,ENSG00000177383,ENSG00000130770,ENSG00000188021,ENSG00000147065,ENSG00000170296,ENSG00000095970,ENSG00000103266,ENSG00000162511,ENSG00000100387,ENSG00000100764,ENSG00000120885,ENSG00000177628,ENSG00000080824,ENSG00000178381,ENSG00000185825,ENSG00000163743,ENSG00000087191…
GO:CC	intrinsic component of postsynaptic membrane	114	GO:0098936	7.71001e-07	73	ENSG00000151834,ENSG00000022355,ENSG00000127022,ENSG00000156642,ENSG00000155511,ENSG00000117600,ENSG00000157219,ENSG00000157103,ENSG00000118946,ENSG00000018236,ENSG00000158258,ENSG00000114646,ENSG00000168539,ENSG00000187730,ENSG00000185985,ENSG00000102468,ENSG00000171603,ENSG00000196517,ENSG00000132164,ENSG00000162951,ENSG00000134780,ENSG00000131409,ENSG00000188803,ENSG00000006116,ENSG00000182771…
REAC	Chaperonin-mediated protein folding	79	REAC:R-HSA-390466	7.7627e-07	59	ENSG00000137267,ENSG00000162188,ENSG00000127824,ENSG00000188229,ENSG00000143256,ENSG00000258947,ENSG00000174021,ENSG00000155959,ENSG00000075624,ENSG00000150753,ENSG00000242616,ENSG00000135624,ENSG00000167552,ENSG00000127955,ENSG00000137285,ENSG00000104833,ENSG00000177628,ENSG00000156261,ENSG00000172380,ENSG00000102226,ENSG00000123416,ENSG00000166226,ENSG00000078369,ENSG00000146731,ENSG00000183785…
GO:CC	U12-type spliceosomal complex	26	GO:0005689	7.79427e-07	15	ENSG00000125743,ENSG00000169976,ENSG00000125835,ENSG00000115128,ENSG00000161981,ENSG00000167088,ENSG00000143977,ENSG00000182004,ENSG00000100319,ENSG00000143368,ENSG00000065978,ENSG00000139168,ENSG00000100410,ENSG00000139343,ENSG00000130332
REAC	Golgi Associated Vesicle Biogenesis	53	REAC:R-HSA-432722	7.81512e-07	38	ENSG00000135441,ENSG00000167996,ENSG00000109971,ENSG00000087086,ENSG00000107295,ENSG00000143553,ENSG00000105402,ENSG00000205302,ENSG00000118640,ENSG00000047579,ENSG00000106367,ENSG00000116675,ENSG00000124333,ENSG00000113282,ENSG00000100280,ENSG00000108774,ENSG00000182287,ENSG00000182827,ENSG00000143761,ENSG00000089006,ENSG00000186222,ENSG00000122126,ENSG00000089818,ENSG00000220205,ENSG00000152291…
GO:BP	cellular response to lectin	90	GO:1990858	8.06679e-07	28	ENSG00000142507,ENSG00000113558,ENSG00000011600,ENSG00000100804,ENSG00000092010,ENSG00000158869,ENSG00000099341,ENSG00000159377,ENSG00000106588,ENSG00000126067,ENSG00000041357,ENSG00000101843,ENSG00000159352,ENSG00000103035,ENSG00000136930,ENSG00000013275,ENSG00000100567,ENSG00000072062,ENSG00000163932,ENSG00000174775,ENSG00000143106,ENSG00000163636,ENSG00000205220,ENSG00000100902,ENSG00000100764…
GO:BP	response to lectin	90	GO:1990840	8.06679e-07	28	ENSG00000142507,ENSG00000113558,ENSG00000011600,ENSG00000100804,ENSG00000092010,ENSG00000158869,ENSG00000099341,ENSG00000159377,ENSG00000106588,ENSG00000126067,ENSG00000041357,ENSG00000101843,ENSG00000159352,ENSG00000103035,ENSG00000136930,ENSG00000013275,ENSG00000100567,ENSG00000072062,ENSG00000163932,ENSG00000174775,ENSG00000143106,ENSG00000163636,ENSG00000205220,ENSG00000100902,ENSG00000100764…
GO:BP	regulation of protein localization to membrane	181	GO:1905475	8.09946e-07	110	ENSG00000108953,ENSG00000183098,ENSG00000170027,ENSG00000148175,ENSG00000110651,ENSG00000103769,ENSG00000148180,ENSG00000171867,ENSG00000164885,ENSG00000134308,ENSG00000131981,ENSG00000108961,ENSG00000121905,ENSG00000076716,ENSG00000135324,ENSG00000095970,ENSG00000187446,ENSG00000174775,ENSG00000075624,ENSG00000116209,ENSG00000151012,ENSG00000174827,ENSG00000214253,ENSG00000166913,ENSG00000002330…
GO:BP	protein import	204	GO:0017038	8.09946e-07	112	ENSG00000189058,ENSG00000130203,ENSG00000125995,ENSG00000109971,ENSG00000135744,ENSG00000149196,ENSG00000265354,ENSG00000126768,ENSG00000151929,ENSG00000138138,ENSG00000132661,ENSG00000176894,ENSG00000187446,ENSG00000163932,ENSG00000166197,ENSG00000101888,ENSG00000112210,ENSG00000096384,ENSG00000108733,ENSG00000100372,ENSG00000154174,ENSG00000214253,ENSG00000109519,ENSG00000196683,ENSG00000138814…
GO:BP	RNA localization	208	GO:0006403	8.16671e-07	113	ENSG00000128311,ENSG00000273611,ENSG00000145912,ENSG00000112110,ENSG00000087302,ENSG00000162944,ENSG00000137312,ENSG00000141543,ENSG00000132661,ENSG00000182117,ENSG00000185650,ENSG00000112081,ENSG00000101888,ENSG00000163634,ENSG00000164609,ENSG00000150753,ENSG00000161642,ENSG00000135624,ENSG00000163577,ENSG00000205323,ENSG00000111786,ENSG00000147400,ENSG00000156261,ENSG00000104872,ENSG00000065978…
GO:BP	protein insertion into ER membrane	36	GO:0045048	8.58732e-07	28	ENSG00000106803,ENSG00000164615,ENSG00000125037,ENSG00000171867,ENSG00000198356,ENSG00000127774,ENSG00000142192,ENSG00000128463,ENSG00000132432,ENSG00000101558,ENSG00000105583,ENSG00000134153,ENSG00000108588,ENSG00000100908,ENSG00000102119,ENSG00000166347,ENSG00000169446,ENSG00000104412,ENSG00000174599,ENSG00000127463,ENSG00000161671,ENSG00000120742,ENSG00000220205,ENSG00000182093,ENSG00000162236…
GO:BP	nucleotide-excision repair, DNA damage recognition	23	GO:0000715	8.60494e-07	13	ENSG00000170315,ENSG00000198612,ENSG00000143947,ENSG00000111652,ENSG00000121022,ENSG00000100387,ENSG00000141030,ENSG00000138663,ENSG00000119318,ENSG00000147400,ENSG00000221983,ENSG00000168090,ENSG00000150991
GO:BP	transcription-coupled nucleotide-excision repair	71	GO:0006283	8.60494e-07	38	ENSG00000168002,ENSG00000177700,ENSG00000105258,ENSG00000147669,ENSG00000106399,ENSG00000170315,ENSG00000005075,ENSG00000132646,ENSG00000272047,ENSG00000132383,ENSG00000198612,ENSG00000143947,ENSG00000111652,ENSG00000121022,ENSG00000099817,ENSG00000100387,ENSG00000141030,ENSG00000138663,ENSG00000110107,ENSG00000221983,ENSG00000168090,ENSG00000150991,ENSG00000117748,ENSG00000175482,ENSG00000012061…
REAC	Mitophagy	26	REAC:R-HSA-5205647	8.61844e-07	19	ENSG00000069509,ENSG00000170315,ENSG00000101460,ENSG00000214736,ENSG00000213585,ENSG00000175768,ENSG00000143947,ENSG00000154174,ENSG00000196683,ENSG00000221983,ENSG00000150991,ENSG00000100216,ENSG00000130204,ENSG00000140941,ENSG00000158828,ENSG00000156469,ENSG00000173726,ENSG00000161011,ENSG00000116688
[truncated: 3,552 more rows]
